# Supplementary material for: Identification of candidate genes for malic acid content in tomato fruits and development of associated SNP markers
Source: Front Plant Sci. 2026 Mar 24;17:1791734. doi: 10.3389/fpls.2026.1791734 (PMC13055536; doi:10.3389/fpls.2026.1791734)
Supplement: Supplementary file 2 [file Table1.xls]

## Sheet: Table S1
Test Number	Germplasm type	Location	1/2*	Malic acid content（mg/g）-1	Malic acid content（mg/g）-2	Malic acid content（mg/g）-3	Average Malic acid content（mg/g）	42616354	42613870	42629731	42630813	42632043	42669696
58	Mid-fruit tomato	Liaoning China	1	0.227686	0.217144	0.208546	0.217792	FAM	FAM	FAM	FAM	FAM	FAM
60	Mid-fruit tomato	Liaoning China	2	0.681999	0.707072	0.643496	0.677522	FAM	FAM	FAM	FAM	FAM	FAM
62	Mid-fruit tomato	Liaoning China	2	0.519911	0.557041	0.534502	0.537151	FAM	FAM	FAM	FAM	FAM	FAM
64	Mid-fruit tomato	Liaoning China	2	0.396757	0.403979	0.383429	0.394722	FAM	FAM	FAM	FAM	FAM	FAM
65	Mid-fruit tomato	Liaoning China	2	0.315501	0.339031	0.305224	0.319919	FAM	FAM	FAM	FAM	FAM	FAM
67	Mid-fruit tomato	Liaoning China	2	0.499385	0.49166	0.451781	0.480942	FAM	FAM	FAM	FAM	FAM	FAM
70	Mid-fruit tomato	Japan	2	0.404587	0.396402	0.362903	0.387964	FAMHEX	FAM	FAM	FAM	FAM	FAM
71	Mid-fruit tomato	Japan	2	0.340259	0.334484	0.309124	0.327956	FAMHEX	FAM	FAM	FAM	FAM	FAM
73	Mid-fruit tomato	Japan	2	0.41432	0.424113	0.383634	0.407356	FAMHEX	FAM	FAM	FAM	FAM	FAM
75	Large fruit tomato	Anhui China	2	0.504887	0.518721	0.479697	0.501102	FAM	FAM	FAM	FAM	FAM	FAM
76	Large fruit tomato	Netherlands(Rijk Zwaan)	2	0.490709	0.532361	0.512128	0.511733	FAM	FAM	FAM	FAM	FAM	HEX
80	Large fruit tomato	Netherlands(Rijk Zwaan)	2	1.59359	1.62284	1.54152	1.58598	HEX	HEX	HEX	HEX	HEX	HEX
84	Large fruit tomato	Hebei China	2	0.594395	0.581938	0.53286	0.569731	FAM	FAM	FAM	FAM	FAM	FAM
85	Mid-fruit tomato	Shanxi China	2	1.10182	1.176	1.09733	1.12505	FAMHEX	FAM	FAM	FAM	FAM	FAM
86	Mid-fruit tomato	Shanxi China	2	0.498539	0.494041	0.453834	0.482138	FAMHEX	FAM	FAM	FAM	FAM	FAM
88	Large fruit tomato	Japan	2	0.831815	0.853855	0.80319	0.82962	FAM	FAM	FAM	FAM	FAM	FAM
91	Large fruit tomato	Shanxi China	2	0.329467	0.325392	0.300914	0.318591	FAM	FAM	FAM	FAM	FAM	FAM
92	Large fruit tomato	Shanxi China	2	0.44987	0.453773	0.428997	0.444213	FAM	FAM	FAM	FAM	FAM	FAM
96	Large fruit tomato	Anhui China	1	NA	NA	NA	NA	FAM	FAM	FAM	FAM	FAM	FAM
98	Large fruit tomato	Anhui China	2	0.146853	0.152196	0.143273	0.147441	FAM	FAM	FAM	FAM	FAM	FAM
99	Large fruit tomato	Hebei China	2	NA	NA	NA	NA	FAM	FAM	FAM	FAM	FAM	FAM
102	Large fruit tomato	Hebei China	2	0.255194	0.253948	0.233588	0.247577	HEX	FAM	HEX	HEX	HEX	HEX
103	Large fruit tomato	Hebei China	2	0.529856	0.557907	0.51767	0.535144	HEX	FAM	HEX	HEX	HEX	HEX
104	Large fruit tomato	Hebei China	2	0.39316	0.404845	0.380966	0.39299	HEX	FAM	HEX	HEX	HEX	HEX
105	Large fruit tomato	Hebei China	2	0.441194	0.44966	0.424687	0.438513	HEX	FAM	HEX	HEX	HEX	HEX
108	Large fruit tomato	Hebei China	1	0.447754	0.450959	0.424071	0.440928	FAM	FAM	FAM	FAM	FAM	FAM
109	Large fruit tomato	Gansu China	1	0.775316	0.773103	0.708974	0.752464	FAM	FAM	FAM	FAM	FAM	FAM
111	Large fruit tomato	Gansu China	1	0.412204	0.430825	0.414218	0.419082	FAM	FAM	FAM	FAM	FAM	FAM
113	Large fruit tomato	Gansu China	2	0.588893	0.580206	0.531628	0.566909	FAM	FAM	FAM	FAM	FAM	FAM
116	Large fruit tomato	Beijing China	2	0.39189	0.396835	0.371934	0.386887	FAM	FAM	FAM	FAM	FAM	FAM
118	Large fruit tomato	Beijing China	2	0.197003	0.194629	0.181451	0.191028	FAM	FAM	FAM	FAM	FAM	FAM
119	Large fruit tomato	Beijing China	2	0.337931	0.339897	0.317745	0.331858	FAM	FAM	FAM	FAM	FAM	FAM
120	Large fruit tomato	Hebei China	2	0.512504	0.51201	0.472513	0.499009	FAM	FAM	FAM	FAM	FAM	FAM
121	Large fruit tomato	Guizhou China	2	1.21143	1.19981	1.09466	1.16864	HEX	HEX	HEX	HEX	HEX	HEX
122	Large fruit tomato	Switzerland(Syngenta AG)	1	0.484361	0.495556	0.47395	0.484622	FAM	FAM	FAM	FAM	FAM	FAM
123	Large fruit tomato	Switzerland(Syngenta AG)	1	0.603706	0.597309	0.542507	0.581174	FAM	FAM	FAM	FAM	FAM	FAM
124	Large fruit tomato	Hebei China	2	0.295187	0.297247	0.283467	0.291967	FAM	FAM	FAM	FAM	FAM	FAM
125	Large fruit tomato	Hebei China	2	0.483092	0.479969	0.45445	0.472503	FAMHEX	FAMHEX	FAMHEX	FAMHEX	FAMHEX	FAMHEX
127	Large fruit tomato	Hebei China	2	0.144102	0.15133	0.143683	0.146372	FAM	FAM	FAM	FAM	FAM	FAM
128	Large fruit tomato	Seminis, USA	2	0.307249	0.307639	0.292088	0.302325	HEX	FAM	HEX	HEX	HEX	HEX
130	Large fruit tomato	Hebei China	2	0.392525	0.397484	0.377066	0.389025	FAM	FAM	FAM	FAM	FAM	FAM
131	Large fruit tomato	Hebei China	2	0.219645	0.214113	0.201362	0.211707	FAM	FAM	FAM	FAM	FAM	FAM
132	Large fruit tomato	Guangxi China	2	1.31342	1.29464	1.18087	1.26298	HEX	HEX	HEX	HEX	HEX	HEX
134	Large fruit tomato	Henan China	2	0.174573	0.164536	0.15292	0.16401	HEX	FAM	FAMHEX	FAMHEX	FAMHEX	FAMHEX
193	Large fruit tomato	Shandong China	2	0.916033	0.93201	0.874621	0.907554	FAM	FAM	FAM	FAM	FAM	FAM
194	Large fruit tomato	Guangdong China	2	0.315925	0.312618	0.296398	0.308314	FAM	FAM	FAM	FAM	FAM	FAM
197	Large fruit tomato	Guangdong China	2	0.950736	0.925515	0.867231	0.914494	HEX	HEX	HEX	HEX	HEX	HEX
199	Large fruit tomato	Guangdong China	2	0.182191	0.178392	0.166673	0.175752	FAM	FAM	FAM	FAM	FAM	FAM
200	Large fruit tomato	Guangdong China	2	0.323965	0.339897	0.316514	0.326792	FAM	FAM	FAM	FAM	FAM	FAM
202	Large fruit tomato	Shanxi China	1	0.251174	0.241825	0.217783	0.236927	FAM	FAM	FAM	FAM	FAM	FAM
203	Large fruit tomato	Seminis, USA	1	0.80748	0.818783	0.770758	0.799007	HEX	HEX	HEX	HEX	HEX	HEX
204	Large fruit tomato	Seminis, USA	2	0.459603	0.477587	0.451166	0.462785	FAM	FAM	FAM	FAM	FAM	FAM
205	Large fruit tomato	Hebei China	2	0.547419	0.564835	0.546202	0.552819	FAM	FAM	FAM	FAM	FAM	FAM
206	Large fruit tomato	Beijing China	2	0.683904	0.748422	0.726216	0.719514	HEX	HEX	HEX	HEX	HEX	HEX
482	Cherry tomato	Shandong China	2	0.370653	0.370855	0.341005	0.360838	FAM	FAM	FAM	FAM	FAM	FAM
483	Cherry tomato	Shandong China	2	0.285712	0.323127	0.299854	0.302898	NA	FAM	FAM	FAM	FAM	FAM
484	Cherry tomato	Shandong China	2	0.430565	0.409532	0.392903	0.411	FAMHEX	FAM	FAM	FAM	FAM	FAMHEX
485	Cherry tomato	Shandong China	2	0.261215	0.245774	0.219386	0.242125	FAMHEX	FAM	FAM	FAM	FAM	FAM
486	Cherry tomato	Shandong China	2	0.578347	0.601543	0.577429	0.585773	FAM	FAM	FAM	FAM	FAM	FAM
487	Cherry tomato	Ningxia China	1	0.911722	0.977061	0.924724	0.937836	HEX	NA	HEX	NA	HEX	NA
488	Cherry tomato	Ningxia China	2	0.42018	0.442722	0.434579	0.432494	HEX	FAM	FAM	FAM	FAM	NA
489	Cherry tomato	Israel(Hazera Genetics Ltd.)	2	0.509649	0.556283	0.528676	0.531536	HEX	FAM	FAM	FAM	FAM	NA
490	Cherry tomato	Ningxia China	2	0.420447	0.430653	0.402077	0.417726	HEX	FAM	FAM	FAM	FAM	NA
491	Cherry tomato	Ningxia China	2	0.314203	0.327241	0.298805	0.313417	HEX	HEX	HEX	HEX	HEX	HEX
493	Cherry tomato	Shanghai China	1	0.490477	0.518155	0.481234	0.496622	NA	FAM	FAM	FAM	FAM	NA
494	Cherry tomato	Seminis, USA	1	1.14658	1.1858	1.08068	1.13769	HEX	HEX	HEX	HEX	HEX	HEX
495	Cherry tomato	Seminis, USA	1	0.389825	0.440254	0.403125	0.411068	FAMHEX	FAMHEX	FAMHEX	FAMHEX	FAMHEX	FAMHEX
497	Cherry tomato	Shanghai China	2	0.164291	0.17473	0.162246	0.167089	FAMHEX	NA	FAM	FAM	FAM	NA
498	Cherry tomato	Seminis, USA	2	0.369322	0.383199	0.363022	0.371848	FAMHEX	FAM	FAM	FAM	FAM	FAM
499	Cherry tomato	Guangdong China	2	1.24776	1.31911	1.27281	1.27989	FAM	FAM	FAM	FAM	FAM	FAM
500	Cherry tomato	Guangdong China	2	0.241777	0.246597	0.22856	0.238978	FAMHEX	FAM	FAM	FAM	FAM	FAM
501	Cherry tomato	Guangdong China	2	0.391157	0.416115	0.392117	0.399796	NA	NA	HEX	HEX	HEX	HEX
502	Cherry tomato	Guangdong China	2	2.70721	2.4347	2.27459	2.47217	NA	NA	HEX	HEX	HEX	HEX
503	Cherry tomato	Guangdong China	2	0.554116	0.543939	0.539685	0.545913	HEX	HEX	HEX	HEX	HEX	HEX
504	Cherry tomato	Ningxia China	2	1.40806	1.41046	1.33676	1.38509	HEX	HEX	HEX	HEX	HEX	HEX
505	Cherry tomato	Ningxia China	2	0.439618	0.435316	0.408105	0.42768	FAMHEX	FAM	FAM	FAM	FAM	NA
506	Cherry tomato	Guangxi China	2	0.365062	0.397737	0.359615	0.374138	FAMHEX	FAMHEX	FAMHEX	FAMHEX	FAMHEX	FAM
507	Cherry tomato	Guangxi China	2	0.515507	0.563689	0.548334	0.54251	FAM	FAM	FAM	FAM	FAM	FAM
508	Cherry tomato	Guangxi China	2	0.608702	0.615258	0.576904	0.600288	FAM	FAM	FAM	FAM	FAM	FAM
509	Cherry tomato	Fujian China	2	0.319795	0.327241	0.307193	0.318077	FAMHEX	FAM	FAM	FAM	FAM	NA
510	Cherry tomato	Heilongjiang China	2	0.410328	0.371678	0.357518	0.379842	FAMHEX	FAM	FAM	FAM	FAM	NA
511	Cherry tomato	Shanghai China	2	0.795627	0.831681	0.789738	0.805682	FAMHEX	FAM	FAM	FAM	FAM	FAM
512	Cherry tomato	Shanghai China	2	0.39808	0.399383	0.382419	0.393294	FAM	FAM	FAM	FAM	FAM	FAM
513	Cherry tomato	Gansu China	2	0.357872	0.40624	0.403125	0.389079	NA	FAM	FAM	FAM	FAM	NA
514	Cherry tomato	Shanghai China	2	0.96764	0.979804	0.919744	0.955729	FAMHEX	FAM	FAM	FAM	FAM	FAM
515	Cherry tomato	Hebei China	2	0.326985	0.349734	0.343364	0.340028	HEX	FAM	FAM	FAM	FAM	NA
516	Cherry tomato	Gansu China	1	0.448139	0.469604	0.436675	0.451473	NA	FAM	FAM	FAM	FAM	NA
517	Cherry tomato	Gansu China	2	0.101184	0.18049	0.170109	0.150595	FAM	FAM	FAM	FAM	FAM	FAM
518	Cherry tomato	Fujian China	2	1.11595	1.06895	0.968759	1.05122	HEX	HEX	HEX	HEX	HEX	FAM
519	Cherry tomato	Fujian China	2	1.28194	1.33218	1.37491	1.32968	HEX	HEX	HEX	HEX	HEX	HEX
520	Cherry tomato	Zhejiang China	2	1.35187	1.28291	1.18002	1.2716	HEX	HEX	HEX	HEX	HEX	HEX
521	Cherry tomato	Japan	1	0.29157	0.314898	0.304048	0.303505	FAMHEX	FAM	FAM	FAM	FAM	FAM
522	Cherry tomato	Japan	1	0.930628	0.900805	0.827482	0.886305	HEX	FAM	FAM	FAM	FAM	NA
523	Cherry tomato	Shandong China	1	0.360269	0.363449	0.344675	0.356131	HEX	FAM	FAM	FAM	FAM	NA
524	Cherry tomato	Shandong China	2	0.463583	0.460826	0.425143	0.449851	FAM	FAM	FAM	FAM	FAM	NA
525	Cherry tomato	Beijing China	2	0.734384	0.818241	0.795766	0.782797	FAM	FAM	FAM	FAM	FAM	FAM
526	Cherry tomato	Shandong China	2	0.864326	1.16468	1.07255	1.03385	HEX	HEX	HEX	HEX	HEX	HEX
527	Cherry tomato	Shandong China	2	0.540004	0.501423	0.454761	0.498729	FAM	FAM	FAM	FAM	FAM	FAM
528	Cherry tomato	Shandong China	2	0.215948	0.217795	0.206281	0.213341	NA	FAM	FAM	FAM	FAM	NA
529	Cherry tomato	Shandong China	2	0.247635	0.261958	0.240355	0.249982	FAM	FAM	FAM	FAM	FAM	FAM
530	Cherry tomato	Shandong China	2	0.500861	0.528579	0.489884	0.506441	NA	FAM	FAM	FAM	FAM	NA
531	Cherry tomato	Shandong China	2	0.21305	0.178129	0.192478	0.194553	FAM	FAM	FAM	FAM	FAM	FAM
532	Cherry tomato	Shandong China	2	0.19688	0.198553	0.196196	0.19721	FAM	FAM	FAM	FAM	FAM	FAM
534	Cherry tomato	Shandong China	2	0.150995	0.154968	0.154639	0.153534	NA	FAM	FAM	FAM	FAM	NA
536	Cherry tomato	Shandong China	1	0.531413	0.555443	0.560811	0.549222	FAM	FAM	FAM	FAM	FAM	HEX
537	Cherry tomato	Shandong China	2	0.274297	0.254139	0.253284	0.260573	FAM	FAM	FAM	FAM	FAM	FAM
538	Cherry tomato	Shandong China	2	0.129771	0.140229	0.137578	0.135859	FAM	FAM	FAM	FAM	FAM	FAM
539	Cherry tomato	Hebei China	2	0.751134	0.749995	0.774287	0.758472	FAM	FAM	FAM	FAM	FAM	FAM
540	Cherry tomato	Shandong China	1	0.219519	0.228241	0.232942	0.226901	FAM	FAM	FAM	FAM	FAM	FAM
541	Cherry tomato	Shandong China	1	0.35879	0.319411	0.340774	0.339658	HEX	FAM	FAM	FAM	FAM	NA
557	Cherry tomato	Shandong China	2	0.626012	0.625768	0.625335	0.625705	NA	FAM	FAM	FAM	FAM	FAM
560	Cherry tomato	Shandong China	2	0.513423	0.536072	0.524503	0.524666	FAM	FAM	FAM	FAM	FAM	NA
561	Cherry tomato	Shandong China	1	0.490582	0.485539	0.491257	0.489126	FAM	FAM	FAM	FAM	FAM	FAM
563	Cherry tomato	Fujian China	2	0.640162	0.702621	0.719168	0.687317	HEX	FAMHEX	FAMHEX	FAMHEX	FAMHEX	HEX
564	Cherry tomato	Shandong China	2	0.962769	0.996555	1.02866	0.995996	HEX	HEX	HEX	HEX	HEX	HEX
565	Cherry tomato	Hunan China	2	0.309469	0.306146	0.312996	0.309537	FAMHEX	FAM	FAM	FAM	FAM	FAM
566	Cherry tomato	Gansu China	2	0.327459	0.293513	0.308621	0.309864	FAM	FAM	FAM	FAM	FAM	FAM
567	Cherry tomato	Gansu China	2	0.298958	0.277511	0.292217	0.289562	FAMHEX	FAM	FAM	FAM	FAM	FAM
569	Cherry tomato	Taiwan China	1	0.401238	0.389736	0.399611	0.396862	FAM	FAM	FAM	FAM	FAM	NA
570	Cherry tomato	Shandong China	1	0.146144	0.155389	0.157482	0.153005	FAM	FAM	FAM	FAM	FAM	FAM
571	Cherry tomato	Shandong China	2	0.242158	0.240243	0.242566	0.241656	FAM	FAM	FAM	FAM	FAM	FAM
572	Cherry tomato	Shandong China	2	0.00970248	0.00947495	0.00896773	0.00938172	HEX	FAM	FAM	FAM	FAM	NA
573	Cherry tomato	Shandong China	2	0.351715	0.341098	0.349304	0.347372	NA	FAM	FAM	FAM	FAM	NA
574	Cherry tomato	Jiangsu China	2	0.340598	0.336677	0.346898	0.341391	FAMHEX	FAM	FAM	FAM	FAM	FAM
575	Cherry tomato	Hebei China	2	0.359194	0.291197	0.331806	0.327399	FAM	FAM	FAM	FAM	FAM	FAM
576	Cherry tomato	Shandong China	2	NA	NA	NA	NA	FAM	FAM	FAM	FAM	FAM	FAM
577	Cherry tomato	Shandong China	2	0.215274	0.229926	0.23841	0.22787	FAMHEX	FAM	FAM	FAM	FAM	NA
579	Cherry tomato	Shandong China	2	0.171613	0.17455	0.178698	0.174954	FAM	FAM	FAM	FAM	FAM	NA
580	Cherry tomato	Shandong China	2	0.144729	0.161074	0.1612	0.155668	FAM	FAM	FAM	FAM	FAM	FAM
582	Cherry tomato	Hunan China	2	0.175453	0.172023	0.177605	0.175027	FAM	FAM	FAM	FAM	FAM	FAM
583	Cherry tomato	Hunan China	1	0.218912	0.221293	0.225943	0.222049	FAM	FAM	FAM	FAM	FAM	FAM
585	Cherry tomato	Shandong China	2	0.275914	0.296882	0.309496	0.294097	FAMHEX	FAM	FAM	FAM	FAM	FAM
586	Cherry tomato	Shandong China	2	0.235689	0.225925	0.236004	0.23254	FAMHEX	FAM	FAM	FAM	FAM	FAM
587	Cherry tomato	Shanghai China	2	0.294915	0.298145	0.310371	0.301144	HEX	FAM	FAM	FAM	FAM	NA
589	Cherry tomato	Shanghai China	1	0.172421	0.184235	0.195759	0.184138	NA	FAM	FAM	FAM	FAM	FAM
590	Cherry tomato	Jilin China	1	0.11077	0.122122	0.13211	0.121667	FAM	FAM	FAM	FAM	FAM	NA
594	Cherry tomato	Shandong China	1	0.21204	0.219819	0.224849	0.218903	FAM	FAM	FAM	FAM	FAM	NA
596	Cherry tomato	Shandong China	1	0.14008	0.137071	0.139765	0.138972	NA	FAM	FAM	FAM	FAM	NA
598	Cherry tomato	Hebei China	2	0.138665	0.154758	0.15442	0.149281	FAM	FAM	FAM	FAM	FAM	NA
599	Cherry tomato	Hebei China	2	0.347874	0.369734	0.373364	0.363657	FAMHEX	FAM	FAM	FAM	FAM	FAM
601	Cherry tomato	Israel(Hazera Genetics Ltd.)	2	0.366471	0.350363	0.367239	0.361358	HEX	FAM	FAM	FAM	FAM	NA
603	Large fruit tomato	Guangdong China	1	0.4544	0.497119	0.517722	0.489747	HEX	HEX	HEX	HEX	HEX	HEX
604	Large fruit tomato	Guangdong China	2	0.690695	0.70999	0.749133	0.716606	HEX	HEX	HEX	HEX	HEX	HEX
605	Large fruit tomato	Italy	2	0.424281	0.456482	0.472665	0.451143	HEX	NA	HEX	HEX	HEX	HEX
607	Large fruit tomato	Israel	2	0.128558	0.135808	0.140859	0.135075	HEX	FAM	HEX	HEX	HEX	FAM
609	Large fruit tomato	Shanxi China	2	0.12209	0.124227	0.126204	0.124174	HEX	FAM	HEX	HEX	HEX	FAM
611	Large fruit tomato	Italy	2	0.588011	0.611029	0.631241	0.610094	HEX	HEX	HEX	HEX	HEX	HEX
613	Large fruit tomato	Italy	2	0.54536	0.572498	0.586621	0.56816	HEX	HEX	HEX	HEX	HEX	HEX
614	Large fruit tomato	Italy	1	0.223359	0.220661	0.235129	0.226383	FAM	FAM	FAM	FAM	FAM	FAM
617	Large fruit tomato	Shandong China	2	0.260148	0.268036	0.272313	0.266832	HEX	FAM	HEX	HEX	HEX	HEX
618	Large fruit tomato	Hebei China	2	0.341002	0.332887	0.349741	0.34121	FAM	FAM	FAM	FAM	FAM	FAM
619	Large fruit tomato	Hebei China	2	0.244988	0.240453	0.239067	0.241502	FAMHEX	FAM	FAMHEX	FAMHEX	FAMHEX	FAMHEX
620	Large fruit tomato	Xinjiang China	1	0.348279	0.329728	0.323932	0.33398	FAM	FAM	FAM	FAM	FAM	FAM
622	Large fruit tomato	Hainan China	2	0.407909	0.4329	0.405735	0.415515	HEX	FAM	HEX	HEX	HEX	HEX
623	Large fruit tomato	Hainan China	1	0.28683	0.272458	0.263782	0.274357	FAM	NA	FAM	FAM	FAM	FAM
624	Large fruit tomato	Hainan China	1	0.176666	0.185288	0.179355	0.180436	HEX	FAM	HEX	HEX	HEX	HEX
626	Large fruit tomato	Hainan China	2	0.301383	0.291197	0.292217	0.294932	FAMHEX	FAMHEX	FAMHEX	FAMHEX	FAMHEX	HEX
627	Large fruit tomato	Israel(Hazera Genetics Ltd.)	2	0.221944	0.211186	0.216319	0.216483	FAM	FAM	FAM	FAM	FAM	FAM
629	Large fruit tomato	Shanxi China	2	0.619544	0.652298	0.671267	0.647703	HEX	FAM	HEX	HEX	HEX	HEX
630	Large fruit tomato	Hebei China	2	0.280361	0.279406	0.291998	0.283922	FAM	FAM	FAM	FAM	FAM	FAM
631	Large fruit tomato	Hebei China	2	0.251145	0.250511	0.247099	0.249585	FAM	FAM	FAM	FAM	FAM	FAM
632	Large fruit tomato	Hebei China	2	0.248938	0.204159	0.199226	0.217441	FAM	FAM	FAM	FAM	FAM	FAM
633	Large fruit tomato	Guangdong China	2	0.588685	0.45482	0.44915	0.497551	HEX	HEX	HEX	HEX	HEX	HEX
634	Large fruit tomato	Guangdong China	1	0.365918	0.321014	0.307759	0.331564	FAM	FAM	FAM	FAM	FAM	FAM
635	Large fruit tomato	Guangdong China	2	0.150246	0.118205	0.113737	0.127396	FAM	FAM	FAM	FAM	FAM	FAM
636	Large fruit tomato	Guangdong China	2	0.504812	0.403817	0.385963	0.431531	HEX	HEX	HEX	HEX	HEX	HEX
637	Large fruit tomato	Shanxi China	2	0.188871	0.173107	0.167706	0.176562	FAM	FAM	FAM	FAM	FAM	FAM
639	Large fruit tomato	Hebei China	2	0.192182	0.166357	0.160719	0.173086	FAM	FAM	FAM	FAM	FAM	FAM
641	Large fruit tomato	Guangdong China	2	0.14725	0.130806	0.127564	0.135207	FAM	FAM	FAM	FAM	FAM	FAM
643	Cherry tomato	Israel(Hazera Genetics Ltd.)	1	0.289897	0.323227	0.314461	0.309195	HEX	FAM	FAM	FAM	FAM	NA
644	Cherry tomato	Israel(Hazera Genetics Ltd.)	1	1.14837	1.22536	1.11478	1.16284	HEX	HEX	HEX	HEX	HEX	HEX
645	Mid-fruit tomato	Shanxi China	2	0.305556	0.333402	0.303377	0.314112	FAMHEX	FAM	FAM	FAM	FAM	FAM
646	Mid-fruit tomato	Japan	2	0.445638	0.447928	0.424892	0.439486	FAMHEX	FAM	FAM	FAM	FAM	FAM
647	Large fruit tomato	Guangdong China	2	0.548477	0.566134	0.523828	0.546146	HEX	HEX	HEX	HEX	HEX	HEX
648	Large fruit tomato	Hebei China	2	0.185577	0.174278	0.162773	0.174209	FAM	FAM	FAM	FAM	FAM	FAM
649	Large fruit tomato	Beijing China	2	0.167167	0.167567	0.153946	0.162893	NA	FAM	FAM	FAM	FAM	FAM
650	Large fruit tomato	Hebei China	2	0.937817	0.890382	0.87073	0.899643	FAM	FAM	FAM	FAM	FAM	FAM
651	Large fruit tomato	Hebei China	2	1.81279	1.95604	1.87959	1.88281	HEX	HEX	HEX	HEX	HEX	HEX
652	Large fruit tomato	Gansu China	2	0.467045	0.517332	0.497485	0.493954	FAM	FAM	FAM	FAM	FAM	FAM
653	Large fruit tomato	Hainan China	2	NA	NA	NA	NA	HEX	FAM	HEX	HEX	HEX	HEX
654	Large fruit tomato	Shanxi China	1	0.355476	0.38649	0.343626	0.361864	FAM	FAM	FAM	FAM	FAM	FAM
655	Large fruit tomato	Hebei China	2	1.07415	1.09309	1.02039	1.06254	HEX	FAM	HEX	HEX	HEX	HEX
656	Large fruit tomato	Shandong China	2	0.581542	0.560123	0.552004	0.564556	FAM	FAM	FAM	FAM	FAM	FAM
657	Large fruit tomato	Guangxi China	2	2.08359	2.13818	1.9847	2.06882	HEX	HEX	HEX	HEX	HEX	HEX
658	Large fruit tomato	Beijing China	2	0.767934	0.745002	0.705338	0.739425	FAM	FAM	FAM	FAM	FAM	FAM
659	Large fruit tomato	Hebei China	2	0.643052	0.673958	0.622511	0.646507	FAMHEX	FAM	FAMHEX	FAMHEX	FAMHEX	FAMHEX
660	Large fruit tomato	Hainan China	2	0.876574	0.950728	0.951197	0.926167	HEX	FAM	HEX	HEX	HEX	HEX
661	Large fruit tomato	Henan China	1	0.497666	0.563963	0.527365	0.529665	FAM	FAM	FAM	FAM	FAM	FAM
662	Large fruit tomato	Israel(Hazera Genetics Ltd.)	2	0.938083	1.061	1.00729	1.00212	FAM	FAM	FAM	FAM	FAM	FAM
663	Large fruit tomato	Shandong China	2	1.03288	1.13478	1.06364	1.0771	FAM	FAM	FAM	FAM	FAM	FAM
664	Large fruit tomato	Shanxi China	2	0.892018	0.984741	0.919744	0.932168	HEX	FAM	HEX	HEX	HEX	HEX
665	Large fruit tomato	Hebei China	2	NA	NA	NA	NA	FAM	FAM	FAM	FAM	FAM	FAM
666	Large fruit tomato	Netherlands(Rijk Zwaan)	2	0.157971	0.135456	0.132619	0.142015	FAM	FAM	FAM	FAM	FAM	FAM
667	Large fruit tomato	Shanxi China	2	0.232384	0.154657	0.159678	0.18224	FAM	FAM	FAM	FAM	FAM	FAM
668	Large fruit tomato	Guangdong China	2	0.261077	0.204459	0.197739	0.221092	FAM	FAM	FAM	FAM	FAM	FAM
669	Large fruit tomato	Shanghai China	2	0.171371	0.139506	0.136484	0.149121	FAM	FAM	FAM	FAM	FAM	FAM
670	Large fruit tomato	Hebei China	2	0.267699	0.22051	0.218405	0.235538	FAM	FAM	FAM	FAM	FAM	FAM
671	Large fruit tomato	Shanxi China	2	0.172002	0.138756	0.135295	0.148684	FAM	FAM	FAM	FAM	FAM	FAM
A570-1	Cherry tomato	Shandong China	2	0.193443	0.222556	0.232286	0.216095	FAM	FAM	FAM	FAM	FAM	FAM
A99-1	Large fruit tomato	Gansu China	2	0.252867	0.263258	0.239335	0.25182	FAM	FAM	FAM	FAM	FAM	FAM
*:1:mixed hybridization followed by successive selfing and segregation, 2:direct selfing and purification

## Sheet: Table S2
Test Number	Germplasm type	Location	1/2*	Malic acid content（mg/g）-1	Malic acid content（mg/g）-2	Malic acid content（mg/g）-3	Average Malic acid content（mg/g）	42613870	42669696	42616354	42630813	42632043	42629731
40-1	Mid-fruit tomato	Hebei Province, China	1	0.295	0.328	0.3358	0.3196	FAM	FAM	FAM	FAM	FAM	FAM
40-2	Mid-fruit tomato	Hebei Province, China	1	NA	NA	NA	NA	FAM	FAM	FAM	FAM	FAM	FAM
40-3	Mid-fruit tomato	Hebei Province, China	1	NA	NA	NA	NA	FAM	FAM	FAM	FAM	FAM	FAM
48-1	Mid-fruit tomato	Shanxi Province, China	2	0.215	0.241	0.2595	0.2385	FAM	FAMHEX	FAMHEX	FAMHEX	FAMHEX	FAMHEX
48-2	Mid-fruit tomato	Shanxi Province, China	2	0.283	0.309	0.2837	0.2919	FAM	FAMHEX	FAMHEX	FAMHEX	FAMHEX	FAMHEX
48-3	Mid-fruit tomato	Shanxi Province, China	2	0.198	0.208	0.1904	0.1988	FAM	FAM	FAM	FAM	FAM	FAM
53-1	Mid-fruit tomato	Shandong Province, China	2	0.204	0.223	0.2243	0.2171	FAM	FAMHEX	FAMHEX	FAMHEX	FAMHEX	FAMHEX
53-2	Mid-fruit tomato	Shandong Province, China	2	0.214	0.23	0.2256	0.2232	FAM	HEX	HEX	HEX	HEX	HEX
53-3	Mid-fruit tomato	Shandong Province, China	2	0.314	0.305	0.3194	0.3128	FAM	FAMHEX	FAMHEX	FAMHEX	FAMHEX	FAMHEX
60-1	Mid-fruit tomato	Hebei Province, China	2	0.283	0.279	0.2978	0.2866	FAMHEX	FAMHEX	FAMHEX	FAMHEX	FAMHEX	FAMHEX
60-3	Mid-fruit tomato	Hebei Province, China	2	0.702	0.685	0.6935	0.6935	HEX	HEX	HEX	HEX	HEX	HEX
61-1	Mid-fruit tomato	Hebei Province, China	2	0.193	0.218	0.2235	0.2115	FAM	FAM	FAM	FAM	FAM	FAM
61-3	Mid-fruit tomato	Hebei Province, China	2	0.148	0.159	0.1643	0.1571	FAM	FAMHEX	FAMHEX	NA	NA	FAMHEX
66-1	Large fruit tomato	Ningxia, China	1	0.475	0.468	0.4673	0.4701	FAMHEX	FAMHEX	FAMHEX	FAMHEX	FAMHEX	FAMHEX
66-3	Large fruit tomato	Ningxia, China	2	0.388	0.375	0.3806	0.3812	FAMHEX	FAMHEX	FAMHEX	FAMHEX	FAMHEX	FAMHEX
67-1	Large fruit tomato	Hainan Province, China	1	0.319	0.341	0.3279	0.3293	FAM	FAM	FAM	FAM	FAM	FAM
67-3	Large fruit tomato	Hainan Province, China	2	0.345	0.362	0.3481	0.3517	FAM	FAM	FAM	FAM	FAM	FAM
76-1	Large fruit tomato	Chongqing, China	2	0.411	0.422	0.4276	0.4202	FAM	HEX	HEX	HEX	HEX	HEX
76-2	Large fruit tomato	Chongqing, China	2	NA	NA	NA	NA	FAM	HEX	HEX	HEX	HEX	HEX
76-4	Large fruit tomato	Chongqing, China	2	0.332	0.351	0.3553	0.3461	FAM	HEX	HEX	HEX	HEX	HEX
79-1	Large fruit tomato	Chongqing, China	2	0.798	0.809	0.8164	0.8078	HEX	FAM	HEX	HEX	HEX	HEX
79-4	Large fruit tomato	Chongqing, China	2	0.395	0.412	0.3933	0.4001	HEX	FAM	HEX	HEX	HEX	HEX
89-1	Large fruit tomato	Shaanxi Province, China	2	0.162	0.158	0.1624	0.1608	FAM	FAM	FAM	FAM	FAM	FAM
89-2	Large fruit tomato	Shaanxi Province, China	2	0.212	0.203	0.2042	0.2064	FAM	FAM	FAM	FAM	FAM	NA
91-1	Large fruit tomato	Shaanxi Province, China	2	0.201	0.205	0.2015	0.2025	FAM	FAM	FAM	FAM	FAM	FAM
91-2	Large fruit tomato	Shaanxi Province, China	2	0.309	0.311	0.3013	0.3071	FAM	FAM	FAM	FAM	FAM	FAM
91-4	Large fruit tomato	Shaanxi Province, China	2	0.442	0.435	0.4295	0.4355	FAM	FAM	FAM	NA	FAM	FAM
92-3	Large fruit tomato	Liaoning Province, China	1	0.395	0.378	0.3922	0.3884	FAM	FAM	FAM	FAM	FAM	FAM
92-4	Large fruit tomato	Liaoning Province, China	1	0.285	0.295	0.2891	0.2897	FAM	FAM	FAM	FAM	FAM	FAM
92-5	Large fruit tomato	Liaoning Province, China	1	0.138	0.144	0.1431	0.1417	FAM	FAM	FAM	FAM	FAM	FAM
94-1	Large fruit tomato	Hebei Province, China	2	0.303	0.305	0.3007	0.3029	FAM	FAM	FAM	FAM	FAM	FAM
94-2	Large fruit tomato	Hebei Province, China	2	0.342	0.351	0.3384	0.3438	FAM	FAM	FAM	FAM	FAM	FAM
94-3	Large fruit tomato	Hebei Province, China	2	0.26	0.264	0.2641	0.2627	FAM	FAM	FAM	FAM	FAM	FAM
94-4	Large fruit tomato	Hebei Province, China	2	0.19	0.195	0.1931	0.1927	FAM	FAM	FAM	FAM	FAM	FAM
97-2	Large fruit tomato	Hainan Province, China	2	0.684	0.684	0.6876	0.6852	HEX	HEX	HEX	HEX	HEX	HEX
97-3	Large fruit tomato	Hainan Province, China	1	0.693	0.697	0.6959	0.6953	HEX	HEX	HEX	HEX	HEX	HEX
101-1	Large fruit tomato	Beijing, China	2	0.176	0.177	0.1771	0.1767	FAMHEX	FAMHEX	FAMHEX	FAMHEX	FAMHEX	FAMHEX
101-2	Large fruit tomato	Beijing, China	1	0.345	0.351	0.3438	0.3466	FAM	FAM	FAM	FAM	FAM	FAM
101-3	Large fruit tomato	Beijing, China	2	0.408	0.4	0.3929	0.4003	FAMHEX	FAMHEX	FAMHEX	FAMHEX	FAMHEX	FAMHEX
106-1	Large fruit tomato	Guangdong Province, China	2	0.372	0.376	0.3638	0.3706	FAM	FAM	FAM	FAM	FAM	FAM
106-4	Large fruit tomato	Guangdong Province, China	2	0.163	0.162	0.1604	0.1618	FAM	FAM	FAM	FAM	FAM	FAM
110-1	Large fruit tomato	Hainan Province, China	2	0.604	0.61	0.5935	0.6025	FAMHEX	FAMHEX	FAMHEX	FAMHEX	FAMHEX	FAMHEX
110-5	Large fruit tomato	Hainan Province, China	2	0.611	0.602	0.5945	0.6025	HEX	HEX	HEX	HEX	HEX	HEX
111-1	Large fruit tomato	Chongqing, China	2	1.198	1.203	1.2038	1.2016	HEX	HEX	HEX	HEX	HEX	HEX
112-1	Large fruit tomato	Chongqing, China	2	0.335	0.341	0.3287	0.3349	FAM	FAM	FAM	FAM	FAM	FAM
119-1	Large fruit tomato	Jiangsu Province, China	2	0.351	0.359	0.3652	0.3584	FAMHEX	FAMHEX	FAMHEX	FAMHEX	FAMHEX	FAMHEX
119-2	Large fruit tomato	Jiangsu Province, China	2	0.432	0.453	0.4422	0.4424	FAMHEX	FAMHEX	FAMHEX	FAMHEX	FAMHEX	FAMHEX
119-3	Large fruit tomato	Jiangsu Province, China	2	0.413	0.421	0.4098	0.4146	FAM	FAM	FAM	FAM	FAM	FAM
120-1	Large fruit tomato	Shandong Province, China	1	0.532	0.551	0.5529	0.5453	FAMHEX	FAMHEX	FAMHEX	FAMHEX	FAMHEX	FAMHEX
120-2	Large fruit tomato	Shandong Province, China	1	0.884	0.891	0.8896	0.8882	HEX	HEX	HEX	HEX	HEX	HEX
120-3	Large fruit tomato	Shandong Province, China	2	0.544	0.538	0.5359	0.5393	FAMHEX	FAMHEX	FAMHEX	FAMHEX	FAMHEX	FAMHEX
122-2	Large fruit tomato	Shandong Province, China	2	0.328	0.335	0.3363	0.3331	FAM	FAMHEX	FAMHEX	FAMHEX	FAMHEX	FAMHEX
122-3	Large fruit tomato	Shandong Province, China	2	0.245	0.239	0.2405	0.2415	FAM	FAMHEX	FAMHEX	FAMHEX	FAMHEX	FAMHEX
123-1	Large fruit tomato	Netherlands(Nunhems)	2	0.315	0.316	0.3131	0.3147	FAM	FAMHEX	FAMHEX	FAMHEX	FAMHEX	FAMHEX
123-2	Large fruit tomato	Netherlands(Nunhems)	2	0.455	0.451	0.4509	0.4523	FAM	FAM	FAM	FAM	FAM	FAM
124-2	Large fruit tomato	Israel(Hazera Genetics Ltd.)	2	0.321	0.328	0.3212	0.3234	FAMHEX	FAMHEX	FAMHEX	FAMHEX	FAMHEX	FAMHEX
124-3	Large fruit tomato	Israel(Hazera Genetics Ltd.)	2	0.148	0.14	0.1431	0.1437	FAM	FAM	FAM	FAM	FAM	FAM
125-1	Large fruit tomato	Shandong Province, China	2	0.442	0.44	0.4374	0.4398	FAM	FAM	FAM	FAM	FAM	FAM
125-2	Large fruit tomato	Shandong Province, China	2	0.374	0.376	0.3759	0.3753	FAM	FAM	FAM	FAM	FAM	FAM
125-3	Large fruit tomato	Shandong Province, China	1	0.535	0.541	0.5398	0.5386	FAM	FAM	FAM	FAM	FAM	FAM
126-1	Large fruit tomato	Shandong Province, China	1	0.172	0.177	0.1781	0.1757	FAM	FAM	FAM	FAM	FAM	FAM
126-2	Large fruit tomato	Shandong Province, China	2	0.231	0.221	0.2248	0.2256	FAM	FAM	FAM	FAM	FAM	FAM
126-3	Large fruit tomato	Shandong Province, China	2	0.608	0.613	0.6147	0.6119	HEX	HEX	HEX	HEX	HEX	HEX
137-1	Mid-fruit tomato	Hebei Province, China	2	0.233	0.231	0.2383	0.2341	FAM	FAM	FAM	FAM	FAM	FAM
137-3	Mid-fruit tomato	Hebei Province, China	2	0.292	0.301	0.2983	0.2971	FAM	FAM	FAM	FAM	FAM	FAM
137-5	Mid-fruit tomato	Hebei Province, China	2	0.177	0.176	0.1708	0.1746	FAM	FAM	FAM	FAM	FAM	FAM
159-1	Mid-fruit tomato	Shandong Province, China	2	0.231	0.229	0.2192	0.2264	FAM	FAM	FAM	FAM	FAM	FAM
159-2	Mid-fruit tomato	Shandong Province, China	2	0.276	0.281	0.2884	0.2818	FAM	FAM	FAM	FAM	FAM	FAM
159-3	Mid-fruit tomato	Shandong Province, China	2	0.428	0.431	0.4328	0.4306	FAM	FAM	FAM	FAM	FAM	FAM
183-1	Mid-fruit tomato	Tianjin, China	1	0.392	0.382	0.3843	0.3861	FAM	FAM	FAM	FAM	FAM	FAM
183-3	Mid-fruit tomato	Tianjin, China	1	0.158	0.15	0.1477	0.1519	FAM	FAM	FAM	FAM	FAM	FAM
183-4	Mid-fruit tomato	Tianjin, China	1	0.41	0.401	0.3986	0.4032	FAM	FAM	FAM	FAM	FAM	FAM
187-1	Mid-fruit tomato	Beijing, China	2	0.206	0.21	0.2071	0.2077	FAM	FAM	FAM	FAM	FAM	FAM
187-2	Mid-fruit tomato	Beijing, China	2	0.33	0.339	0.3273	0.3321	FAM	FAM	FAM	FAM	FAM	FAM
197-1	Large fruit tomato	Beijing, China	2	0.33	0.326	0.3304	0.3288	NA	FAM	FAM	FAM	FAM	FAM
197-2	Large fruit tomato	Beijing, China	2	0.454	0.452	0.4503	0.4521	FAM	FAM	FAM	FAM	FAM	FAM
287-2	Cherry tomato	Taiwan, China​	2	0.751	0.76	0.7597	0.7569	HEX	HEX	HEX	HEX	HEX	HEX
287-3	Cherry tomato	Taiwan, China​	2	1.341	0.327	2.3304	1.3328	HEX	HEX	HEX	HEX	HEX	HEX
287-4	Cherry tomato	Taiwan, China​	2	0.635	0.624	0.649	0.636	HEX	HEX	HEX	HEX	HEX	HEX
703-1	Cherry tomato	Shanghai, China	2	0.641	0.638	0.6386	0.6392	HEX	HEX	HEX	HEX	HEX	HEX
703-2	Cherry tomato	Shanghai, China	2	0.338	0.341	0.3254	0.3348	FAMHEX	HEX	HEX	FAMHEX	FAMHEX	FAMHEX
703-4	Cherry tomato	Shanghai, China	2	0.48	0.473	0.475	0.476	FAMHEX	HEX	HEX	FAMHEX	FAMHEX	FAMHEX
703-6	Cherry tomato	Shanghai, China	2	1.682	1.695	1.6903	1.6891	HEX	HEX	HEX	HEX	HEX	HEX
703-7	Cherry tomato	Shanghai, China	2	0.064	0.071	0.0678	0.0676	FAM	NA	HEX	FAM	FAM	FAM
704-1	Cherry tomato	Beijing, China	1	0.258	0.255	0.252	0.255	FAM	NA	HEX	FAM	FAM	FAM
704-3	Cherry tomato	Beijing, China	2	0.166	0.168	0.1694	0.1678	FAM	FAM	FAM	FAM	FAM	FAM
704-5	Cherry tomato	Beijing, China	2	0.41	0.395	0.4106	0.4052	FAM	FAM	FAM	FAM	FAM	FAM
704-7	Cherry tomato	Beijing, China	1	0.278	0.281	0.2675	0.2755	FAM	FAM	FAM	FAM	FAM	FAM
706-2	Cherry tomato	Shaanxi Province, China	2	0.205	0.198	0.2171	0.2067	FAM	FAM	FAM	FAM	FAM	FAM
706-4	Cherry tomato	Shaanxi Province, China	2	0.311	0.3	0.3019	0.3043	FAM	NA	FAM	FAM	FAM	FAM
713-1	Cherry tomato	Shandong Province, China	2	0.554	0.562	0.5625	0.5595	FAM	HEX	HEX	HEX	HEX	HEX
713-8	Cherry tomato	Shandong Province, China	2	0.292	0.295	0.3001	0.2957	FAM	HEX	HEX	FAMHEX	FAMHEX	FAMHEX
716-1	Cherry tomato	Shandong Province, China	1	0.786	0.782	0.7852	0.7844	HEX	HEX	HEX	HEX	HEX	HEX
716-2	Cherry tomato	Shandong Province, China	1	0.391	0.398	0.3894	0.3928	FAM	FAM	FAM	FAM	FAM	FAM
716-6	Cherry tomato	Shandong Province, China	1	0.247	0.251	0.252	0.25	FAMHEX	FAMHEX	FAMHEX	FAMHEX	FAMHEX	FAMHEX
716-7	Cherry tomato	Shandong Province, China	2	1.576	1.582	1.5829	1.5803	HEX	HEX	HEX	HEX	HEX	HEX
717-1	Cherry tomato	Shandong Province, China	2	0.23	0.228	0.2254	0.2278	FAM	NA	NA	FAM	FAM	FAM
717-2	Cherry tomato	Shandong Province, China	2	0.24	0.245	0.2407	0.2419	FAM	NA	NA	FAM	FAM	NA
717-3	Cherry tomato	Shandong Province, China	2	0.245	0.248	0.245	0.246	FAM	NA	NA	FAM	FAM	FAM
718-1	Cherry tomato	Shandong Province, China	2	0.458	0.452	0.4592	0.4564	FAM	FAM	FAM	FAM	FAM	FAM
718-2	Cherry tomato	Shandong Province, China	2	0.212	0.208	0.2064	0.2088	NA	HEX	HEX	HEX	HEX	HEX
718-3	Cherry tomato	Shandong Province, China	2	0.119	0.12	0.1117	0.1169	FAM	FAM	FAM	FAM	FAM	FAM
726-1	Cherry tomato	Shandong Province, China	2	0.236	0.237	0.2395	0.2375	FAM	FAM	FAM	FAM	FAM	FAM
726-2	Cherry tomato	Shandong Province, China	2	0.472	0.47	0.4605	0.4675	FAM	FAM	FAM	FAM	FAM	FAM
727-1	Cherry tomato	Shandong Province, China	2	0.678	0.681	0.6816	0.6802	HEX	HEX	HEX	HEX	HEX	HEX
727-2	Cherry tomato	Shandong Province, China	2	0.603	0.597	0.5931	0.5977	FAMHEX	HEX	HEX	FAMHEX	FAMHEX	FAMHEX
727-3	Cherry tomato	Shandong Province, China	2	1.379	1.368	1.3777	1.3749	HEX	HEX	HEX	HEX	HEX	HEX
728-1	Cherry tomato	Shandong Province, China	2	1.5	1.498	1.5065	1.5015	HEX	HEX	HEX	HEX	HEX	HEX
728-2	Cherry tomato	Shandong Province, China	2	1.642	1.631	1.7094	1.6608	HEX	HEX	HEX	HEX	HEX	HEX
728-3	Cherry tomato	Shandong Province, China	2	0.774	0.781	0.7847	0.7799	HEX	HEX	HEX	HEX	HEX	HEX
728-4	Cherry tomato	Shandong Province, China	2	1.485	1.497	1.5018	1.4946	HEX	HEX	HEX	HEX	HEX	HEX
731-4	Cherry tomato	Shandong Province, China	1	1.411	1.402	1.4116	1.4082	HEX	HEX	HEX	HEX	HEX	HEX
731-5	Cherry tomato	Shandong Province, China	1	1.045	1.064	1.0575	1.0555	NA	HEX	HEX	HEX	HEX	HEX
732-3	Cherry tomato	Chongqing, China	2	0.124	0.128	0.1302	0.1274	NA	FAMHEX	NA	FAMHEX	FAMHEX	FAMHEX
732-5	Cherry tomato	Chongqing, China	2	0.678	0.671	0.6886	0.6792	HEX	HEX	HEX	HEX	HEX	HEX
733-1	Cherry tomato	Chongqing, China	2	0.263	0.266	0.2666	0.2652	FAMHEX	FAMHEX	FAMHEX	NA	FAMHEX	FAMHEX
733-2	Cherry tomato	Chongqing, China	2	0.81	0.81	0.8046	0.8082	HEX	HEX	HEX	HEX	HEX	HEX
733-3	Cherry tomato	Chongqing, China	2	0.105	0.098	0.1042	0.1024	FAMHEX	FAMHEX	FAMHEX	FAMHEX	FAMHEX	FAMHEX
733-4	Cherry tomato	Chongqing, China	2	0.489	0.491	0.4972	0.4924	HEX	HEX	HEX	HEX	HEX	HEX
743-2	Cherry tomato	Yunnan Province, China	1	0.578	0.569	0.5792	0.5754	FAM	FAM	FAM	FAM	FAM	FAM
743-3	Cherry tomato	Yunnan Province, China	2	0.464	0.472	0.4866	0.4742	FAM	FAM	FAM	FAM	FAM	FAM
743-4	Cherry tomato	Yunnan Province, China	2	0.531	0.534	0.534	0.533	FAM	FAM	FAM	FAM	FAM	FAM
745-1	Cherry tomato	Shanghai, China	1	1.088	1.132	1.2159	1.1453	HEX	HEX	HEX	HEX	HEX	HEX
745-3	Cherry tomato	Shanghai, China	2	1.445	1.462	1.4607	1.4559	HEX	HEX	HEX	HEX	HEX	HEX
745-4	Cherry tomato	Shanghai, China	2	3.408	3.412	3.4106	3.4102	HEX	HEX	HEX	HEX	HEX	HEX
747-2	Cherry tomato	Xi’an, China	2	1.257	1.261	1.2638	1.2606	HEX	HEX	HEX	HEX	HEX	HEX
747-3	Cherry tomato	Xi’an, China	2	0.532	0.54	0.5414	0.5378	FAMHEX	FAMHEX	FAMHEX	FAMHEX	FAMHEX	FAMHEX
748-2	Cherry tomato	Zhejiang Province, China	1	0.579	0.59	0.5914	0.5868	FAMHEX	FAMHEX	HEX	FAMHEX	FAMHEX	FAMHEX
748-3	Cherry tomato	Zhejiang Province, China	1	1.574	1.584	1.5805	1.5795	HEX	HEX	HEX	HEX	HEX	HEX
750-1	Cherry tomato	Shandong Province, China	2	0.659	0.668	0.6632	0.6634	HEX	FAM	HEX	HEX	HEX	HEX
750-2	Cherry tomato	Shandong Province, China	2	0.21	0.203	0.1954	0.2028	FAMHEX	FAM	FAMHEX	FAMHEX	FAMHEX	FAMHEX
750-3	Cherry tomato	Shandong Province, China	2	0.152	0.155	0.1577	0.1549	FAM	FAM	FAM	FAM	FAM	FAM
750-4	Cherry tomato	Shandong Province, China	2	0.563	0.571	0.555	0.563	HEX	FAM	HEX	HEX	HEX	HEX
750-5	Cherry tomato	Shandong Province, China	2	0.072	0.081	0.0747	0.0759	FAM	FAM	FAM	FAM	FAM	FAM
753-1	Cherry tomato	Shandong Province, China	2	0.44	0.45	0.4537	0.4479	HEX	FAM	HEX	HEX	HEX	HEX
753-2	Cherry tomato	Shandong Province, China	2	1.24	1.256	1.2408	1.2456	HEX	FAM	HEX	HEX	HEX	HEX
753-3	Cherry tomato	Shandong Province, China	2	0.774	0.788	0.7843	0.7821	HEX	FAM	HEX	HEX	HEX	HEX
758-1	Cherry tomato	Shandong Province, China	2	0.267	0.261	0.2598	0.2626	FAMHEX	HEX	HEX	FAMHEX	FAMHEX	FAMHEX
758-2	Cherry tomato	Shandong Province, China	2	0.238	0.241	0.2413	0.2401	FAMHEX	HEX	HEX	FAMHEX	FAMHEX	FAMHEX
758-3	Cherry tomato	Shandong Province, China	2	0.23	0.218	0.2264	0.2248	HEX	HEX	HEX	HEX	HEX	HEX
758-4	Cherry tomato	Shandong Province, China	2	0.364	0.371	0.375	0.37	FAMHEX	HEX	HEX	FAMHEX	FAMHEX	FAMHEX
759-1	Cherry tomato	Liaoning Province, China	2	0.599	0.597	0.5974	0.5978	HEX	FAM	HEX	HEX	HEX	HEX
759-2	Cherry tomato	Liaoning Province, China	2	0.311	0.315	0.3274	0.3178	FAMHEX	FAM	FAMHEX	FAMHEX	FAMHEX	FAMHEX
760-1	Cherry tomato	Shandong Province, China	2	0.385	0.391	0.3889	0.3883	FAMHEX	HEX	HEX	FAMHEX	FAMHEX	FAMHEX
760-2	Cherry tomato	Shandong Province, China	2	1.291	1.282	1.2784	1.2838	HEX	HEX	HEX	HEX	HEX	HEX
764-1	Cherry tomato	Zhejiang Province, China	2	0.589	0.612	0.5999	0.6003	HEX	HEX	HEX	HEX	HEX	HEX
764-2	Cherry tomato	Zhejiang Province, China	2	0.208	0.214	0.2182	0.2134	FAMHEX	FAMHEX	FAMHEX	FAMHEX	FAMHEX	FAMHEX
764-3	Cherry tomato	Zhejiang Province, China	2	0.52	0.527	0.5265	0.5245	HEX	HEX	HEX	HEX	HEX	HEX
771-1	Cherry tomato	Gansu Province, China	2	1.392	1.394	1.3945	1.3935	HEX	HEX	HEX	HEX	HEX	HEX
771-2	Cherry tomato	Gansu Province, China	2	0.6	0.608	0.6091	0.6057	HEX	HEX	HEX	HEX	HEX	HEX
771-4	Cherry tomato	Gansu Province, China	2	1.389	1.412	1.3981	1.3997	HEX	HEX	HEX	HEX	HEX	HEX
774-1	Cherry tomato	Hubei Province, China	1	1.635	1.642	1.6424	1.6398	HEX	HEX	HEX	HEX	HEX	HEX
774-2	Cherry tomato	Hubei Province, China	1	1.196	1.199	1.1936	1.1962	HEX	HEX	HEX	HEX	HEX	HEX
774-3	Cherry tomato	Hubei Province, China	1	0.615	0.621	0.6237	0.6199	HEX	HEX	HEX	HEX	HEX	HEX
778-1	Cherry tomato	Shandong Province, China	2	0.267	0.265	0.2615	0.2645	FAM	NA	NA	FAM	FAM	FAM
778-2	Cherry tomato	Shandong Province, China	2	0.559	0.571	0.559	0.563	FAMHEX	HEX	HEX	FAMHEX	FAMHEX	FAMHEX
784-1	Cherry tomato	Shandong Province, China	2	0.178	0.199	0.1939	0.1903	FAM	FAM	FAM	FAM	FAM	FAM
784-2	Cherry tomato	Shandong Province, China	2	0.204	0.209	0.2122	0.2084	FAM	FAM	FAM	FAM	FAM	FAM
784-3	Cherry tomato	Shandong Province, China	2	0.254	0.262	0.2598	0.2586	FAM	FAM	FAM	FAM	FAM	FAM
788-1	Cherry tomato	Shandong Province, China	2	0.239	0.245	0.2501	0.2447	FAM	NA	FAM	FAM	FAM	FAM
788-2	Cherry tomato	Shandong Province, China	2	0.468	0.47	0.4789	0.4723	FAM	NA	FAM	FAM	FAM	FAM
788-3	Cherry tomato	Shandong Province, China	2	0.181	0.184	0.1789	0.1813	FAM	NA	FAM	FAM	FAM	FAM
788-4	Cherry tomato	Shandong Province, China	2	0.152	0.155	0.1598	0.1556	FAM	NA	FAM	FAM	FAM	FAM
798-1	Large fruit tomato	Shandong Province, China	2	0.264	0.273	0.2706	0.2692	FAM	FAM	FAM	FAM	FAM	FAM
798-2	Large fruit tomato	Shandong Province, China	2	0.311	0.308	0.3119	0.3103	FAM	FAM	FAM	FAM	FAM	FAM
799-1	Large fruit tomato	Shandong Province, China	2	0.372	0.368	0.3706	0.3702	FAM	FAM	FAM	FAM	FAM	FAM
799-2	Large fruit tomato	Shandong Province, China	2	0.338	0.341	0.3395	0.3395	FAM	FAM	FAM	FAM	FAM	FAM
799-3	Large fruit tomato	Shandong Province, China	2	0.259	0.264	0.2639	0.2623	FAM	FAM	FAM	FAM	FAM	FAM
799-4	Large fruit tomato	Shandong Province, China	2	0.261	0.269	0.2632	0.2644	FAM	FAM	FAM	FAM	FAM	FAM
802-1	Large fruit tomato	Beijing, China	2	0.786	0.785	0.7759	0.7823	HEX	HEX	HEX	HEX	HEX	HEX
802-2	Large fruit tomato	Beijing, China	2	1.815	1.809	1.8168	1.8136	HEX	HEX	HEX	HEX	HEX	HEX
807-1	Large fruit tomato	Hebei Province, China	2	1.243	1.245	1.2497	1.2459	HEX	HEX	HEX	HEX	HEX	HEX
807-2	Large fruit tomato	Hebei Province, China	2	0.751	0.748	0.7522	0.7504	HEX	HEX	HEX	HEX	HEX	HEX
814-1	Large fruit tomato	Shaanxi Province, China	2	0.635	0.628	0.6399	0.6343	FAM	HEX	HEX	HEX	HEX	HEX
814-2	Large fruit tomato	Shaanxi Province, China	2	0.421	0.419	0.4176	0.4192	FAM	HEX	HEX	HEX	HEX	HEX
814-3	Large fruit tomato	Shaanxi Province, China	2	0.418	0.41	0.4266	0.4182	FAM	HEX	HEX	HEX	HEX	HEX
815-1	Large fruit tomato	Shaanxi Province, China	2	1.375	1.382	1.3761	1.3777	HEX	HEX	HEX	HEX	HEX	HEX
815-2	Large fruit tomato	Shaanxi Province, China	2	1.285	1.288	1.2988	1.2906	HEX	HEX	HEX	HEX	HEX	HEX
815-3	Large fruit tomato	Shaanxi Province, China	2	0.984	1.002	1.0359	1.0073	HEX	NA	NA	NA	HEX	NA
816-1	Large fruit tomato	Israel(Hazera Genetics Ltd.)	1	0.359	0.362	0.3506	0.3572	HEX	HEX	HEX	HEX	HEX	HEX
816-2	Large fruit tomato	Israel(Hazera Genetics Ltd.)	1	1.267	1.272	1.2785	1.2725	HEX	HEX	HEX	HEX	HEX	HEX
816-3	Large fruit tomato	Israel(Hazera Genetics Ltd.)	2	0.383	0.374	0.3782	0.3784	HEX	HEX	HEX	HEX	HEX	HEX
817-1	Large fruit tomato	Israel(Hazera Genetics Ltd.)	2	0.842	0.857	0.8783	0.8591	HEX	HEX	HEX	HEX	HEX	HEX
817-2	Large fruit tomato	Israel(Hazera Genetics Ltd.)	2	0.865	0.882	0.8753	0.8741	HEX	HEX	HEX	HEX	HEX	HEX
817-3	Large fruit tomato	Israel(Hazera Genetics Ltd.)	2	1.324	1.401	1.3397	1.3549	HEX	HEX	HEX	HEX	HEX	HEX
820-1	Large fruit tomato	Ningxia, China	2	0.218	0.235	0.2241	0.2257	FAM	HEX	HEX	HEX	HEX	HEX
820-2	Large fruit tomato	Ningxia, China	2	0.795	0.783	0.7851	0.7877	FAM	HEX	HEX	HEX	HEX	HEX
*:1:mixed hybridization followed by successive selfing and segregation, 2:direct selfing and purification

## Sheet: Table S3 ANOVA
Supplementary Table S3 ANOVA for Malic acid contents and broad-sense heritability estimates in 200 tomato accessions
Source	DF	Sum of Squares	Mean Square	F Ratio	Prob > F	EMS	H2%
Genotype	199	39.0321	0.196141	2.8055	<.0001	σ2e + rσ2G	64.3557	σ2G	0.042076	0.643557
Error	389	27.196	0.069913			σ2e		σ2e	0.069913
C. Total	588	66.2281

## Sheet: Table S4
Table S4 Genotypic Statistics and Mutation Type Distribution of SNP Loci Across Samples
SampleID	Total site number	Miss site number	Miss ratio	No miss site number	Homo number	Hete number	Homo rate	Hete rate	Transitions	Transversions	Ts/Tv
102	2991459	12681	0.42	2978778	2342511	636267	78.64	21.36	317459	318808	0.9958
103	2991459	24342	0.81	2967117	2821340	145777	95.09	4.91	80010	65767	1.2166
104	2991459	36322	1.21	2955137	2775827	179310	93.93	6.07	95373	83937	1.1362
105	2991459	33295	1.11	2958164	2808617	149547	94.94	5.06	78586	70961	1.1075
108	2991459	24804	0.83	2966655	2275387	691268	76.7	23.3	344977	346291	0.9962
109	2991459	63246	2.11	2928213	2428076	500137	82.92	17.08	266756	233381	1.143
111	2991459	55038	1.84	2936421	2542301	394120	86.58	13.42	207767	186353	1.1149
113	2991459	19264	0.64	2972195	2920656	51539	98.27	1.73	29275	22264	1.3149
116	2991459	45735	1.53	2945724	2778833	166891	94.33	5.67	88556	78335	1.1305
118	2991459	40227	1.34	2951232	2795138	156094	94.71	5.29	81907	74187	1.1041
119	2991459	15105	0.5	2976354	2624688	351666	88.18	11.82	187895	163771	1.1473
120	2991459	21597	0.72	2969862	2838867	130995	95.59	4.41	69074	61921	1.1155
121	2991459	19453	0.65	2972006	2844438	127568	95.71	4.29	70103	57465	1.2199
122	2991459	53246	1.78	2938213	2860581	77632	97.36	2.64	42361	35271	1.201
123	2991459	39237	1.31	2952222	2776237	175985	94.04	5.96	93880	82105	1.1434
124	2991459	13886	0.46	2977573	2889905	87668	97.06	2.94	47180	40488	1.1653
125	2991459	31722	1.06	2959737	2267521	692216	76.61	23.39	381591	310625	1.2285
127	2991459	16654	0.56	2974805	2869364	105441	96.46	3.54	56512	48929	1.155
128	2991459	21333	0.71	2970126	2899106	71020	97.61	2.39	39195	31825	1.2316
130	2991459	39287	1.31	2952172	2766500	185672	93.71	6.29	98005	87667	1.1179
131	2991459	34148	1.14	2957311	2848108	109203	96.31	3.69	60170	49033	1.2271
132	2991459	34289	1.15	2957170	2760123	197047	93.34	6.66	103139	93908	1.0983
134	2991459	25977	0.87	2965482	2750236	215246	92.74	7.26	115058	100188	1.1484
193	2991459	29789	1	2961670	2860395	101275	96.58	3.42	55481	45794	1.2115
194	2991459	14245	0.48	2977214	2741454	235760	92.08	7.92	128278	107482	1.1935
197	2991459	19136	0.64	2972323	2871111	101212	96.59	3.41	54991	46221	1.1897
199	2991459	13553	0.45	2977906	2858839	119067	96	4	64670	54397	1.1889
200	2991459	59558	1.99	2931901	2758855	173046	94.1	5.9	91847	81199	1.1311
202	2991459	63111	2.11	2928348	2744752	183596	93.73	6.27	96327	87269	1.1038
203	2991459	64960	2.17	2926499	2740852	185647	93.66	6.34	98382	87265	1.1274
204	2991459	19843	0.66	2971616	2913540	58076	98.05	1.95	31655	26421	1.1981
205	2991459	60352	2.02	2931107	2764934	166173	94.33	5.67	87461	78712	1.1112
206	2991459	53815	1.8	2937644	2708163	229481	92.19	7.81	121008	108473	1.1156
482	2991459	27441	0.92	2964018	2841608	122410	95.87	4.13	67433	54977	1.2266
483	2991459	12716	0.43	2978743	2837090	141653	95.24	4.76	77583	64070	1.2109
484	2991459	9975	0.33	2981484	2841661	139823	95.31	4.69	76506	63317	1.2083
485	2991459	12669	0.42	2978790	2856108	122682	95.88	4.12	67403	55279	1.2193
486	2991459	17884	0.6	2973575	2831597	141978	95.23	4.77	77902	64076	1.2158
487	2991459	28267	0.94	2963192	2302810	660382	77.71	22.29	331705	328677	1.0092
488	2991459	74482	2.49	2916977	2655227	261750	91.03	8.97	142821	118929	1.2009
489	2991459	33537	1.12	2957922	2795700	162222	94.52	5.48	90348	71874	1.257
490	2991459	39863	1.33	2951596	2811351	140245	95.25	4.75	77829	62416	1.2469
491	2991459	39890	1.33	2951569	2801899	149670	94.93	5.07	83748	65922	1.2704
493	2991459	60958	2.04	2930501	2245934	684567	76.64	23.36	345268	339299	1.0176
494	2991459	22158	0.74	2969301	2776109	193192	93.49	6.51	107050	86142	1.2427
495	2991459	20434	0.68	2971025	2825404	145621	95.1	4.9	79075	66546	1.1883
497	2991459	31827	1.06	2959632	2712675	246957	91.66	8.34	131107	115850	1.1317
498	2991459	39304	1.31	2952155	2575516	376639	87.24	12.76	203365	173274	1.1737
499	2991459	91934	3.07	2899525	2724284	175241	93.96	6.04	95222	80019	1.19
500	2991459	15916	0.53	2975543	2556806	418737	85.93	14.07	226662	192075	1.1801
501	2991459	26260	0.88	2965199	2726458	238741	91.95	8.05	134512	104229	1.2905
502	2991459	28884	0.97	2962575	2813995	148580	94.98	5.02	83477	65103	1.2822
503	2991459	31731	1.06	2959728	2794187	165541	94.41	5.59	92073	73468	1.2532
504	2991459	33143	1.11	2958316	2767449	190867	93.55	6.45	105934	84933	1.2473
505	2991459	59010	1.97	2932449	2579488	352961	87.96	12.04	189202	163759	1.1554
506	2991459	23431	0.78	2968028	2825801	142227	95.21	4.79	80550	61677	1.306
507	2991459	45757	1.53	2945702	2298921	646781	78.04	21.96	324180	322601	1.0049
508	2991459	35267	1.18	2956192	2716175	240017	91.88	8.12	133178	106839	1.2465
509	2991459	34910	1.17	2956549	2742795	213754	92.77	7.23	119478	94276	1.2673
510	2991459	42515	1.42	2948944	2814879	134065	95.45	4.55	73644	60421	1.2188
511	2991459	48024	1.61	2943435	2800872	142563	95.16	4.84	79078	63485	1.2456
512	2991459	28617	0.96	2962842	2871931	90911	96.93	3.07	51627	39284	1.3142
513	2991459	64731	2.16	2926728	2292941	633787	78.34	21.66	349196	284591	1.227
514	2991459	59618	1.99	2931841	2754101	177740	93.94	6.06	99445	78295	1.2701
515	2991459	16596	0.55	2974863	2833974	140889	95.26	4.74	78701	62188	1.2655
516	2991459	60312	2.02	2931147	2695916	235231	91.97	8.03	126619	108612	1.1658
517	2991459	29435	0.98	2962024	2720884	241140	91.86	8.14	133623	107517	1.2428
518	2991459	69283	2.32	2922176	2765325	156851	94.63	5.37	87730	69121	1.2692
519	2991459	31667	1.06	2959792	2827196	132596	95.52	4.48	72680	59916	1.213
520	2991459	50778	1.7	2940681	2812361	128320	95.64	4.36	70199	58121	1.2078
521	2991459	104665	3.5	2886794	2612785	274009	90.51	9.49	152802	121207	1.2607
522	2991459	92084	3.08	2899375	2722589	176786	93.9	6.1	97923	78863	1.2417
523	2991459	40451	1.35	2951008	2809429	141579	95.2	4.8	77576	64003	1.2121
524	2991459	60451	2.02	2931008	2672511	258497	91.18	8.82	138594	119903	1.1559
525	2991459	95294	3.19	2896165	2667716	228449	92.11	7.89	122409	106040	1.1544
526	2991459	40689	1.36	2950770	2712221	238549	91.92	8.08	125592	112957	1.1119
527	2991459	10456	0.35	2981003	2893696	87307	97.07	2.93	48093	39214	1.2264
528	2991459	45593	1.52	2945866	2714528	231338	92.15	7.85	123530	107808	1.1458
529	2991459	36341	1.21	2955118	2653846	301272	89.81	10.19	167293	133979	1.2487
530	2991459	44763	1.5	2946696	2710938	235758	92	8	126549	109209	1.1588
531	2991459	64003	2.14	2927456	2777920	149536	94.89	5.11	83520	66016	1.2651
532	2991459	45547	1.52	2945912	2792961	152951	94.81	5.19	85118	67833	1.2548
534	2991459	33146	1.11	2958313	2815121	143192	95.16	4.84	78656	64536	1.2188
536	2991459	81579	2.73	2909880	2671833	238047	91.82	8.18	126999	111048	1.1436
537	2991459	48351	1.62	2943108	2779912	163196	94.45	5.55	90308	72888	1.239
538	2991459	160202	5.36	2831257	2760732	70525	97.51	2.49	40369	30156	1.3387
539	2991459	14653	0.49	2976806	2862060	114746	96.15	3.85	63407	51339	1.2351
540	2991459	26444	0.88	2965015	2809704	155311	94.76	5.24	84142	71169	1.1823
541	2991459	45125	1.51	2946334	2694637	251697	91.46	8.54	137454	114243	1.2032
557	2991459	51808	1.73	2939651	2708715	230936	92.14	7.86	123415	107521	1.1478
560	2991459	75024	2.51	2916435	2677512	238923	91.81	8.19	128084	110839	1.1556
561	2991459	30641	1.02	2960818	2822161	138657	95.32	4.68	76874	61783	1.2443
563	2991459	38729	1.29	2952730	2827685	125045	95.77	4.23	68526	56519	1.2124
564	2991459	146753	4.91	2844706	2688403	156303	94.51	5.49	84242	72061	1.169
565	2991459	79376	2.65	2912083	2668642	243441	91.64	8.36	130631	112810	1.158
566	2991459	51803	1.73	2939656	2797117	142539	95.15	4.85	78472	64067	1.2248
567	2991459	38212	1.28	2953247	2812556	140691	95.24	4.76	76917	63774	1.2061
569	2991459	45525	1.52	2945934	2797968	147966	94.98	5.02	81715	66251	1.2334
570	2991459	6783	0.23	2984676	2873350	111326	96.27	3.73	60018	51308	1.1698
570-1	2991459	29959	1	2961500	2805100	156400	94.72	5.28	86824	69576	1.2479
571	2991459	32767	1.1	2958692	2806978	151714	94.87	5.13	84435	67279	1.255
572	2991459	84039	2.81	2907420	2644032	263388	90.94	9.06	141092	122296	1.1537
573	2991459	54006	1.81	2937453	2688394	249059	91.52	8.48	134346	114713	1.1711
574	2991459	24200	0.81	2967259	2809493	157766	94.68	5.32	87923	69843	1.2589
575	2991459	32211	1.08	2959248	2840943	118305	96	4	64996	53309	1.2192
576	2991459	18713	0.63	2972746	2810051	162695	94.53	5.47	88321	74374	1.1875
577	2991459	48399	1.62	2943060	2766797	176263	94.01	5.99	97317	78946	1.2327
579	2991459	29095	0.97	2962364	2820748	141616	95.22	4.78	78079	63537	1.2289
58	2991459	6375	0.21	2985084	2933336	51748	98.27	1.73	29715	22033	1.3487
580	2991459	41170	1.38	2950289	2785893	164396	94.43	5.57	91575	72821	1.2575
582	2991459	170875	5.71	2820584	2738430	82154	97.09	2.91	48429	33725	1.436
583	2991459	154815	5.18	2836644	2750337	86307	96.96	3.04	50966	35341	1.4421
585	2991459	49929	1.67	2941530	2703201	238329	91.9	8.1	127476	110853	1.15
586	2991459	53135	1.78	2938324	2666924	271400	90.76	9.24	145847	125553	1.1616
587	2991459	24172	0.81	2967287	2812059	155228	94.77	5.23	85950	69278	1.2407
589	2991459	21838	0.73	2969621	2836439	133182	95.52	4.48	74083	59099	1.2535
590	2991459	37125	1.24	2954334	2844080	110254	96.27	3.73	61615	48639	1.2668
594	2991459	30020	1	2961439	2836237	125202	95.77	4.23	68616	56586	1.2126
596	2991459	31075	1.04	2960384	2820816	139568	95.29	4.71	77492	62076	1.2483
598	2991459	67560	2.26	2923899	2684005	239894	91.8	8.2	131392	108502	1.211
599	2991459	71903	2.4	2919556	2663574	255982	91.23	8.77	136703	119279	1.1461
60	2991459	15400	0.51	2976059	2889386	86673	97.09	2.91	48646	38027	1.2792
601	2991459	40597	1.36	2950862	2816865	133997	95.46	4.54	73271	60726	1.2066
603	2991459	37152	1.24	2954307	2854841	99466	96.63	3.37	53638	45828	1.1704
604	2991459	24843	0.83	2966616	2867777	98839	96.67	3.33	53549	45290	1.1824
605	2991459	16336	0.55	2975123	2884651	90472	96.96	3.04	47882	42590	1.1243
607	2991459	18181	0.61	2973278	2910070	63208	97.87	2.13	33780	29428	1.1479
609	2991459	11328	0.38	2980131	2926302	53829	98.19	1.81	29629	24200	1.2243
611	2991459	25802	0.86	2965657	2868699	96958	96.73	3.27	51517	45441	1.1337
613	2991459	23727	0.79	2967732	2872658	95074	96.8	3.2	50619	44455	1.1387
614	2991459	23407	0.78	2968052	2892114	75938	97.44	2.56	43177	32761	1.3179
617	2991459	35671	1.19	2955788	1766092	1189696	59.75	40.25	609299	580397	1.0498
618	2991459	3317	0.11	2988142	2929995	58147	98.05	1.95	31619	26528	1.1919
619	2991459	47729	1.6	2943730	2547001	396729	86.52	13.48	207800	188929	1.0999
62	2991459	43198	1.44	2948261	2749059	199202	93.24	6.76	105956	93246	1.1363
620	2991459	53616	1.79	2937843	2768810	169033	94.25	5.75	90935	78098	1.1644
622	2991459	27167	0.91	2964292	2885648	78644	97.35	2.65	44232	34412	1.2854
623	2991459	16965	0.57	2974494	2893138	81356	97.26	2.74	45105	36251	1.2442
624	2991459	6703	0.22	2984756	2913049	71707	97.6	2.4	40106	31601	1.2691
626	2991459	36294	1.21	2955165	2860077	95088	96.78	3.22	52234	42854	1.2189
627	2991459	41773	1.4	2949686	2722451	227235	92.3	7.7	121677	105558	1.1527
629	2991459	96295	3.22	2895164	2709461	185703	93.59	6.41	97655	88048	1.1091
630	2991459	38133	1.27	2953326	2834560	118766	95.98	4.02	65747	53019	1.2401
631	2991459	28048	0.94	2963411	2825536	137875	95.35	4.65	75488	62387	1.21
632	2991459	57132	1.91	2934327	2717610	216717	92.61	7.39	114394	102323	1.118
633	2991459	30046	1	2961413	2863390	98023	96.69	3.31	54338	43685	1.2439
634	2991459	16795	0.56	2974664	2871023	103641	96.52	3.48	57429	46212	1.2427
635	2991459	20141	0.67	2971318	2866410	104908	96.47	3.53	56432	48476	1.1641
636	2991459	26474	0.88	2964985	2831449	133536	95.5	4.5	72534	61002	1.189
637	2991459	13065	0.44	2978394	2756533	221861	92.55	7.45	119812	102049	1.1741
639	2991459	22673	0.76	2968786	2889262	79524	97.32	2.68	43416	36108	1.2024
64	2991459	64145	2.14	2927314	2744986	182328	93.77	6.23	96361	85967	1.1209
641	2991459	27436	0.92	2964023	2781177	182846	93.83	6.17	95353	87493	1.0898
643	2991459	41783	1.4	2949676	2797656	152020	94.85	5.15	82775	69245	1.1954
644	2991459	22926	0.77	2968533	2844068	124465	95.81	4.19	67551	56914	1.1869
645	2991459	4193	0.14	2987266	2893620	93646	96.87	3.13	50315	43331	1.1612
646	2991459	5641	0.19	2985818	2904456	81362	97.28	2.72	43623	37739	1.1559
647	2991459	22363	0.75	2969096	2870908	98188	96.69	3.31	52332	45856	1.1412
648	2991459	26248	0.88	2965211	2804036	161175	94.56	5.44	84568	76607	1.1039
649	2991459	16225	0.54	2975234	2865008	110226	96.3	3.7	60117	50109	1.1997
65	2991459	51487	1.72	2939972	2767937	172035	94.15	5.85	91831	80204	1.145
650	2991459	37788	1.26	2953671	2765301	188370	93.62	6.38	98823	89547	1.1036
651	2991459	49756	1.66	2941703	2786121	155582	94.71	5.29	81429	74153	1.0981
652	2991459	23092	0.77	2968367	2883225	85142	97.13	2.87	46303	38839	1.1922
653	2991459	17138	0.57	2974321	2896647	77674	97.39	2.61	43239	34435	1.2557
654	2991459	13484	0.45	2977975	2754131	223844	92.48	7.52	120997	102847	1.1765
655	2991459	74558	2.49	2916901	2746620	170281	94.16	5.84	90002	80279	1.1211
656	2991459	36743	1.23	2954716	2784536	170180	94.24	5.76	88575	81605	1.0854
657	2991459	16783	0.56	2974676	2868552	106124	96.43	3.57	56889	49235	1.1555
658	2991459	11198	0.37	2980261	2023828	956433	67.91	32.09	486351	470082	1.0346
659	2991459	12794	0.43	2978665	2893438	85227	97.14	2.86	46959	38268	1.2271
660	2991459	4886	0.16	2986573	2921297	65276	97.81	2.19	36322	28954	1.2545
661	2991459	23937	0.8	2967522	2349448	618074	79.17	20.83	306958	311116	0.9866
662	2991459	36457	1.22	2955002	2787027	167975	94.32	5.68	90245	77730	1.161
663	2991459	48090	1.61	2943369	2786075	157294	94.66	5.34	82894	74400	1.1142
664	2991459	92718	3.1	2898741	2712989	185752	93.59	6.41	97604	88148	1.1073
665	2991459	22011	0.74	2969448	2834027	135421	95.44	4.56	74390	61031	1.2189
666	2991459	60846	2.03	2930613	2784285	146328	95.01	4.99	76288	70040	1.0892
667	2991459	23514	0.79	2967945	2818848	149097	94.98	5.02	80435	68662	1.1715
668	2991459	9690	0.32	2981769	1501493	1480276	50.36	49.64	772322	707954	1.0909
669	2991459	21582	0.72	2969877	2884275	85602	97.12	2.88	46075	39527	1.1657
67	2991459	34313	1.15	2957146	2776911	180235	93.91	6.09	96246	83989	1.1459
670	2991459	26952	0.9	2964507	2848901	115606	96.1	3.9	64034	51572	1.2416
671	2991459	22702	0.76	2968757	2820370	148387	95	5	80641	67746	1.1903
70	2991459	24229	0.81	2967230	2880576	86654	97.08	2.92	46875	39779	1.1784
71	2991459	40294	1.35	2951165	2292846	658319	77.69	22.31	328439	329880	0.9956
73	2991459	6767	0.23	2984692	2905462	79230	97.35	2.65	42620	36610	1.1642
75	2991459	12797	0.43	2978662	2400860	577802	80.6	19.4	284258	293544	0.9684
76	2991459	40591	1.36	2950868	2817174	133694	95.47	4.53	70917	62777	1.1297
80	2991459	31119	1.04	2960340	2828058	132282	95.53	4.47	69825	62457	1.118
84	2991459	23907	0.8	2967552	2813777	153775	94.82	5.18	81513	72262	1.128
85	2991459	5390	0.18	2986069	2899070	86999	97.09	2.91	46974	40025	1.1736
86	2991459	16976	0.57	2974483	2748543	225940	92.4	7.6	121175	104765	1.1566
88	2991459	26444	0.88	2965015	2876647	88368	97.02	2.98	47342	41026	1.154
91	2991459	43112	1.44	2948347	2807072	141275	95.21	4.79	74868	66407	1.1274
92	2991459	37549	1.26	2953910	2779104	174806	94.08	5.92	92763	82043	1.1307
96	2991459	45084	1.51	2946375	2770529	175846	94.03	5.97	93256	82590	1.1291
98	2991459	61921	2.07	2929538	2605358	324180	88.93	11.07	175624	148556	1.1822
99	2991459	33762	1.13	2957697	2754177	203520	93.12	6.88	111334	92186	1.2077
1999-01-01	2991459	16745	0.56	2974714	2887020	87694	97.05	2.95	46993	40701	1.1546

## Sheet: Table S5-emmax
Trait	Model	Chr	Pos	Pvalue	'-log10P
T56	emmax	SL4.0ch10	20400064	1.7473e-13	12.76
T56	emmax	SL4.0ch10	20400064	1.7473e-13	12.76
T56	emmax	SL4.0ch10	20400064	1.7473e-13	12.76
T56	emmax	SL4.0ch10	20400064	1.7473e-13	12.76
T56	emmax	SL4.0ch10	25352617	2.9597e-09	8.53
T56	emmax	SL4.0ch10	25352617	2.9597e-09	8.53
T56	emmax	SL4.0ch10	25352617	2.9597e-09	8.53
T56	emmax	SL4.0ch10	25352617	2.9597e-09	8.53
T56	emmax	SL4.0ch06	42418727	1.0896e-10	9.96
T56	emmax	SL4.0ch06	42418727	1.0896e-10	9.96
T56	emmax	SL4.0ch06	42418727	1.0896e-10	9.96
T56	emmax	SL4.0ch06	42418727	1.0896e-10	9.96
T56	emmax	SL4.0ch06	42418727	1.0896e-10	9.96
T56	emmax	SL4.0ch06	42418727	1.0896e-10	9.96
T56	emmax	SL4.0ch06	42418727	1.0896e-10	9.96
T56	emmax	SL4.0ch06	42418727	1.0896e-10	9.96
T56	emmax	SL4.0ch06	42418727	1.0896e-10	9.96
T56	emmax	SL4.0ch06	42418727	1.0896e-10	9.96
T56	emmax	SL4.0ch06	42418727	1.0896e-10	9.96
T56	emmax	SL4.0ch06	42418727	1.0896e-10	9.96
T56	emmax	SL4.0ch06	42418727	1.0896e-10	9.96
T56	emmax	SL4.0ch06	42418727	1.0896e-10	9.96
T56	emmax	SL4.0ch06	42418727	1.0896e-10	9.96
T56	emmax	SL4.0ch06	42418727	1.0896e-10	9.96
T56	emmax	SL4.0ch06	42418727	1.0896e-10	9.96
T56	emmax	SL4.0ch06	42418727	1.0896e-10	9.96
T56	emmax	SL4.0ch06	42418727	1.0896e-10	9.96
T56	emmax	SL4.0ch06	42418727	1.0896e-10	9.96
T56	emmax	SL4.0ch06	42418727	1.0896e-10	9.96
T56	emmax	SL4.0ch06	42418727	1.0896e-10	9.96
T56	emmax	SL4.0ch06	42418727	1.0896e-10	9.96
T56	emmax	SL4.0ch06	42418727	1.0896e-10	9.96
T56	emmax	SL4.0ch06	42418727	1.0896e-10	9.96
T56	emmax	SL4.0ch06	42418727	1.0896e-10	9.96
T56	emmax	SL4.0ch06	42418727	1.0896e-10	9.96
T56	emmax	SL4.0ch06	42418727	1.0896e-10	9.96
T56	emmax	SL4.0ch06	42418727	1.0896e-10	9.96
T56	emmax	SL4.0ch06	42418727	1.0896e-10	9.96
T56	emmax	SL4.0ch06	42418727	1.0896e-10	9.96
T56	emmax	SL4.0ch06	42418727	1.0896e-10	9.96
T56	emmax	SL4.0ch06	42418727	1.0896e-10	9.96
T56	emmax	SL4.0ch06	42418727	1.0896e-10	9.96
T56	emmax	SL4.0ch06	42418727	1.0896e-10	9.96
T56	emmax	SL4.0ch06	42418727	1.0896e-10	9.96
T56	emmax	SL4.0ch06	42479166	1.302e-13	12.89
T56	emmax	SL4.0ch06	42479166	1.302e-13	12.89
T56	emmax	SL4.0ch06	42479166	1.302e-13	12.89
T56	emmax	SL4.0ch06	42479166	1.302e-13	12.89
T56	emmax	SL4.0ch06	42479166	1.302e-13	12.89
T56	emmax	SL4.0ch06	42479166	1.302e-13	12.89
T56	emmax	SL4.0ch06	42479166	1.302e-13	12.89
T56	emmax	SL4.0ch06	42479166	1.302e-13	12.89
T56	emmax	SL4.0ch06	42479166	1.302e-13	12.89
T56	emmax	SL4.0ch06	42479166	1.302e-13	12.89
T56	emmax	SL4.0ch06	42479166	1.302e-13	12.89
T56	emmax	SL4.0ch06	42479166	1.302e-13	12.89
T56	emmax	SL4.0ch06	42479166	1.302e-13	12.89
T56	emmax	SL4.0ch06	42479166	1.302e-13	12.89
T56	emmax	SL4.0ch06	42479166	1.302e-13	12.89
T56	emmax	SL4.0ch06	42479166	1.302e-13	12.89
T56	emmax	SL4.0ch06	42479166	1.302e-13	12.89
T56	emmax	SL4.0ch06	42479166	1.302e-13	12.89
T56	emmax	SL4.0ch06	42479166	1.302e-13	12.89
T56	emmax	SL4.0ch06	42479166	1.302e-13	12.89
T56	emmax	SL4.0ch06	42479166	1.302e-13	12.89
T56	emmax	SL4.0ch06	42479166	1.302e-13	12.89
T56	emmax	SL4.0ch06	42479166	1.302e-13	12.89
T56	emmax	SL4.0ch06	42479166	1.302e-13	12.89
T56	emmax	SL4.0ch06	42479166	1.302e-13	12.89
T56	emmax	SL4.0ch06	42479166	1.302e-13	12.89
T56	emmax	SL4.0ch06	42479166	1.302e-13	12.89
T56	emmax	SL4.0ch06	42479166	1.302e-13	12.89
T56	emmax	SL4.0ch06	42479166	1.302e-13	12.89
T56	emmax	SL4.0ch06	42479166	1.302e-13	12.89
T56	emmax	SL4.0ch06	42479166	1.302e-13	12.89
T56	emmax	SL4.0ch06	42479166	1.302e-13	12.89
T56	emmax	SL4.0ch06	42479166	1.302e-13	12.89
T56	emmax	SL4.0ch06	42479166	1.302e-13	12.89
T56	emmax	SL4.0ch06	42479166	1.302e-13	12.89
T56	emmax	SL4.0ch06	42542882	9.8871e-14	13
T56	emmax	SL4.0ch06	42542882	9.8871e-14	13
T56	emmax	SL4.0ch06	42542882	9.8871e-14	13
T56	emmax	SL4.0ch06	42542882	9.8871e-14	13
T56	emmax	SL4.0ch06	42542882	9.8871e-14	13
T56	emmax	SL4.0ch06	42542882	9.8871e-14	13
T56	emmax	SL4.0ch06	42542882	9.8871e-14	13
T56	emmax	SL4.0ch06	42542882	9.8871e-14	13
T56	emmax	SL4.0ch06	42542882	9.8871e-14	13
T56	emmax	SL4.0ch06	42542882	9.8871e-14	13
T56	emmax	SL4.0ch06	42542882	9.8871e-14	13
T56	emmax	SL4.0ch06	42542882	9.8871e-14	13
T56	emmax	SL4.0ch06	42542882	9.8871e-14	13
T56	emmax	SL4.0ch06	42542882	9.8871e-14	13
T56	emmax	SL4.0ch06	42542882	9.8871e-14	13
T56	emmax	SL4.0ch06	42542882	9.8871e-14	13
T56	emmax	SL4.0ch06	42542882	9.8871e-14	13
T56	emmax	SL4.0ch06	42542882	9.8871e-14	13
T56	emmax	SL4.0ch06	42542882	9.8871e-14	13
T56	emmax	SL4.0ch06	42542882	9.8871e-14	13
T56	emmax	SL4.0ch06	42542882	9.8871e-14	13
T56	emmax	SL4.0ch06	42542882	9.8871e-14	13
T56	emmax	SL4.0ch06	42542882	9.8871e-14	13
T56	emmax	SL4.0ch06	42542882	9.8871e-14	13
T56	emmax	SL4.0ch06	42542882	9.8871e-14	13
T56	emmax	SL4.0ch06	42542882	9.8871e-14	13
T56	emmax	SL4.0ch06	42542882	9.8871e-14	13
T56	emmax	SL4.0ch06	42542882	9.8871e-14	13
T56	emmax	SL4.0ch06	42542882	9.8871e-14	13
T56	emmax	SL4.0ch06	42542882	9.8871e-14	13
T56	emmax	SL4.0ch06	42542882	9.8871e-14	13
T56	emmax	SL4.0ch06	42542882	9.8871e-14	13
T56	emmax	SL4.0ch06	42542882	9.8871e-14	13
T56	emmax	SL4.0ch06	42542882	9.8871e-14	13
T56	emmax	SL4.0ch06	42542882	9.8871e-14	13
T56	emmax	SL4.0ch06	42542882	9.8871e-14	13
T56	emmax	SL4.0ch06	42542882	9.8871e-14	13
T56	emmax	SL4.0ch06	42542882	9.8871e-14	13
T56	emmax	SL4.0ch06	42542882	9.8871e-14	13
T56	emmax	SL4.0ch06	42542882	9.8871e-14	13
T56	emmax	SL4.0ch06	42565906	2.0663e-13	12.68
T56	emmax	SL4.0ch06	42565906	2.0663e-13	12.68
T56	emmax	SL4.0ch06	42565906	2.0663e-13	12.68
T56	emmax	SL4.0ch06	42565906	2.0663e-13	12.68
T56	emmax	SL4.0ch06	42565906	2.0663e-13	12.68
T56	emmax	SL4.0ch06	42565906	2.0663e-13	12.68
T56	emmax	SL4.0ch06	42565906	2.0663e-13	12.68
T56	emmax	SL4.0ch06	42565906	2.0663e-13	12.68
T56	emmax	SL4.0ch06	42565906	2.0663e-13	12.68
T56	emmax	SL4.0ch06	42565906	2.0663e-13	12.68
T56	emmax	SL4.0ch06	42565906	2.0663e-13	12.68
T56	emmax	SL4.0ch06	42565906	2.0663e-13	12.68
T56	emmax	SL4.0ch06	42565906	2.0663e-13	12.68
T56	emmax	SL4.0ch06	42565906	2.0663e-13	12.68
T56	emmax	SL4.0ch06	42565906	2.0663e-13	12.68
T56	emmax	SL4.0ch06	42565906	2.0663e-13	12.68
T56	emmax	SL4.0ch06	42565906	2.0663e-13	12.68
T56	emmax	SL4.0ch06	42565906	2.0663e-13	12.68
T56	emmax	SL4.0ch06	42565906	2.0663e-13	12.68
T56	emmax	SL4.0ch06	42565906	2.0663e-13	12.68
T56	emmax	SL4.0ch06	42565906	2.0663e-13	12.68
T56	emmax	SL4.0ch06	42565906	2.0663e-13	12.68
T56	emmax	SL4.0ch06	42565906	2.0663e-13	12.68
T56	emmax	SL4.0ch06	42565906	2.0663e-13	12.68
T56	emmax	SL4.0ch06	42565906	2.0663e-13	12.68
T56	emmax	SL4.0ch06	42565906	2.0663e-13	12.68
T56	emmax	SL4.0ch06	42565906	2.0663e-13	12.68
T56	emmax	SL4.0ch06	42565906	2.0663e-13	12.68
T56	emmax	SL4.0ch06	42565906	2.0663e-13	12.68
T56	emmax	SL4.0ch06	42565906	2.0663e-13	12.68
T56	emmax	SL4.0ch06	42565906	2.0663e-13	12.68
T56	emmax	SL4.0ch06	42565906	2.0663e-13	12.68
T56	emmax	SL4.0ch06	42565906	2.0663e-13	12.68
T56	emmax	SL4.0ch06	42565906	2.0663e-13	12.68
T56	emmax	SL4.0ch06	42565906	2.0663e-13	12.68
T56	emmax	SL4.0ch06	42565906	2.0663e-13	12.68
T56	emmax	SL4.0ch06	42565906	2.0663e-13	12.68
T56	emmax	SL4.0ch06	42565906	2.0663e-13	12.68
T56	emmax	SL4.0ch06	42565906	2.0663e-13	12.68
T56	emmax	SL4.0ch06	42565906	2.0663e-13	12.68
T56	emmax	SL4.0ch06	42565906	2.0663e-13	12.68
T56	emmax	SL4.0ch06	42580107	1.1348e-15	14.95
T56	emmax	SL4.0ch06	42580107	1.1348e-15	14.95
T56	emmax	SL4.0ch06	42580107	1.1348e-15	14.95
T56	emmax	SL4.0ch06	42580107	1.1348e-15	14.95
T56	emmax	SL4.0ch06	42580107	1.1348e-15	14.95
T56	emmax	SL4.0ch06	42580107	1.1348e-15	14.95
T56	emmax	SL4.0ch06	42580107	1.1348e-15	14.95
T56	emmax	SL4.0ch06	42580107	1.1348e-15	14.95
T56	emmax	SL4.0ch06	42580107	1.1348e-15	14.95
T56	emmax	SL4.0ch06	42580107	1.1348e-15	14.95
T56	emmax	SL4.0ch06	42580107	1.1348e-15	14.95
T56	emmax	SL4.0ch06	42580107	1.1348e-15	14.95
T56	emmax	SL4.0ch06	42580107	1.1348e-15	14.95
T56	emmax	SL4.0ch06	42580107	1.1348e-15	14.95
T56	emmax	SL4.0ch06	42580107	1.1348e-15	14.95
T56	emmax	SL4.0ch06	42580107	1.1348e-15	14.95
T56	emmax	SL4.0ch06	42580107	1.1348e-15	14.95
T56	emmax	SL4.0ch06	42580107	1.1348e-15	14.95
T56	emmax	SL4.0ch06	42580107	1.1348e-15	14.95
T56	emmax	SL4.0ch06	42580107	1.1348e-15	14.95
T56	emmax	SL4.0ch06	42580107	1.1348e-15	14.95
T56	emmax	SL4.0ch06	42580107	1.1348e-15	14.95
T56	emmax	SL4.0ch06	42580107	1.1348e-15	14.95
T56	emmax	SL4.0ch06	42580107	1.1348e-15	14.95
T56	emmax	SL4.0ch06	42580107	1.1348e-15	14.95
T56	emmax	SL4.0ch06	42580107	1.1348e-15	14.95
T56	emmax	SL4.0ch06	42580107	1.1348e-15	14.95
T56	emmax	SL4.0ch06	42580107	1.1348e-15	14.95
T56	emmax	SL4.0ch06	42580107	1.1348e-15	14.95
T56	emmax	SL4.0ch06	42580107	1.1348e-15	14.95
T56	emmax	SL4.0ch06	42580107	1.1348e-15	14.95
T56	emmax	SL4.0ch06	42580107	1.1348e-15	14.95
T56	emmax	SL4.0ch06	42580107	1.1348e-15	14.95
T56	emmax	SL4.0ch06	42580107	1.1348e-15	14.95
T56	emmax	SL4.0ch06	42580107	1.1348e-15	14.95
T56	emmax	SL4.0ch06	42580107	1.1348e-15	14.95
T56	emmax	SL4.0ch06	42580107	1.1348e-15	14.95
T56	emmax	SL4.0ch06	42580107	1.1348e-15	14.95
T56	emmax	SL4.0ch06	42580107	1.1348e-15	14.95
T56	emmax	SL4.0ch06	42580107	1.1348e-15	14.95
T56	emmax	SL4.0ch06	42580107	1.1348e-15	14.95
T56	emmax	SL4.0ch06	42580107	1.1348e-15	14.95
T56	emmax	SL4.0ch06	42584580	2.0663e-13	12.68
T56	emmax	SL4.0ch06	42584580	2.0663e-13	12.68
T56	emmax	SL4.0ch06	42584580	2.0663e-13	12.68
T56	emmax	SL4.0ch06	42584580	2.0663e-13	12.68
T56	emmax	SL4.0ch06	42584580	2.0663e-13	12.68
T56	emmax	SL4.0ch06	42584580	2.0663e-13	12.68
T56	emmax	SL4.0ch06	42584580	2.0663e-13	12.68
T56	emmax	SL4.0ch06	42584580	2.0663e-13	12.68
T56	emmax	SL4.0ch06	42584580	2.0663e-13	12.68
T56	emmax	SL4.0ch06	42584580	2.0663e-13	12.68
T56	emmax	SL4.0ch06	42584580	2.0663e-13	12.68
T56	emmax	SL4.0ch06	42584580	2.0663e-13	12.68
T56	emmax	SL4.0ch06	42584580	2.0663e-13	12.68
T56	emmax	SL4.0ch06	42584580	2.0663e-13	12.68
T56	emmax	SL4.0ch06	42584580	2.0663e-13	12.68
T56	emmax	SL4.0ch06	42584580	2.0663e-13	12.68
T56	emmax	SL4.0ch06	42584580	2.0663e-13	12.68
T56	emmax	SL4.0ch06	42584580	2.0663e-13	12.68
T56	emmax	SL4.0ch06	42584580	2.0663e-13	12.68
T56	emmax	SL4.0ch06	42584580	2.0663e-13	12.68
T56	emmax	SL4.0ch06	42584580	2.0663e-13	12.68
T56	emmax	SL4.0ch06	42584580	2.0663e-13	12.68
T56	emmax	SL4.0ch06	42584580	2.0663e-13	12.68
T56	emmax	SL4.0ch06	42584580	2.0663e-13	12.68
T56	emmax	SL4.0ch06	42584580	2.0663e-13	12.68
T56	emmax	SL4.0ch06	42584580	2.0663e-13	12.68
T56	emmax	SL4.0ch06	42584580	2.0663e-13	12.68
T56	emmax	SL4.0ch06	42584580	2.0663e-13	12.68
T56	emmax	SL4.0ch06	42584580	2.0663e-13	12.68
T56	emmax	SL4.0ch06	42584580	2.0663e-13	12.68
T56	emmax	SL4.0ch06	42584580	2.0663e-13	12.68
T56	emmax	SL4.0ch06	42584580	2.0663e-13	12.68
T56	emmax	SL4.0ch06	42584580	2.0663e-13	12.68
T56	emmax	SL4.0ch06	42584580	2.0663e-13	12.68
T56	emmax	SL4.0ch06	42584580	2.0663e-13	12.68
T56	emmax	SL4.0ch06	42584580	2.0663e-13	12.68
T56	emmax	SL4.0ch06	42584580	2.0663e-13	12.68
T56	emmax	SL4.0ch06	42584580	2.0663e-13	12.68
T56	emmax	SL4.0ch06	42584580	2.0663e-13	12.68
T56	emmax	SL4.0ch06	42584580	2.0663e-13	12.68
T56	emmax	SL4.0ch06	42584580	2.0663e-13	12.68
T56	emmax	SL4.0ch06	42584580	2.0663e-13	12.68
T56	emmax	SL4.0ch06	42584580	2.0663e-13	12.68
T56	emmax	SL4.0ch06	42613870	3.1639e-18	17.5
T56	emmax	SL4.0ch06	42613870	3.1639e-18	17.5
T56	emmax	SL4.0ch06	42613870	3.1639e-18	17.5
T56	emmax	SL4.0ch06	42613870	3.1639e-18	17.5
T56	emmax	SL4.0ch06	42613870	3.1639e-18	17.5
T56	emmax	SL4.0ch06	42613870	3.1639e-18	17.5
T56	emmax	SL4.0ch06	42613870	3.1639e-18	17.5
T56	emmax	SL4.0ch06	42613870	3.1639e-18	17.5
T56	emmax	SL4.0ch06	42613870	3.1639e-18	17.5
T56	emmax	SL4.0ch06	42613870	3.1639e-18	17.5
T56	emmax	SL4.0ch06	42613870	3.1639e-18	17.5
T56	emmax	SL4.0ch06	42613870	3.1639e-18	17.5
T56	emmax	SL4.0ch06	42613870	3.1639e-18	17.5
T56	emmax	SL4.0ch06	42613870	3.1639e-18	17.5
T56	emmax	SL4.0ch06	42613870	3.1639e-18	17.5
T56	emmax	SL4.0ch06	42613870	3.1639e-18	17.5
T56	emmax	SL4.0ch06	42613870	3.1639e-18	17.5
T56	emmax	SL4.0ch06	42613870	3.1639e-18	17.5
T56	emmax	SL4.0ch06	42613870	3.1639e-18	17.5
T56	emmax	SL4.0ch06	42613870	3.1639e-18	17.5
T56	emmax	SL4.0ch06	42613870	3.1639e-18	17.5
T56	emmax	SL4.0ch06	42613870	3.1639e-18	17.5
T56	emmax	SL4.0ch06	42613870	3.1639e-18	17.5
T56	emmax	SL4.0ch06	42613870	3.1639e-18	17.5
T56	emmax	SL4.0ch06	42613870	3.1639e-18	17.5
T56	emmax	SL4.0ch06	42613870	3.1639e-18	17.5
T56	emmax	SL4.0ch06	42613870	3.1639e-18	17.5
T56	emmax	SL4.0ch06	42613870	3.1639e-18	17.5
T56	emmax	SL4.0ch06	42613870	3.1639e-18	17.5
T56	emmax	SL4.0ch06	42613870	3.1639e-18	17.5
T56	emmax	SL4.0ch06	42613870	3.1639e-18	17.5
T56	emmax	SL4.0ch06	42613870	3.1639e-18	17.5
T56	emmax	SL4.0ch06	42613870	3.1639e-18	17.5
T56	emmax	SL4.0ch06	42613870	3.1639e-18	17.5
T56	emmax	SL4.0ch06	42613870	3.1639e-18	17.5
T56	emmax	SL4.0ch06	42613870	3.1639e-18	17.5
T56	emmax	SL4.0ch06	42613870	3.1639e-18	17.5
T56	emmax	SL4.0ch06	42613870	3.1639e-18	17.5
T56	emmax	SL4.0ch06	42613870	3.1639e-18	17.5
T56	emmax	SL4.0ch06	42613870	3.1639e-18	17.5
T56	emmax	SL4.0ch06	42613870	3.1639e-18	17.5
T56	emmax	SL4.0ch06	42613870	3.1639e-18	17.5
T56	emmax	SL4.0ch06	42614975	3.9168e-10	9.41
T56	emmax	SL4.0ch06	42614975	3.9168e-10	9.41
T56	emmax	SL4.0ch06	42614975	3.9168e-10	9.41
T56	emmax	SL4.0ch06	42614975	3.9168e-10	9.41
T56	emmax	SL4.0ch06	42614975	3.9168e-10	9.41
T56	emmax	SL4.0ch06	42614975	3.9168e-10	9.41
T56	emmax	SL4.0ch06	42614975	3.9168e-10	9.41
T56	emmax	SL4.0ch06	42614975	3.9168e-10	9.41
T56	emmax	SL4.0ch06	42614975	3.9168e-10	9.41
T56	emmax	SL4.0ch06	42614975	3.9168e-10	9.41
T56	emmax	SL4.0ch06	42614975	3.9168e-10	9.41
T56	emmax	SL4.0ch06	42614975	3.9168e-10	9.41
T56	emmax	SL4.0ch06	42614975	3.9168e-10	9.41
T56	emmax	SL4.0ch06	42614975	3.9168e-10	9.41
T56	emmax	SL4.0ch06	42614975	3.9168e-10	9.41
T56	emmax	SL4.0ch06	42614975	3.9168e-10	9.41
T56	emmax	SL4.0ch06	42614975	3.9168e-10	9.41
T56	emmax	SL4.0ch06	42614975	3.9168e-10	9.41
T56	emmax	SL4.0ch06	42614975	3.9168e-10	9.41
T56	emmax	SL4.0ch06	42614975	3.9168e-10	9.41
T56	emmax	SL4.0ch06	42614975	3.9168e-10	9.41
T56	emmax	SL4.0ch06	42614975	3.9168e-10	9.41
T56	emmax	SL4.0ch06	42614975	3.9168e-10	9.41
T56	emmax	SL4.0ch06	42614975	3.9168e-10	9.41
T56	emmax	SL4.0ch06	42614975	3.9168e-10	9.41
T56	emmax	SL4.0ch06	42614975	3.9168e-10	9.41
T56	emmax	SL4.0ch06	42614975	3.9168e-10	9.41
T56	emmax	SL4.0ch06	42614975	3.9168e-10	9.41
T56	emmax	SL4.0ch06	42614975	3.9168e-10	9.41
T56	emmax	SL4.0ch06	42614975	3.9168e-10	9.41
T56	emmax	SL4.0ch06	42614975	3.9168e-10	9.41
T56	emmax	SL4.0ch06	42614975	3.9168e-10	9.41
T56	emmax	SL4.0ch06	42614975	3.9168e-10	9.41
T56	emmax	SL4.0ch06	42614975	3.9168e-10	9.41
T56	emmax	SL4.0ch06	42614975	3.9168e-10	9.41
T56	emmax	SL4.0ch06	42614975	3.9168e-10	9.41
T56	emmax	SL4.0ch06	42614975	3.9168e-10	9.41
T56	emmax	SL4.0ch06	42614975	3.9168e-10	9.41
T56	emmax	SL4.0ch06	42614975	3.9168e-10	9.41
T56	emmax	SL4.0ch06	42614975	3.9168e-10	9.41
T56	emmax	SL4.0ch06	42614975	3.9168e-10	9.41
T56	emmax	SL4.0ch06	42615353	2.0491e-10	9.69
T56	emmax	SL4.0ch06	42615353	2.0491e-10	9.69
T56	emmax	SL4.0ch06	42615353	2.0491e-10	9.69
T56	emmax	SL4.0ch06	42615353	2.0491e-10	9.69
T56	emmax	SL4.0ch06	42615353	2.0491e-10	9.69
T56	emmax	SL4.0ch06	42615353	2.0491e-10	9.69
T56	emmax	SL4.0ch06	42615353	2.0491e-10	9.69
T56	emmax	SL4.0ch06	42615353	2.0491e-10	9.69
T56	emmax	SL4.0ch06	42615353	2.0491e-10	9.69
T56	emmax	SL4.0ch06	42615353	2.0491e-10	9.69
T56	emmax	SL4.0ch06	42615353	2.0491e-10	9.69
T56	emmax	SL4.0ch06	42615353	2.0491e-10	9.69
T56	emmax	SL4.0ch06	42615353	2.0491e-10	9.69
T56	emmax	SL4.0ch06	42615353	2.0491e-10	9.69
T56	emmax	SL4.0ch06	42615353	2.0491e-10	9.69
T56	emmax	SL4.0ch06	42615353	2.0491e-10	9.69
T56	emmax	SL4.0ch06	42615353	2.0491e-10	9.69
T56	emmax	SL4.0ch06	42615353	2.0491e-10	9.69
T56	emmax	SL4.0ch06	42615353	2.0491e-10	9.69
T56	emmax	SL4.0ch06	42615353	2.0491e-10	9.69
T56	emmax	SL4.0ch06	42615353	2.0491e-10	9.69
T56	emmax	SL4.0ch06	42615353	2.0491e-10	9.69
T56	emmax	SL4.0ch06	42615353	2.0491e-10	9.69
T56	emmax	SL4.0ch06	42615353	2.0491e-10	9.69
T56	emmax	SL4.0ch06	42615353	2.0491e-10	9.69
T56	emmax	SL4.0ch06	42615353	2.0491e-10	9.69
T56	emmax	SL4.0ch06	42615353	2.0491e-10	9.69
T56	emmax	SL4.0ch06	42615353	2.0491e-10	9.69
T56	emmax	SL4.0ch06	42615353	2.0491e-10	9.69
T56	emmax	SL4.0ch06	42615353	2.0491e-10	9.69
T56	emmax	SL4.0ch06	42615353	2.0491e-10	9.69
T56	emmax	SL4.0ch06	42615353	2.0491e-10	9.69
T56	emmax	SL4.0ch06	42615353	2.0491e-10	9.69
T56	emmax	SL4.0ch06	42615353	2.0491e-10	9.69
T56	emmax	SL4.0ch06	42615353	2.0491e-10	9.69
T56	emmax	SL4.0ch06	42615353	2.0491e-10	9.69
T56	emmax	SL4.0ch06	42615353	2.0491e-10	9.69
T56	emmax	SL4.0ch06	42615353	2.0491e-10	9.69
T56	emmax	SL4.0ch06	42615353	2.0491e-10	9.69
T56	emmax	SL4.0ch06	42615353	2.0491e-10	9.69
T56	emmax	SL4.0ch06	42615353	2.0491e-10	9.69
T56	emmax	SL4.0ch06	42616354	1.3694e-09	8.86
T56	emmax	SL4.0ch06	42616354	1.3694e-09	8.86
T56	emmax	SL4.0ch06	42616354	1.3694e-09	8.86
T56	emmax	SL4.0ch06	42616354	1.3694e-09	8.86
T56	emmax	SL4.0ch06	42616354	1.3694e-09	8.86
T56	emmax	SL4.0ch06	42616354	1.3694e-09	8.86
T56	emmax	SL4.0ch06	42616354	1.3694e-09	8.86
T56	emmax	SL4.0ch06	42616354	1.3694e-09	8.86
T56	emmax	SL4.0ch06	42616354	1.3694e-09	8.86
T56	emmax	SL4.0ch06	42616354	1.3694e-09	8.86
T56	emmax	SL4.0ch06	42616354	1.3694e-09	8.86
T56	emmax	SL4.0ch06	42616354	1.3694e-09	8.86
T56	emmax	SL4.0ch06	42616354	1.3694e-09	8.86
T56	emmax	SL4.0ch06	42616354	1.3694e-09	8.86
T56	emmax	SL4.0ch06	42616354	1.3694e-09	8.86
T56	emmax	SL4.0ch06	42616354	1.3694e-09	8.86
T56	emmax	SL4.0ch06	42616354	1.3694e-09	8.86
T56	emmax	SL4.0ch06	42616354	1.3694e-09	8.86
T56	emmax	SL4.0ch06	42616354	1.3694e-09	8.86
T56	emmax	SL4.0ch06	42616354	1.3694e-09	8.86
T56	emmax	SL4.0ch06	42616354	1.3694e-09	8.86
T56	emmax	SL4.0ch06	42616354	1.3694e-09	8.86
T56	emmax	SL4.0ch06	42616354	1.3694e-09	8.86
T56	emmax	SL4.0ch06	42616354	1.3694e-09	8.86
T56	emmax	SL4.0ch06	42616354	1.3694e-09	8.86
T56	emmax	SL4.0ch06	42616354	1.3694e-09	8.86
T56	emmax	SL4.0ch06	42616354	1.3694e-09	8.86
T56	emmax	SL4.0ch06	42616354	1.3694e-09	8.86
T56	emmax	SL4.0ch06	42616354	1.3694e-09	8.86
T56	emmax	SL4.0ch06	42616354	1.3694e-09	8.86
T56	emmax	SL4.0ch06	42616354	1.3694e-09	8.86
T56	emmax	SL4.0ch06	42616354	1.3694e-09	8.86
T56	emmax	SL4.0ch06	42616354	1.3694e-09	8.86
T56	emmax	SL4.0ch06	42616354	1.3694e-09	8.86
T56	emmax	SL4.0ch06	42616354	1.3694e-09	8.86
T56	emmax	SL4.0ch06	42616354	1.3694e-09	8.86
T56	emmax	SL4.0ch06	42616354	1.3694e-09	8.86
T56	emmax	SL4.0ch06	42616354	1.3694e-09	8.86
T56	emmax	SL4.0ch06	42616354	1.3694e-09	8.86
T56	emmax	SL4.0ch06	42616354	1.3694e-09	8.86
T56	emmax	SL4.0ch06	42616354	1.3694e-09	8.86
T56	emmax	SL4.0ch06	42616354	1.3694e-09	8.86
T56	emmax	SL4.0ch06	42620647	3.6855e-13	12.43
T56	emmax	SL4.0ch06	42620647	3.6855e-13	12.43
T56	emmax	SL4.0ch06	42620647	3.6855e-13	12.43
T56	emmax	SL4.0ch06	42620647	3.6855e-13	12.43
T56	emmax	SL4.0ch06	42620647	3.6855e-13	12.43
T56	emmax	SL4.0ch06	42620647	3.6855e-13	12.43
T56	emmax	SL4.0ch06	42620647	3.6855e-13	12.43
T56	emmax	SL4.0ch06	42620647	3.6855e-13	12.43
T56	emmax	SL4.0ch06	42620647	3.6855e-13	12.43
T56	emmax	SL4.0ch06	42620647	3.6855e-13	12.43
T56	emmax	SL4.0ch06	42620647	3.6855e-13	12.43
T56	emmax	SL4.0ch06	42620647	3.6855e-13	12.43
T56	emmax	SL4.0ch06	42620647	3.6855e-13	12.43
T56	emmax	SL4.0ch06	42620647	3.6855e-13	12.43
T56	emmax	SL4.0ch06	42620647	3.6855e-13	12.43
T56	emmax	SL4.0ch06	42620647	3.6855e-13	12.43
T56	emmax	SL4.0ch06	42620647	3.6855e-13	12.43
T56	emmax	SL4.0ch06	42620647	3.6855e-13	12.43
T56	emmax	SL4.0ch06	42620647	3.6855e-13	12.43
T56	emmax	SL4.0ch06	42620647	3.6855e-13	12.43
T56	emmax	SL4.0ch06	42620647	3.6855e-13	12.43
T56	emmax	SL4.0ch06	42620647	3.6855e-13	12.43
T56	emmax	SL4.0ch06	42620647	3.6855e-13	12.43
T56	emmax	SL4.0ch06	42620647	3.6855e-13	12.43
T56	emmax	SL4.0ch06	42620647	3.6855e-13	12.43
T56	emmax	SL4.0ch06	42620647	3.6855e-13	12.43
T56	emmax	SL4.0ch06	42620647	3.6855e-13	12.43
T56	emmax	SL4.0ch06	42620647	3.6855e-13	12.43
T56	emmax	SL4.0ch06	42620647	3.6855e-13	12.43
T56	emmax	SL4.0ch06	42620647	3.6855e-13	12.43
T56	emmax	SL4.0ch06	42620647	3.6855e-13	12.43
T56	emmax	SL4.0ch06	42620647	3.6855e-13	12.43
T56	emmax	SL4.0ch06	42620647	3.6855e-13	12.43
T56	emmax	SL4.0ch06	42620647	3.6855e-13	12.43
T56	emmax	SL4.0ch06	42620647	3.6855e-13	12.43
T56	emmax	SL4.0ch06	42620647	3.6855e-13	12.43
T56	emmax	SL4.0ch06	42620647	3.6855e-13	12.43
T56	emmax	SL4.0ch06	42620647	3.6855e-13	12.43
T56	emmax	SL4.0ch06	42620647	3.6855e-13	12.43
T56	emmax	SL4.0ch06	42620647	3.6855e-13	12.43
T56	emmax	SL4.0ch06	42620647	3.6855e-13	12.43
T56	emmax	SL4.0ch06	42620669	3.6855e-13	12.43
T56	emmax	SL4.0ch06	42620669	3.6855e-13	12.43
T56	emmax	SL4.0ch06	42620669	3.6855e-13	12.43
T56	emmax	SL4.0ch06	42620669	3.6855e-13	12.43
T56	emmax	SL4.0ch06	42620669	3.6855e-13	12.43
T56	emmax	SL4.0ch06	42620669	3.6855e-13	12.43
T56	emmax	SL4.0ch06	42620669	3.6855e-13	12.43
T56	emmax	SL4.0ch06	42620669	3.6855e-13	12.43
T56	emmax	SL4.0ch06	42620669	3.6855e-13	12.43
T56	emmax	SL4.0ch06	42620669	3.6855e-13	12.43
T56	emmax	SL4.0ch06	42620669	3.6855e-13	12.43
T56	emmax	SL4.0ch06	42620669	3.6855e-13	12.43
T56	emmax	SL4.0ch06	42620669	3.6855e-13	12.43
T56	emmax	SL4.0ch06	42620669	3.6855e-13	12.43
T56	emmax	SL4.0ch06	42620669	3.6855e-13	12.43
T56	emmax	SL4.0ch06	42620669	3.6855e-13	12.43
T56	emmax	SL4.0ch06	42620669	3.6855e-13	12.43
T56	emmax	SL4.0ch06	42620669	3.6855e-13	12.43
T56	emmax	SL4.0ch06	42620669	3.6855e-13	12.43
T56	emmax	SL4.0ch06	42620669	3.6855e-13	12.43
T56	emmax	SL4.0ch06	42620669	3.6855e-13	12.43
T56	emmax	SL4.0ch06	42620669	3.6855e-13	12.43
T56	emmax	SL4.0ch06	42620669	3.6855e-13	12.43
T56	emmax	SL4.0ch06	42620669	3.6855e-13	12.43
T56	emmax	SL4.0ch06	42620669	3.6855e-13	12.43
T56	emmax	SL4.0ch06	42620669	3.6855e-13	12.43
T56	emmax	SL4.0ch06	42620669	3.6855e-13	12.43
T56	emmax	SL4.0ch06	42620669	3.6855e-13	12.43
T56	emmax	SL4.0ch06	42620669	3.6855e-13	12.43
T56	emmax	SL4.0ch06	42620669	3.6855e-13	12.43
T56	emmax	SL4.0ch06	42620669	3.6855e-13	12.43
T56	emmax	SL4.0ch06	42620669	3.6855e-13	12.43
T56	emmax	SL4.0ch06	42620669	3.6855e-13	12.43
T56	emmax	SL4.0ch06	42620669	3.6855e-13	12.43
T56	emmax	SL4.0ch06	42620669	3.6855e-13	12.43
T56	emmax	SL4.0ch06	42620669	3.6855e-13	12.43
T56	emmax	SL4.0ch06	42620669	3.6855e-13	12.43
T56	emmax	SL4.0ch06	42620669	3.6855e-13	12.43
T56	emmax	SL4.0ch06	42620669	3.6855e-13	12.43
T56	emmax	SL4.0ch06	42620669	3.6855e-13	12.43
T56	emmax	SL4.0ch06	42620669	3.6855e-13	12.43
T56	emmax	SL4.0ch06	42621045	9.3743e-12	11.03
T56	emmax	SL4.0ch06	42621045	9.3743e-12	11.03
T56	emmax	SL4.0ch06	42621045	9.3743e-12	11.03
T56	emmax	SL4.0ch06	42621045	9.3743e-12	11.03
T56	emmax	SL4.0ch06	42621045	9.3743e-12	11.03
T56	emmax	SL4.0ch06	42621045	9.3743e-12	11.03
T56	emmax	SL4.0ch06	42621045	9.3743e-12	11.03
T56	emmax	SL4.0ch06	42621045	9.3743e-12	11.03
T56	emmax	SL4.0ch06	42621045	9.3743e-12	11.03
T56	emmax	SL4.0ch06	42621045	9.3743e-12	11.03
T56	emmax	SL4.0ch06	42621045	9.3743e-12	11.03
T56	emmax	SL4.0ch06	42621045	9.3743e-12	11.03
T56	emmax	SL4.0ch06	42621045	9.3743e-12	11.03
T56	emmax	SL4.0ch06	42621045	9.3743e-12	11.03
T56	emmax	SL4.0ch06	42621045	9.3743e-12	11.03
T56	emmax	SL4.0ch06	42621045	9.3743e-12	11.03
T56	emmax	SL4.0ch06	42621045	9.3743e-12	11.03
T56	emmax	SL4.0ch06	42621045	9.3743e-12	11.03
T56	emmax	SL4.0ch06	42621045	9.3743e-12	11.03
T56	emmax	SL4.0ch06	42621045	9.3743e-12	11.03
T56	emmax	SL4.0ch06	42621045	9.3743e-12	11.03
T56	emmax	SL4.0ch06	42621045	9.3743e-12	11.03
T56	emmax	SL4.0ch06	42621045	9.3743e-12	11.03
T56	emmax	SL4.0ch06	42621045	9.3743e-12	11.03
T56	emmax	SL4.0ch06	42621045	9.3743e-12	11.03
T56	emmax	SL4.0ch06	42621045	9.3743e-12	11.03
T56	emmax	SL4.0ch06	42621045	9.3743e-12	11.03
T56	emmax	SL4.0ch06	42621045	9.3743e-12	11.03
T56	emmax	SL4.0ch06	42621045	9.3743e-12	11.03
T56	emmax	SL4.0ch06	42621045	9.3743e-12	11.03
T56	emmax	SL4.0ch06	42621045	9.3743e-12	11.03
T56	emmax	SL4.0ch06	42621045	9.3743e-12	11.03
T56	emmax	SL4.0ch06	42621045	9.3743e-12	11.03
T56	emmax	SL4.0ch06	42621045	9.3743e-12	11.03
T56	emmax	SL4.0ch06	42621045	9.3743e-12	11.03
T56	emmax	SL4.0ch06	42621045	9.3743e-12	11.03
T56	emmax	SL4.0ch06	42621045	9.3743e-12	11.03
T56	emmax	SL4.0ch06	42621045	9.3743e-12	11.03
T56	emmax	SL4.0ch06	42621045	9.3743e-12	11.03
T56	emmax	SL4.0ch06	42621045	9.3743e-12	11.03
T56	emmax	SL4.0ch06	42621045	9.3743e-12	11.03
T56	emmax	SL4.0ch06	42621149	2.0755e-11	10.68
T56	emmax	SL4.0ch06	42621149	2.0755e-11	10.68
T56	emmax	SL4.0ch06	42621149	2.0755e-11	10.68
T56	emmax	SL4.0ch06	42621149	2.0755e-11	10.68
T56	emmax	SL4.0ch06	42621149	2.0755e-11	10.68
T56	emmax	SL4.0ch06	42621149	2.0755e-11	10.68
T56	emmax	SL4.0ch06	42621149	2.0755e-11	10.68
T56	emmax	SL4.0ch06	42621149	2.0755e-11	10.68
T56	emmax	SL4.0ch06	42621149	2.0755e-11	10.68
T56	emmax	SL4.0ch06	42621149	2.0755e-11	10.68
T56	emmax	SL4.0ch06	42621149	2.0755e-11	10.68
T56	emmax	SL4.0ch06	42621149	2.0755e-11	10.68
T56	emmax	SL4.0ch06	42621149	2.0755e-11	10.68
T56	emmax	SL4.0ch06	42621149	2.0755e-11	10.68
T56	emmax	SL4.0ch06	42621149	2.0755e-11	10.68
T56	emmax	SL4.0ch06	42621149	2.0755e-11	10.68
T56	emmax	SL4.0ch06	42621149	2.0755e-11	10.68
T56	emmax	SL4.0ch06	42621149	2.0755e-11	10.68
T56	emmax	SL4.0ch06	42621149	2.0755e-11	10.68
T56	emmax	SL4.0ch06	42621149	2.0755e-11	10.68
T56	emmax	SL4.0ch06	42621149	2.0755e-11	10.68
T56	emmax	SL4.0ch06	42621149	2.0755e-11	10.68
T56	emmax	SL4.0ch06	42621149	2.0755e-11	10.68
T56	emmax	SL4.0ch06	42621149	2.0755e-11	10.68
T56	emmax	SL4.0ch06	42621149	2.0755e-11	10.68
T56	emmax	SL4.0ch06	42621149	2.0755e-11	10.68
T56	emmax	SL4.0ch06	42621149	2.0755e-11	10.68
T56	emmax	SL4.0ch06	42621149	2.0755e-11	10.68
T56	emmax	SL4.0ch06	42621149	2.0755e-11	10.68
T56	emmax	SL4.0ch06	42621149	2.0755e-11	10.68
T56	emmax	SL4.0ch06	42621149	2.0755e-11	10.68
T56	emmax	SL4.0ch06	42621149	2.0755e-11	10.68
T56	emmax	SL4.0ch06	42621149	2.0755e-11	10.68
T56	emmax	SL4.0ch06	42621149	2.0755e-11	10.68
T56	emmax	SL4.0ch06	42621149	2.0755e-11	10.68
T56	emmax	SL4.0ch06	42621149	2.0755e-11	10.68
T56	emmax	SL4.0ch06	42621149	2.0755e-11	10.68
T56	emmax	SL4.0ch06	42621149	2.0755e-11	10.68
T56	emmax	SL4.0ch06	42621149	2.0755e-11	10.68
T56	emmax	SL4.0ch06	42621149	2.0755e-11	10.68
T56	emmax	SL4.0ch06	42621149	2.0755e-11	10.68
T56	emmax	SL4.0ch06	42621713	2.9329e-11	10.53
T56	emmax	SL4.0ch06	42621713	2.9329e-11	10.53
T56	emmax	SL4.0ch06	42621713	2.9329e-11	10.53
T56	emmax	SL4.0ch06	42621713	2.9329e-11	10.53
T56	emmax	SL4.0ch06	42621713	2.9329e-11	10.53
T56	emmax	SL4.0ch06	42621713	2.9329e-11	10.53
T56	emmax	SL4.0ch06	42621713	2.9329e-11	10.53
T56	emmax	SL4.0ch06	42621713	2.9329e-11	10.53
T56	emmax	SL4.0ch06	42621713	2.9329e-11	10.53
T56	emmax	SL4.0ch06	42621713	2.9329e-11	10.53
T56	emmax	SL4.0ch06	42621713	2.9329e-11	10.53
T56	emmax	SL4.0ch06	42621713	2.9329e-11	10.53
T56	emmax	SL4.0ch06	42621713	2.9329e-11	10.53
T56	emmax	SL4.0ch06	42621713	2.9329e-11	10.53
T56	emmax	SL4.0ch06	42621713	2.9329e-11	10.53
T56	emmax	SL4.0ch06	42621713	2.9329e-11	10.53
T56	emmax	SL4.0ch06	42621713	2.9329e-11	10.53
T56	emmax	SL4.0ch06	42621713	2.9329e-11	10.53
T56	emmax	SL4.0ch06	42621713	2.9329e-11	10.53
T56	emmax	SL4.0ch06	42621713	2.9329e-11	10.53
T56	emmax	SL4.0ch06	42621713	2.9329e-11	10.53
T56	emmax	SL4.0ch06	42621713	2.9329e-11	10.53
T56	emmax	SL4.0ch06	42621713	2.9329e-11	10.53
T56	emmax	SL4.0ch06	42621713	2.9329e-11	10.53
T56	emmax	SL4.0ch06	42621713	2.9329e-11	10.53
T56	emmax	SL4.0ch06	42621713	2.9329e-11	10.53
T56	emmax	SL4.0ch06	42621713	2.9329e-11	10.53
T56	emmax	SL4.0ch06	42621713	2.9329e-11	10.53
T56	emmax	SL4.0ch06	42621713	2.9329e-11	10.53
T56	emmax	SL4.0ch06	42621713	2.9329e-11	10.53
T56	emmax	SL4.0ch06	42621713	2.9329e-11	10.53
T56	emmax	SL4.0ch06	42621713	2.9329e-11	10.53
T56	emmax	SL4.0ch06	42621713	2.9329e-11	10.53
T56	emmax	SL4.0ch06	42621713	2.9329e-11	10.53
T56	emmax	SL4.0ch06	42621713	2.9329e-11	10.53
T56	emmax	SL4.0ch06	42621713	2.9329e-11	10.53
T56	emmax	SL4.0ch06	42621713	2.9329e-11	10.53
T56	emmax	SL4.0ch06	42621713	2.9329e-11	10.53
T56	emmax	SL4.0ch06	42621713	2.9329e-11	10.53
T56	emmax	SL4.0ch06	42621713	2.9329e-11	10.53
T56	emmax	SL4.0ch06	42621713	2.9329e-11	10.53
T56	emmax	SL4.0ch06	42621843	2.9329e-11	10.53
T56	emmax	SL4.0ch06	42621843	2.9329e-11	10.53
T56	emmax	SL4.0ch06	42621843	2.9329e-11	10.53
T56	emmax	SL4.0ch06	42621843	2.9329e-11	10.53
T56	emmax	SL4.0ch06	42621843	2.9329e-11	10.53
T56	emmax	SL4.0ch06	42621843	2.9329e-11	10.53
T56	emmax	SL4.0ch06	42621843	2.9329e-11	10.53
T56	emmax	SL4.0ch06	42621843	2.9329e-11	10.53
T56	emmax	SL4.0ch06	42621843	2.9329e-11	10.53
T56	emmax	SL4.0ch06	42621843	2.9329e-11	10.53
T56	emmax	SL4.0ch06	42621843	2.9329e-11	10.53
T56	emmax	SL4.0ch06	42621843	2.9329e-11	10.53
T56	emmax	SL4.0ch06	42621843	2.9329e-11	10.53
T56	emmax	SL4.0ch06	42621843	2.9329e-11	10.53
T56	emmax	SL4.0ch06	42621843	2.9329e-11	10.53
T56	emmax	SL4.0ch06	42621843	2.9329e-11	10.53
T56	emmax	SL4.0ch06	42621843	2.9329e-11	10.53
T56	emmax	SL4.0ch06	42621843	2.9329e-11	10.53
T56	emmax	SL4.0ch06	42621843	2.9329e-11	10.53
T56	emmax	SL4.0ch06	42621843	2.9329e-11	10.53
T56	emmax	SL4.0ch06	42621843	2.9329e-11	10.53
T56	emmax	SL4.0ch06	42621843	2.9329e-11	10.53
T56	emmax	SL4.0ch06	42621843	2.9329e-11	10.53
T56	emmax	SL4.0ch06	42621843	2.9329e-11	10.53
T56	emmax	SL4.0ch06	42621843	2.9329e-11	10.53
T56	emmax	SL4.0ch06	42621843	2.9329e-11	10.53
T56	emmax	SL4.0ch06	42621843	2.9329e-11	10.53
T56	emmax	SL4.0ch06	42621843	2.9329e-11	10.53
T56	emmax	SL4.0ch06	42621843	2.9329e-11	10.53
T56	emmax	SL4.0ch06	42621843	2.9329e-11	10.53
T56	emmax	SL4.0ch06	42621843	2.9329e-11	10.53
T56	emmax	SL4.0ch06	42621843	2.9329e-11	10.53
T56	emmax	SL4.0ch06	42621843	2.9329e-11	10.53
T56	emmax	SL4.0ch06	42621843	2.9329e-11	10.53
T56	emmax	SL4.0ch06	42621843	2.9329e-11	10.53
T56	emmax	SL4.0ch06	42621843	2.9329e-11	10.53
T56	emmax	SL4.0ch06	42621843	2.9329e-11	10.53
T56	emmax	SL4.0ch06	42621843	2.9329e-11	10.53
T56	emmax	SL4.0ch06	42621843	2.9329e-11	10.53
T56	emmax	SL4.0ch06	42621843	2.9329e-11	10.53
T56	emmax	SL4.0ch06	42621843	2.9329e-11	10.53
T56	emmax	SL4.0ch06	42622258	9.3743e-12	11.03
T56	emmax	SL4.0ch06	42622258	9.3743e-12	11.03
T56	emmax	SL4.0ch06	42622258	9.3743e-12	11.03
T56	emmax	SL4.0ch06	42622258	9.3743e-12	11.03
T56	emmax	SL4.0ch06	42622258	9.3743e-12	11.03
T56	emmax	SL4.0ch06	42622258	9.3743e-12	11.03
T56	emmax	SL4.0ch06	42622258	9.3743e-12	11.03
T56	emmax	SL4.0ch06	42622258	9.3743e-12	11.03
T56	emmax	SL4.0ch06	42622258	9.3743e-12	11.03
T56	emmax	SL4.0ch06	42622258	9.3743e-12	11.03
T56	emmax	SL4.0ch06	42622258	9.3743e-12	11.03
T56	emmax	SL4.0ch06	42622258	9.3743e-12	11.03
T56	emmax	SL4.0ch06	42622258	9.3743e-12	11.03
T56	emmax	SL4.0ch06	42622258	9.3743e-12	11.03
T56	emmax	SL4.0ch06	42622258	9.3743e-12	11.03
T56	emmax	SL4.0ch06	42622258	9.3743e-12	11.03
T56	emmax	SL4.0ch06	42622258	9.3743e-12	11.03
T56	emmax	SL4.0ch06	42622258	9.3743e-12	11.03
T56	emmax	SL4.0ch06	42622258	9.3743e-12	11.03
T56	emmax	SL4.0ch06	42622258	9.3743e-12	11.03
T56	emmax	SL4.0ch06	42622258	9.3743e-12	11.03
T56	emmax	SL4.0ch06	42622258	9.3743e-12	11.03
T56	emmax	SL4.0ch06	42622258	9.3743e-12	11.03
T56	emmax	SL4.0ch06	42622258	9.3743e-12	11.03
T56	emmax	SL4.0ch06	42622258	9.3743e-12	11.03
T56	emmax	SL4.0ch06	42622258	9.3743e-12	11.03
T56	emmax	SL4.0ch06	42622258	9.3743e-12	11.03
T56	emmax	SL4.0ch06	42622258	9.3743e-12	11.03
T56	emmax	SL4.0ch06	42622258	9.3743e-12	11.03
T56	emmax	SL4.0ch06	42622258	9.3743e-12	11.03
T56	emmax	SL4.0ch06	42622258	9.3743e-12	11.03
T56	emmax	SL4.0ch06	42622258	9.3743e-12	11.03
T56	emmax	SL4.0ch06	42622258	9.3743e-12	11.03
T56	emmax	SL4.0ch06	42622258	9.3743e-12	11.03
T56	emmax	SL4.0ch06	42622258	9.3743e-12	11.03
T56	emmax	SL4.0ch06	42622258	9.3743e-12	11.03
T56	emmax	SL4.0ch06	42622258	9.3743e-12	11.03
T56	emmax	SL4.0ch06	42622258	9.3743e-12	11.03
T56	emmax	SL4.0ch06	42622258	9.3743e-12	11.03
T56	emmax	SL4.0ch06	42622258	9.3743e-12	11.03
T56	emmax	SL4.0ch06	42622258	9.3743e-12	11.03
T56	emmax	SL4.0ch06	42622351	9.3743e-12	11.03
T56	emmax	SL4.0ch06	42622351	9.3743e-12	11.03
T56	emmax	SL4.0ch06	42622351	9.3743e-12	11.03
T56	emmax	SL4.0ch06	42622351	9.3743e-12	11.03
T56	emmax	SL4.0ch06	42622351	9.3743e-12	11.03
T56	emmax	SL4.0ch06	42622351	9.3743e-12	11.03
T56	emmax	SL4.0ch06	42622351	9.3743e-12	11.03
T56	emmax	SL4.0ch06	42622351	9.3743e-12	11.03
T56	emmax	SL4.0ch06	42622351	9.3743e-12	11.03
T56	emmax	SL4.0ch06	42622351	9.3743e-12	11.03
T56	emmax	SL4.0ch06	42622351	9.3743e-12	11.03
T56	emmax	SL4.0ch06	42622351	9.3743e-12	11.03
T56	emmax	SL4.0ch06	42622351	9.3743e-12	11.03
T56	emmax	SL4.0ch06	42622351	9.3743e-12	11.03
T56	emmax	SL4.0ch06	42622351	9.3743e-12	11.03
T56	emmax	SL4.0ch06	42622351	9.3743e-12	11.03
T56	emmax	SL4.0ch06	42622351	9.3743e-12	11.03
T56	emmax	SL4.0ch06	42622351	9.3743e-12	11.03
T56	emmax	SL4.0ch06	42622351	9.3743e-12	11.03
T56	emmax	SL4.0ch06	42622351	9.3743e-12	11.03
T56	emmax	SL4.0ch06	42622351	9.3743e-12	11.03
T56	emmax	SL4.0ch06	42622351	9.3743e-12	11.03
T56	emmax	SL4.0ch06	42622351	9.3743e-12	11.03
T56	emmax	SL4.0ch06	42622351	9.3743e-12	11.03
T56	emmax	SL4.0ch06	42622351	9.3743e-12	11.03
T56	emmax	SL4.0ch06	42622351	9.3743e-12	11.03
T56	emmax	SL4.0ch06	42622351	9.3743e-12	11.03
T56	emmax	SL4.0ch06	42622351	9.3743e-12	11.03
T56	emmax	SL4.0ch06	42622351	9.3743e-12	11.03
T56	emmax	SL4.0ch06	42622351	9.3743e-12	11.03
T56	emmax	SL4.0ch06	42622351	9.3743e-12	11.03
T56	emmax	SL4.0ch06	42622351	9.3743e-12	11.03
T56	emmax	SL4.0ch06	42622351	9.3743e-12	11.03
T56	emmax	SL4.0ch06	42622351	9.3743e-12	11.03
T56	emmax	SL4.0ch06	42622351	9.3743e-12	11.03
T56	emmax	SL4.0ch06	42622351	9.3743e-12	11.03
T56	emmax	SL4.0ch06	42622351	9.3743e-12	11.03
T56	emmax	SL4.0ch06	42622351	9.3743e-12	11.03
T56	emmax	SL4.0ch06	42622351	9.3743e-12	11.03
T56	emmax	SL4.0ch06	42622351	9.3743e-12	11.03
T56	emmax	SL4.0ch06	42622351	9.3743e-12	11.03
T56	emmax	SL4.0ch06	42622664	1.3652e-11	10.86
T56	emmax	SL4.0ch06	42622664	1.3652e-11	10.86
T56	emmax	SL4.0ch06	42622664	1.3652e-11	10.86
T56	emmax	SL4.0ch06	42622664	1.3652e-11	10.86
T56	emmax	SL4.0ch06	42622664	1.3652e-11	10.86
T56	emmax	SL4.0ch06	42622664	1.3652e-11	10.86
T56	emmax	SL4.0ch06	42622664	1.3652e-11	10.86
T56	emmax	SL4.0ch06	42622664	1.3652e-11	10.86
T56	emmax	SL4.0ch06	42622664	1.3652e-11	10.86
T56	emmax	SL4.0ch06	42622664	1.3652e-11	10.86
T56	emmax	SL4.0ch06	42622664	1.3652e-11	10.86
T56	emmax	SL4.0ch06	42622664	1.3652e-11	10.86
T56	emmax	SL4.0ch06	42622664	1.3652e-11	10.86
T56	emmax	SL4.0ch06	42622664	1.3652e-11	10.86
T56	emmax	SL4.0ch06	42622664	1.3652e-11	10.86
T56	emmax	SL4.0ch06	42622664	1.3652e-11	10.86
T56	emmax	SL4.0ch06	42622664	1.3652e-11	10.86
T56	emmax	SL4.0ch06	42622664	1.3652e-11	10.86
T56	emmax	SL4.0ch06	42622664	1.3652e-11	10.86
T56	emmax	SL4.0ch06	42622664	1.3652e-11	10.86
T56	emmax	SL4.0ch06	42622664	1.3652e-11	10.86
T56	emmax	SL4.0ch06	42622664	1.3652e-11	10.86
T56	emmax	SL4.0ch06	42622664	1.3652e-11	10.86
T56	emmax	SL4.0ch06	42622664	1.3652e-11	10.86
T56	emmax	SL4.0ch06	42622664	1.3652e-11	10.86
T56	emmax	SL4.0ch06	42622664	1.3652e-11	10.86
T56	emmax	SL4.0ch06	42622664	1.3652e-11	10.86
T56	emmax	SL4.0ch06	42622664	1.3652e-11	10.86
T56	emmax	SL4.0ch06	42622664	1.3652e-11	10.86
T56	emmax	SL4.0ch06	42622664	1.3652e-11	10.86
T56	emmax	SL4.0ch06	42622664	1.3652e-11	10.86
T56	emmax	SL4.0ch06	42622664	1.3652e-11	10.86
T56	emmax	SL4.0ch06	42622664	1.3652e-11	10.86
T56	emmax	SL4.0ch06	42622664	1.3652e-11	10.86
T56	emmax	SL4.0ch06	42622664	1.3652e-11	10.86
T56	emmax	SL4.0ch06	42622664	1.3652e-11	10.86
T56	emmax	SL4.0ch06	42622664	1.3652e-11	10.86
T56	emmax	SL4.0ch06	42622664	1.3652e-11	10.86
T56	emmax	SL4.0ch06	42622664	1.3652e-11	10.86
T56	emmax	SL4.0ch06	42622664	1.3652e-11	10.86
T56	emmax	SL4.0ch06	42622664	1.3652e-11	10.86
T56	emmax	SL4.0ch06	42623118	1.1852e-11	10.93
T56	emmax	SL4.0ch06	42623118	1.1852e-11	10.93
T56	emmax	SL4.0ch06	42623118	1.1852e-11	10.93
T56	emmax	SL4.0ch06	42623118	1.1852e-11	10.93
T56	emmax	SL4.0ch06	42623118	1.1852e-11	10.93
T56	emmax	SL4.0ch06	42623118	1.1852e-11	10.93
T56	emmax	SL4.0ch06	42623118	1.1852e-11	10.93
T56	emmax	SL4.0ch06	42623118	1.1852e-11	10.93
T56	emmax	SL4.0ch06	42623118	1.1852e-11	10.93
T56	emmax	SL4.0ch06	42623118	1.1852e-11	10.93
T56	emmax	SL4.0ch06	42623118	1.1852e-11	10.93
T56	emmax	SL4.0ch06	42623118	1.1852e-11	10.93
T56	emmax	SL4.0ch06	42623118	1.1852e-11	10.93
T56	emmax	SL4.0ch06	42623118	1.1852e-11	10.93
T56	emmax	SL4.0ch06	42623118	1.1852e-11	10.93
T56	emmax	SL4.0ch06	42623118	1.1852e-11	10.93
T56	emmax	SL4.0ch06	42623118	1.1852e-11	10.93
T56	emmax	SL4.0ch06	42623118	1.1852e-11	10.93
T56	emmax	SL4.0ch06	42623118	1.1852e-11	10.93
T56	emmax	SL4.0ch06	42623118	1.1852e-11	10.93
T56	emmax	SL4.0ch06	42623118	1.1852e-11	10.93
T56	emmax	SL4.0ch06	42623118	1.1852e-11	10.93
T56	emmax	SL4.0ch06	42623118	1.1852e-11	10.93
T56	emmax	SL4.0ch06	42623118	1.1852e-11	10.93
T56	emmax	SL4.0ch06	42623118	1.1852e-11	10.93
T56	emmax	SL4.0ch06	42623118	1.1852e-11	10.93
T56	emmax	SL4.0ch06	42623118	1.1852e-11	10.93
T56	emmax	SL4.0ch06	42623118	1.1852e-11	10.93
T56	emmax	SL4.0ch06	42623118	1.1852e-11	10.93
T56	emmax	SL4.0ch06	42623118	1.1852e-11	10.93
T56	emmax	SL4.0ch06	42623118	1.1852e-11	10.93
T56	emmax	SL4.0ch06	42623118	1.1852e-11	10.93
T56	emmax	SL4.0ch06	42623118	1.1852e-11	10.93
T56	emmax	SL4.0ch06	42623118	1.1852e-11	10.93
T56	emmax	SL4.0ch06	42623118	1.1852e-11	10.93
T56	emmax	SL4.0ch06	42623118	1.1852e-11	10.93
T56	emmax	SL4.0ch06	42623118	1.1852e-11	10.93
T56	emmax	SL4.0ch06	42623118	1.1852e-11	10.93
T56	emmax	SL4.0ch06	42623118	1.1852e-11	10.93
T56	emmax	SL4.0ch06	42623118	1.1852e-11	10.93
T56	emmax	SL4.0ch06	42623118	1.1852e-11	10.93
T56	emmax	SL4.0ch06	42629731	9.3743e-12	11.03
T56	emmax	SL4.0ch06	42629731	9.3743e-12	11.03
T56	emmax	SL4.0ch06	42629731	9.3743e-12	11.03
T56	emmax	SL4.0ch06	42629731	9.3743e-12	11.03
T56	emmax	SL4.0ch06	42629731	9.3743e-12	11.03
T56	emmax	SL4.0ch06	42629731	9.3743e-12	11.03
T56	emmax	SL4.0ch06	42629731	9.3743e-12	11.03
T56	emmax	SL4.0ch06	42629731	9.3743e-12	11.03
T56	emmax	SL4.0ch06	42629731	9.3743e-12	11.03
T56	emmax	SL4.0ch06	42629731	9.3743e-12	11.03
T56	emmax	SL4.0ch06	42629731	9.3743e-12	11.03
T56	emmax	SL4.0ch06	42629731	9.3743e-12	11.03
T56	emmax	SL4.0ch06	42629731	9.3743e-12	11.03
T56	emmax	SL4.0ch06	42629731	9.3743e-12	11.03
T56	emmax	SL4.0ch06	42629731	9.3743e-12	11.03
T56	emmax	SL4.0ch06	42629731	9.3743e-12	11.03
T56	emmax	SL4.0ch06	42629731	9.3743e-12	11.03
T56	emmax	SL4.0ch06	42629731	9.3743e-12	11.03
T56	emmax	SL4.0ch06	42629731	9.3743e-12	11.03
T56	emmax	SL4.0ch06	42629731	9.3743e-12	11.03
T56	emmax	SL4.0ch06	42629731	9.3743e-12	11.03
T56	emmax	SL4.0ch06	42629731	9.3743e-12	11.03
T56	emmax	SL4.0ch06	42629731	9.3743e-12	11.03
T56	emmax	SL4.0ch06	42629731	9.3743e-12	11.03
T56	emmax	SL4.0ch06	42629731	9.3743e-12	11.03
T56	emmax	SL4.0ch06	42629731	9.3743e-12	11.03
T56	emmax	SL4.0ch06	42629731	9.3743e-12	11.03
T56	emmax	SL4.0ch06	42629731	9.3743e-12	11.03
T56	emmax	SL4.0ch06	42629731	9.3743e-12	11.03
T56	emmax	SL4.0ch06	42629731	9.3743e-12	11.03
T56	emmax	SL4.0ch06	42629731	9.3743e-12	11.03
T56	emmax	SL4.0ch06	42629731	9.3743e-12	11.03
T56	emmax	SL4.0ch06	42629731	9.3743e-12	11.03
T56	emmax	SL4.0ch06	42629731	9.3743e-12	11.03
T56	emmax	SL4.0ch06	42629731	9.3743e-12	11.03
T56	emmax	SL4.0ch06	42629731	9.3743e-12	11.03
T56	emmax	SL4.0ch06	42629731	9.3743e-12	11.03
T56	emmax	SL4.0ch06	42629731	9.3743e-12	11.03
T56	emmax	SL4.0ch06	42629731	9.3743e-12	11.03
T56	emmax	SL4.0ch06	42629731	9.3743e-12	11.03
T56	emmax	SL4.0ch06	42629731	9.3743e-12	11.03
T56	emmax	SL4.0ch06	42630813	1.5405e-12	11.81
T56	emmax	SL4.0ch06	42630813	1.5405e-12	11.81
T56	emmax	SL4.0ch06	42630813	1.5405e-12	11.81
T56	emmax	SL4.0ch06	42630813	1.5405e-12	11.81
T56	emmax	SL4.0ch06	42630813	1.5405e-12	11.81
T56	emmax	SL4.0ch06	42630813	1.5405e-12	11.81
T56	emmax	SL4.0ch06	42630813	1.5405e-12	11.81
T56	emmax	SL4.0ch06	42630813	1.5405e-12	11.81
T56	emmax	SL4.0ch06	42630813	1.5405e-12	11.81
T56	emmax	SL4.0ch06	42630813	1.5405e-12	11.81
T56	emmax	SL4.0ch06	42630813	1.5405e-12	11.81
T56	emmax	SL4.0ch06	42630813	1.5405e-12	11.81
T56	emmax	SL4.0ch06	42630813	1.5405e-12	11.81
T56	emmax	SL4.0ch06	42630813	1.5405e-12	11.81
T56	emmax	SL4.0ch06	42630813	1.5405e-12	11.81
T56	emmax	SL4.0ch06	42630813	1.5405e-12	11.81
T56	emmax	SL4.0ch06	42630813	1.5405e-12	11.81
T56	emmax	SL4.0ch06	42630813	1.5405e-12	11.81
T56	emmax	SL4.0ch06	42630813	1.5405e-12	11.81
T56	emmax	SL4.0ch06	42630813	1.5405e-12	11.81
T56	emmax	SL4.0ch06	42630813	1.5405e-12	11.81
T56	emmax	SL4.0ch06	42630813	1.5405e-12	11.81
T56	emmax	SL4.0ch06	42630813	1.5405e-12	11.81
T56	emmax	SL4.0ch06	42630813	1.5405e-12	11.81
T56	emmax	SL4.0ch06	42630813	1.5405e-12	11.81
T56	emmax	SL4.0ch06	42630813	1.5405e-12	11.81
T56	emmax	SL4.0ch06	42630813	1.5405e-12	11.81
T56	emmax	SL4.0ch06	42630813	1.5405e-12	11.81
T56	emmax	SL4.0ch06	42630813	1.5405e-12	11.81
T56	emmax	SL4.0ch06	42630813	1.5405e-12	11.81
T56	emmax	SL4.0ch06	42630813	1.5405e-12	11.81
T56	emmax	SL4.0ch06	42630813	1.5405e-12	11.81
T56	emmax	SL4.0ch06	42630813	1.5405e-12	11.81
T56	emmax	SL4.0ch06	42630813	1.5405e-12	11.81
T56	emmax	SL4.0ch06	42630813	1.5405e-12	11.81
T56	emmax	SL4.0ch06	42630813	1.5405e-12	11.81
T56	emmax	SL4.0ch06	42630813	1.5405e-12	11.81
T56	emmax	SL4.0ch06	42630813	1.5405e-12	11.81
T56	emmax	SL4.0ch06	42630813	1.5405e-12	11.81
T56	emmax	SL4.0ch06	42630813	1.5405e-12	11.81
T56	emmax	SL4.0ch06	42630813	1.5405e-12	11.81
T56	emmax	SL4.0ch06	42632043	1.6466e-11	10.78
T56	emmax	SL4.0ch06	42632043	1.6466e-11	10.78
T56	emmax	SL4.0ch06	42632043	1.6466e-11	10.78
T56	emmax	SL4.0ch06	42632043	1.6466e-11	10.78
T56	emmax	SL4.0ch06	42632043	1.6466e-11	10.78
T56	emmax	SL4.0ch06	42632043	1.6466e-11	10.78
T56	emmax	SL4.0ch06	42632043	1.6466e-11	10.78
T56	emmax	SL4.0ch06	42632043	1.6466e-11	10.78
T56	emmax	SL4.0ch06	42632043	1.6466e-11	10.78
T56	emmax	SL4.0ch06	42632043	1.6466e-11	10.78
T56	emmax	SL4.0ch06	42632043	1.6466e-11	10.78
T56	emmax	SL4.0ch06	42632043	1.6466e-11	10.78
T56	emmax	SL4.0ch06	42632043	1.6466e-11	10.78
T56	emmax	SL4.0ch06	42632043	1.6466e-11	10.78
T56	emmax	SL4.0ch06	42632043	1.6466e-11	10.78
T56	emmax	SL4.0ch06	42632043	1.6466e-11	10.78
T56	emmax	SL4.0ch06	42632043	1.6466e-11	10.78
T56	emmax	SL4.0ch06	42632043	1.6466e-11	10.78
T56	emmax	SL4.0ch06	42632043	1.6466e-11	10.78
T56	emmax	SL4.0ch06	42632043	1.6466e-11	10.78
T56	emmax	SL4.0ch06	42632043	1.6466e-11	10.78
T56	emmax	SL4.0ch06	42632043	1.6466e-11	10.78
T56	emmax	SL4.0ch06	42632043	1.6466e-11	10.78
T56	emmax	SL4.0ch06	42632043	1.6466e-11	10.78
T56	emmax	SL4.0ch06	42632043	1.6466e-11	10.78
T56	emmax	SL4.0ch06	42632043	1.6466e-11	10.78
T56	emmax	SL4.0ch06	42632043	1.6466e-11	10.78
T56	emmax	SL4.0ch06	42632043	1.6466e-11	10.78
T56	emmax	SL4.0ch06	42632043	1.6466e-11	10.78
T56	emmax	SL4.0ch06	42632043	1.6466e-11	10.78
T56	emmax	SL4.0ch06	42632043	1.6466e-11	10.78
T56	emmax	SL4.0ch06	42632043	1.6466e-11	10.78
T56	emmax	SL4.0ch06	42632043	1.6466e-11	10.78
T56	emmax	SL4.0ch06	42632043	1.6466e-11	10.78
T56	emmax	SL4.0ch06	42632043	1.6466e-11	10.78
T56	emmax	SL4.0ch06	42632043	1.6466e-11	10.78
T56	emmax	SL4.0ch06	42632043	1.6466e-11	10.78
T56	emmax	SL4.0ch06	42632043	1.6466e-11	10.78
T56	emmax	SL4.0ch06	42632043	1.6466e-11	10.78
T56	emmax	SL4.0ch06	42632043	1.6466e-11	10.78
T56	emmax	SL4.0ch06	42632043	1.6466e-11	10.78
T56	emmax	SL4.0ch06	42648700	8.0265e-14	13.1
T56	emmax	SL4.0ch06	42648700	8.0265e-14	13.1
T56	emmax	SL4.0ch06	42648700	8.0265e-14	13.1
T56	emmax	SL4.0ch06	42648700	8.0265e-14	13.1
T56	emmax	SL4.0ch06	42648700	8.0265e-14	13.1
T56	emmax	SL4.0ch06	42648700	8.0265e-14	13.1
T56	emmax	SL4.0ch06	42648700	8.0265e-14	13.1
T56	emmax	SL4.0ch06	42648700	8.0265e-14	13.1
T56	emmax	SL4.0ch06	42648700	8.0265e-14	13.1
T56	emmax	SL4.0ch06	42648700	8.0265e-14	13.1
T56	emmax	SL4.0ch06	42648700	8.0265e-14	13.1
T56	emmax	SL4.0ch06	42648700	8.0265e-14	13.1
T56	emmax	SL4.0ch06	42648700	8.0265e-14	13.1
T56	emmax	SL4.0ch06	42648700	8.0265e-14	13.1
T56	emmax	SL4.0ch06	42648700	8.0265e-14	13.1
T56	emmax	SL4.0ch06	42648700	8.0265e-14	13.1
T56	emmax	SL4.0ch06	42648700	8.0265e-14	13.1
T56	emmax	SL4.0ch06	42648700	8.0265e-14	13.1
T56	emmax	SL4.0ch06	42648700	8.0265e-14	13.1
T56	emmax	SL4.0ch06	42648700	8.0265e-14	13.1
T56	emmax	SL4.0ch06	42648700	8.0265e-14	13.1
T56	emmax	SL4.0ch06	42648700	8.0265e-14	13.1
T56	emmax	SL4.0ch06	42648700	8.0265e-14	13.1
T56	emmax	SL4.0ch06	42648700	8.0265e-14	13.1
T56	emmax	SL4.0ch06	42648700	8.0265e-14	13.1
T56	emmax	SL4.0ch06	42648700	8.0265e-14	13.1
T56	emmax	SL4.0ch06	42648700	8.0265e-14	13.1
T56	emmax	SL4.0ch06	42648700	8.0265e-14	13.1
T56	emmax	SL4.0ch06	42648700	8.0265e-14	13.1
T56	emmax	SL4.0ch06	42648700	8.0265e-14	13.1
T56	emmax	SL4.0ch06	42648700	8.0265e-14	13.1
T56	emmax	SL4.0ch06	42648700	8.0265e-14	13.1
T56	emmax	SL4.0ch06	42648700	8.0265e-14	13.1
T56	emmax	SL4.0ch06	42648700	8.0265e-14	13.1
T56	emmax	SL4.0ch06	42648700	8.0265e-14	13.1
T56	emmax	SL4.0ch06	42648700	8.0265e-14	13.1
T56	emmax	SL4.0ch06	42648700	8.0265e-14	13.1
T56	emmax	SL4.0ch06	42648700	8.0265e-14	13.1
T56	emmax	SL4.0ch06	42648700	8.0265e-14	13.1
T56	emmax	SL4.0ch06	42652602	8.7726e-11	10.06
T56	emmax	SL4.0ch06	42652602	8.7726e-11	10.06
T56	emmax	SL4.0ch06	42652602	8.7726e-11	10.06
T56	emmax	SL4.0ch06	42652602	8.7726e-11	10.06
T56	emmax	SL4.0ch06	42652602	8.7726e-11	10.06
T56	emmax	SL4.0ch06	42652602	8.7726e-11	10.06
T56	emmax	SL4.0ch06	42652602	8.7726e-11	10.06
T56	emmax	SL4.0ch06	42652602	8.7726e-11	10.06
T56	emmax	SL4.0ch06	42652602	8.7726e-11	10.06
T56	emmax	SL4.0ch06	42652602	8.7726e-11	10.06
T56	emmax	SL4.0ch06	42652602	8.7726e-11	10.06
T56	emmax	SL4.0ch06	42652602	8.7726e-11	10.06
T56	emmax	SL4.0ch06	42652602	8.7726e-11	10.06
T56	emmax	SL4.0ch06	42652602	8.7726e-11	10.06
T56	emmax	SL4.0ch06	42652602	8.7726e-11	10.06
T56	emmax	SL4.0ch06	42652602	8.7726e-11	10.06
T56	emmax	SL4.0ch06	42652602	8.7726e-11	10.06
T56	emmax	SL4.0ch06	42652602	8.7726e-11	10.06
T56	emmax	SL4.0ch06	42652602	8.7726e-11	10.06
T56	emmax	SL4.0ch06	42652602	8.7726e-11	10.06
T56	emmax	SL4.0ch06	42652602	8.7726e-11	10.06
T56	emmax	SL4.0ch06	42652602	8.7726e-11	10.06
T56	emmax	SL4.0ch06	42652602	8.7726e-11	10.06
T56	emmax	SL4.0ch06	42652602	8.7726e-11	10.06
T56	emmax	SL4.0ch06	42652602	8.7726e-11	10.06
T56	emmax	SL4.0ch06	42652602	8.7726e-11	10.06
T56	emmax	SL4.0ch06	42652602	8.7726e-11	10.06
T56	emmax	SL4.0ch06	42652602	8.7726e-11	10.06
T56	emmax	SL4.0ch06	42652602	8.7726e-11	10.06
T56	emmax	SL4.0ch06	42652602	8.7726e-11	10.06
T56	emmax	SL4.0ch06	42652602	8.7726e-11	10.06
T56	emmax	SL4.0ch06	42652602	8.7726e-11	10.06
T56	emmax	SL4.0ch06	42652602	8.7726e-11	10.06
T56	emmax	SL4.0ch06	42652602	8.7726e-11	10.06
T56	emmax	SL4.0ch06	42652602	8.7726e-11	10.06
T56	emmax	SL4.0ch06	42652602	8.7726e-11	10.06
T56	emmax	SL4.0ch06	42652602	8.7726e-11	10.06
T56	emmax	SL4.0ch06	42652602	8.7726e-11	10.06
T56	emmax	SL4.0ch06	42652602	8.7726e-11	10.06
T56	emmax	SL4.0ch06	42652602	8.7726e-11	10.06
T56	emmax	SL4.0ch06	42656605	5.3005e-12	11.28
T56	emmax	SL4.0ch06	42656605	5.3005e-12	11.28
T56	emmax	SL4.0ch06	42656605	5.3005e-12	11.28
T56	emmax	SL4.0ch06	42656605	5.3005e-12	11.28
T56	emmax	SL4.0ch06	42656605	5.3005e-12	11.28
T56	emmax	SL4.0ch06	42656605	5.3005e-12	11.28
T56	emmax	SL4.0ch06	42656605	5.3005e-12	11.28
T56	emmax	SL4.0ch06	42656605	5.3005e-12	11.28
T56	emmax	SL4.0ch06	42656605	5.3005e-12	11.28
T56	emmax	SL4.0ch06	42656605	5.3005e-12	11.28
T56	emmax	SL4.0ch06	42656605	5.3005e-12	11.28
T56	emmax	SL4.0ch06	42656605	5.3005e-12	11.28
T56	emmax	SL4.0ch06	42656605	5.3005e-12	11.28
T56	emmax	SL4.0ch06	42656605	5.3005e-12	11.28
T56	emmax	SL4.0ch06	42656605	5.3005e-12	11.28
T56	emmax	SL4.0ch06	42656605	5.3005e-12	11.28
T56	emmax	SL4.0ch06	42656605	5.3005e-12	11.28
T56	emmax	SL4.0ch06	42656605	5.3005e-12	11.28
T56	emmax	SL4.0ch06	42656605	5.3005e-12	11.28
T56	emmax	SL4.0ch06	42656605	5.3005e-12	11.28
T56	emmax	SL4.0ch06	42656605	5.3005e-12	11.28
T56	emmax	SL4.0ch06	42656605	5.3005e-12	11.28
T56	emmax	SL4.0ch06	42656605	5.3005e-12	11.28
T56	emmax	SL4.0ch06	42656605	5.3005e-12	11.28
T56	emmax	SL4.0ch06	42656605	5.3005e-12	11.28
T56	emmax	SL4.0ch06	42656605	5.3005e-12	11.28
T56	emmax	SL4.0ch06	42656605	5.3005e-12	11.28
T56	emmax	SL4.0ch06	42656605	5.3005e-12	11.28
T56	emmax	SL4.0ch06	42656605	5.3005e-12	11.28
T56	emmax	SL4.0ch06	42656605	5.3005e-12	11.28
T56	emmax	SL4.0ch06	42656605	5.3005e-12	11.28
T56	emmax	SL4.0ch06	42656605	5.3005e-12	11.28
T56	emmax	SL4.0ch06	42656605	5.3005e-12	11.28
T56	emmax	SL4.0ch06	42656605	5.3005e-12	11.28
T56	emmax	SL4.0ch06	42656605	5.3005e-12	11.28
T56	emmax	SL4.0ch06	42656605	5.3005e-12	11.28
T56	emmax	SL4.0ch06	42656605	5.3005e-12	11.28
T56	emmax	SL4.0ch06	42656605	5.3005e-12	11.28
T56	emmax	SL4.0ch06	42656605	5.3005e-12	11.28
T56	emmax	SL4.0ch06	42656605	5.3005e-12	11.28
T56	emmax	SL4.0ch06	42656605	5.3005e-12	11.28
T56	emmax	SL4.0ch06	42657794	2.8801e-13	12.54
T56	emmax	SL4.0ch06	42657794	2.8801e-13	12.54
T56	emmax	SL4.0ch06	42657794	2.8801e-13	12.54
T56	emmax	SL4.0ch06	42657794	2.8801e-13	12.54
T56	emmax	SL4.0ch06	42657794	2.8801e-13	12.54
T56	emmax	SL4.0ch06	42657794	2.8801e-13	12.54
T56	emmax	SL4.0ch06	42657794	2.8801e-13	12.54
T56	emmax	SL4.0ch06	42657794	2.8801e-13	12.54
T56	emmax	SL4.0ch06	42657794	2.8801e-13	12.54
T56	emmax	SL4.0ch06	42657794	2.8801e-13	12.54
T56	emmax	SL4.0ch06	42657794	2.8801e-13	12.54
T56	emmax	SL4.0ch06	42657794	2.8801e-13	12.54
T56	emmax	SL4.0ch06	42657794	2.8801e-13	12.54
T56	emmax	SL4.0ch06	42657794	2.8801e-13	12.54
T56	emmax	SL4.0ch06	42657794	2.8801e-13	12.54
T56	emmax	SL4.0ch06	42657794	2.8801e-13	12.54
T56	emmax	SL4.0ch06	42657794	2.8801e-13	12.54
T56	emmax	SL4.0ch06	42657794	2.8801e-13	12.54
T56	emmax	SL4.0ch06	42657794	2.8801e-13	12.54
T56	emmax	SL4.0ch06	42657794	2.8801e-13	12.54
T56	emmax	SL4.0ch06	42657794	2.8801e-13	12.54
T56	emmax	SL4.0ch06	42657794	2.8801e-13	12.54
T56	emmax	SL4.0ch06	42657794	2.8801e-13	12.54
T56	emmax	SL4.0ch06	42657794	2.8801e-13	12.54
T56	emmax	SL4.0ch06	42657794	2.8801e-13	12.54
T56	emmax	SL4.0ch06	42657794	2.8801e-13	12.54
T56	emmax	SL4.0ch06	42657794	2.8801e-13	12.54
T56	emmax	SL4.0ch06	42657794	2.8801e-13	12.54
T56	emmax	SL4.0ch06	42657794	2.8801e-13	12.54
T56	emmax	SL4.0ch06	42657794	2.8801e-13	12.54
T56	emmax	SL4.0ch06	42657794	2.8801e-13	12.54
T56	emmax	SL4.0ch06	42657794	2.8801e-13	12.54
T56	emmax	SL4.0ch06	42657794	2.8801e-13	12.54
T56	emmax	SL4.0ch06	42657794	2.8801e-13	12.54
T56	emmax	SL4.0ch06	42657794	2.8801e-13	12.54
T56	emmax	SL4.0ch06	42657794	2.8801e-13	12.54
T56	emmax	SL4.0ch06	42657794	2.8801e-13	12.54
T56	emmax	SL4.0ch06	42657794	2.8801e-13	12.54
T56	emmax	SL4.0ch06	42657794	2.8801e-13	12.54
T56	emmax	SL4.0ch06	42657794	2.8801e-13	12.54
T56	emmax	SL4.0ch06	42657794	2.8801e-13	12.54
T56	emmax	SL4.0ch06	42658935	2.9132e-13	12.54
T56	emmax	SL4.0ch06	42658935	2.9132e-13	12.54
T56	emmax	SL4.0ch06	42658935	2.9132e-13	12.54
T56	emmax	SL4.0ch06	42658935	2.9132e-13	12.54
T56	emmax	SL4.0ch06	42658935	2.9132e-13	12.54
T56	emmax	SL4.0ch06	42658935	2.9132e-13	12.54
T56	emmax	SL4.0ch06	42658935	2.9132e-13	12.54
T56	emmax	SL4.0ch06	42658935	2.9132e-13	12.54
T56	emmax	SL4.0ch06	42658935	2.9132e-13	12.54
T56	emmax	SL4.0ch06	42658935	2.9132e-13	12.54
T56	emmax	SL4.0ch06	42658935	2.9132e-13	12.54
T56	emmax	SL4.0ch06	42658935	2.9132e-13	12.54
T56	emmax	SL4.0ch06	42658935	2.9132e-13	12.54
T56	emmax	SL4.0ch06	42658935	2.9132e-13	12.54
T56	emmax	SL4.0ch06	42658935	2.9132e-13	12.54
T56	emmax	SL4.0ch06	42658935	2.9132e-13	12.54
T56	emmax	SL4.0ch06	42658935	2.9132e-13	12.54
T56	emmax	SL4.0ch06	42658935	2.9132e-13	12.54
T56	emmax	SL4.0ch06	42658935	2.9132e-13	12.54
T56	emmax	SL4.0ch06	42658935	2.9132e-13	12.54
T56	emmax	SL4.0ch06	42658935	2.9132e-13	12.54
T56	emmax	SL4.0ch06	42658935	2.9132e-13	12.54
T56	emmax	SL4.0ch06	42658935	2.9132e-13	12.54
T56	emmax	SL4.0ch06	42658935	2.9132e-13	12.54
T56	emmax	SL4.0ch06	42658935	2.9132e-13	12.54
T56	emmax	SL4.0ch06	42658935	2.9132e-13	12.54
T56	emmax	SL4.0ch06	42658935	2.9132e-13	12.54
T56	emmax	SL4.0ch06	42658935	2.9132e-13	12.54
T56	emmax	SL4.0ch06	42658935	2.9132e-13	12.54
T56	emmax	SL4.0ch06	42658935	2.9132e-13	12.54
T56	emmax	SL4.0ch06	42658935	2.9132e-13	12.54
T56	emmax	SL4.0ch06	42658935	2.9132e-13	12.54
T56	emmax	SL4.0ch06	42658935	2.9132e-13	12.54
T56	emmax	SL4.0ch06	42658935	2.9132e-13	12.54
T56	emmax	SL4.0ch06	42658935	2.9132e-13	12.54
T56	emmax	SL4.0ch06	42658935	2.9132e-13	12.54
T56	emmax	SL4.0ch06	42658935	2.9132e-13	12.54
T56	emmax	SL4.0ch06	42658935	2.9132e-13	12.54
T56	emmax	SL4.0ch06	42658935	2.9132e-13	12.54
T56	emmax	SL4.0ch06	42658935	2.9132e-13	12.54
T56	emmax	SL4.0ch06	42658935	2.9132e-13	12.54
T56	emmax	SL4.0ch06	42658935	2.9132e-13	12.54
T56	emmax	SL4.0ch06	42669696	2.6886e-10	9.57
T56	emmax	SL4.0ch06	42669696	2.6886e-10	9.57
T56	emmax	SL4.0ch06	42669696	2.6886e-10	9.57
T56	emmax	SL4.0ch06	42669696	2.6886e-10	9.57
T56	emmax	SL4.0ch06	42669696	2.6886e-10	9.57
T56	emmax	SL4.0ch06	42669696	2.6886e-10	9.57
T56	emmax	SL4.0ch06	42669696	2.6886e-10	9.57
T56	emmax	SL4.0ch06	42669696	2.6886e-10	9.57
T56	emmax	SL4.0ch06	42669696	2.6886e-10	9.57
T56	emmax	SL4.0ch06	42669696	2.6886e-10	9.57
T56	emmax	SL4.0ch06	42669696	2.6886e-10	9.57
T56	emmax	SL4.0ch06	42669696	2.6886e-10	9.57
T56	emmax	SL4.0ch06	42669696	2.6886e-10	9.57
T56	emmax	SL4.0ch06	42669696	2.6886e-10	9.57
T56	emmax	SL4.0ch06	42669696	2.6886e-10	9.57
T56	emmax	SL4.0ch06	42669696	2.6886e-10	9.57
T56	emmax	SL4.0ch06	42669696	2.6886e-10	9.57
T56	emmax	SL4.0ch06	42669696	2.6886e-10	9.57
T56	emmax	SL4.0ch06	42669696	2.6886e-10	9.57
T56	emmax	SL4.0ch06	42669696	2.6886e-10	9.57
T56	emmax	SL4.0ch06	42669696	2.6886e-10	9.57
T56	emmax	SL4.0ch06	42669696	2.6886e-10	9.57
T56	emmax	SL4.0ch06	42669696	2.6886e-10	9.57
T56	emmax	SL4.0ch06	42669696	2.6886e-10	9.57
T56	emmax	SL4.0ch06	42669696	2.6886e-10	9.57
T56	emmax	SL4.0ch06	42669696	2.6886e-10	9.57
T56	emmax	SL4.0ch06	42669696	2.6886e-10	9.57
T56	emmax	SL4.0ch06	42669696	2.6886e-10	9.57
T56	emmax	SL4.0ch06	42669696	2.6886e-10	9.57
T56	emmax	SL4.0ch06	42669696	2.6886e-10	9.57
T56	emmax	SL4.0ch06	42669696	2.6886e-10	9.57
T56	emmax	SL4.0ch06	42669696	2.6886e-10	9.57
T56	emmax	SL4.0ch06	42669696	2.6886e-10	9.57
T56	emmax	SL4.0ch06	42669696	2.6886e-10	9.57
T56	emmax	SL4.0ch06	42669696	2.6886e-10	9.57
T56	emmax	SL4.0ch06	42669696	2.6886e-10	9.57
T56	emmax	SL4.0ch06	42669696	2.6886e-10	9.57
T56	emmax	SL4.0ch06	42669696	2.6886e-10	9.57
T56	emmax	SL4.0ch06	42669696	2.6886e-10	9.57
T56	emmax	SL4.0ch06	42669696	2.6886e-10	9.57
T56	emmax	SL4.0ch06	42672179	1.2503e-12	11.9
T56	emmax	SL4.0ch06	42672179	1.2503e-12	11.9
T56	emmax	SL4.0ch06	42672179	1.2503e-12	11.9
T56	emmax	SL4.0ch06	42672179	1.2503e-12	11.9
T56	emmax	SL4.0ch06	42672179	1.2503e-12	11.9
T56	emmax	SL4.0ch06	42672179	1.2503e-12	11.9
T56	emmax	SL4.0ch06	42672179	1.2503e-12	11.9
T56	emmax	SL4.0ch06	42672179	1.2503e-12	11.9
T56	emmax	SL4.0ch06	42672179	1.2503e-12	11.9
T56	emmax	SL4.0ch06	42672179	1.2503e-12	11.9
T56	emmax	SL4.0ch06	42672179	1.2503e-12	11.9
T56	emmax	SL4.0ch06	42672179	1.2503e-12	11.9
T56	emmax	SL4.0ch06	42672179	1.2503e-12	11.9
T56	emmax	SL4.0ch06	42672179	1.2503e-12	11.9
T56	emmax	SL4.0ch06	42672179	1.2503e-12	11.9
T56	emmax	SL4.0ch06	42672179	1.2503e-12	11.9
T56	emmax	SL4.0ch06	42672179	1.2503e-12	11.9
T56	emmax	SL4.0ch06	42672179	1.2503e-12	11.9
T56	emmax	SL4.0ch06	42672179	1.2503e-12	11.9
T56	emmax	SL4.0ch06	42672179	1.2503e-12	11.9
T56	emmax	SL4.0ch06	42672179	1.2503e-12	11.9
T56	emmax	SL4.0ch06	42672179	1.2503e-12	11.9
T56	emmax	SL4.0ch06	42672179	1.2503e-12	11.9
T56	emmax	SL4.0ch06	42672179	1.2503e-12	11.9
T56	emmax	SL4.0ch06	42672179	1.2503e-12	11.9
T56	emmax	SL4.0ch06	42672179	1.2503e-12	11.9
T56	emmax	SL4.0ch06	42672179	1.2503e-12	11.9
T56	emmax	SL4.0ch06	42672179	1.2503e-12	11.9
T56	emmax	SL4.0ch06	42672179	1.2503e-12	11.9
T56	emmax	SL4.0ch06	42672179	1.2503e-12	11.9
T56	emmax	SL4.0ch06	42672179	1.2503e-12	11.9
T56	emmax	SL4.0ch06	42672179	1.2503e-12	11.9
T56	emmax	SL4.0ch06	42672179	1.2503e-12	11.9
T56	emmax	SL4.0ch06	42672179	1.2503e-12	11.9
T56	emmax	SL4.0ch06	42672179	1.2503e-12	11.9
T56	emmax	SL4.0ch06	42672179	1.2503e-12	11.9
T56	emmax	SL4.0ch06	42672179	1.2503e-12	11.9
T56	emmax	SL4.0ch06	42672179	1.2503e-12	11.9
T56	emmax	SL4.0ch06	42672179	1.2503e-12	11.9
T56	emmax	SL4.0ch06	42672179	1.2503e-12	11.9
T56	emmax	SL4.0ch06	42825631	2.4699e-11	10.61
T56	emmax	SL4.0ch06	42825631	2.4699e-11	10.61
T56	emmax	SL4.0ch06	42825631	2.4699e-11	10.61
T56	emmax	SL4.0ch06	42825631	2.4699e-11	10.61
T56	emmax	SL4.0ch06	42825631	2.4699e-11	10.61
T56	emmax	SL4.0ch06	42825631	2.4699e-11	10.61
T56	emmax	SL4.0ch06	42825631	2.4699e-11	10.61
T56	emmax	SL4.0ch06	42825631	2.4699e-11	10.61
T56	emmax	SL4.0ch06	42825631	2.4699e-11	10.61
T56	emmax	SL4.0ch06	42825631	2.4699e-11	10.61
T56	emmax	SL4.0ch06	42825631	2.4699e-11	10.61
T56	emmax	SL4.0ch06	42825631	2.4699e-11	10.61
T56	emmax	SL4.0ch06	42825631	2.4699e-11	10.61
T56	emmax	SL4.0ch06	42825631	2.4699e-11	10.61
T56	emmax	SL4.0ch06	42825631	2.4699e-11	10.61
T56	emmax	SL4.0ch06	42825631	2.4699e-11	10.61
T56	emmax	SL4.0ch06	42825631	2.4699e-11	10.61
T56	emmax	SL4.0ch06	42825631	2.4699e-11	10.61
T56	emmax	SL4.0ch06	42825631	2.4699e-11	10.61
T56	emmax	SL4.0ch06	42825631	2.4699e-11	10.61
T56	emmax	SL4.0ch06	42825631	2.4699e-11	10.61
T56	emmax	SL4.0ch06	42825631	2.4699e-11	10.61
T56	emmax	SL4.0ch06	42825631	2.4699e-11	10.61
T56	emmax	SL4.0ch06	42825631	2.4699e-11	10.61
T56	emmax	SL4.0ch06	42825631	2.4699e-11	10.61
T56	emmax	SL4.0ch06	42825631	2.4699e-11	10.61
T56	emmax	SL4.0ch06	42825631	2.4699e-11	10.61
T56	emmax	SL4.0ch06	42825631	2.4699e-11	10.61
T56	emmax	SL4.0ch06	42825631	2.4699e-11	10.61
T56	emmax	SL4.0ch06	42825631	2.4699e-11	10.61
T56	emmax	SL4.0ch06	42825631	2.4699e-11	10.61
T56	emmax	SL4.0ch06	42870193	2.501e-15	14.6
T56	emmax	SL4.0ch06	42870193	2.501e-15	14.6
T56	emmax	SL4.0ch06	42870193	2.501e-15	14.6
T56	emmax	SL4.0ch06	42870193	2.501e-15	14.6
T56	emmax	SL4.0ch06	42870193	2.501e-15	14.6
T56	emmax	SL4.0ch06	42870193	2.501e-15	14.6
T56	emmax	SL4.0ch06	42870193	2.501e-15	14.6
T56	emmax	SL4.0ch06	42870193	2.501e-15	14.6
T56	emmax	SL4.0ch06	42870193	2.501e-15	14.6
T56	emmax	SL4.0ch06	42870193	2.501e-15	14.6
T56	emmax	SL4.0ch06	42870193	2.501e-15	14.6
T56	emmax	SL4.0ch06	42870193	2.501e-15	14.6
T56	emmax	SL4.0ch06	42870193	2.501e-15	14.6
T56	emmax	SL4.0ch06	42870193	2.501e-15	14.6
T56	emmax	SL4.0ch06	42870193	2.501e-15	14.6
T56	emmax	SL4.0ch06	42870193	2.501e-15	14.6
T56	emmax	SL4.0ch06	42870193	2.501e-15	14.6
T56	emmax	SL4.0ch06	42870193	2.501e-15	14.6
T56	emmax	SL4.0ch06	42870193	2.501e-15	14.6
T56	emmax	SL4.0ch06	42870193	2.501e-15	14.6
T56	emmax	SL4.0ch06	42870193	2.501e-15	14.6
T56	emmax	SL4.0ch06	42870193	2.501e-15	14.6
T56	emmax	SL4.0ch06	42870193	2.501e-15	14.6
T56	emmax	SL4.0ch06	42870193	2.501e-15	14.6
T56	emmax	SL4.0ch06	42870193	2.501e-15	14.6
T56	emmax	SL4.0ch06	42870193	2.501e-15	14.6
T56	emmax	SL4.0ch06	42870193	2.501e-15	14.6
T56	emmax	SL4.0ch06	42870193	2.501e-15	14.6
T56	emmax	SL4.0ch06	42870193	2.501e-15	14.6
T56	emmax	SL4.0ch06	42870193	2.501e-15	14.6
T56	emmax	SL4.0ch06	42874022	1.837e-13	12.74
T56	emmax	SL4.0ch06	42874022	1.837e-13	12.74
T56	emmax	SL4.0ch06	42874022	1.837e-13	12.74
T56	emmax	SL4.0ch06	42874022	1.837e-13	12.74
T56	emmax	SL4.0ch06	42874022	1.837e-13	12.74
T56	emmax	SL4.0ch06	42874022	1.837e-13	12.74
T56	emmax	SL4.0ch06	42874022	1.837e-13	12.74
T56	emmax	SL4.0ch06	42874022	1.837e-13	12.74
T56	emmax	SL4.0ch06	42874022	1.837e-13	12.74
T56	emmax	SL4.0ch06	42874022	1.837e-13	12.74
T56	emmax	SL4.0ch06	42874022	1.837e-13	12.74
T56	emmax	SL4.0ch06	42874022	1.837e-13	12.74
T56	emmax	SL4.0ch06	42874022	1.837e-13	12.74
T56	emmax	SL4.0ch06	42874022	1.837e-13	12.74
T56	emmax	SL4.0ch06	42874022	1.837e-13	12.74
T56	emmax	SL4.0ch06	42874022	1.837e-13	12.74
T56	emmax	SL4.0ch06	42874022	1.837e-13	12.74
T56	emmax	SL4.0ch06	42874022	1.837e-13	12.74
T56	emmax	SL4.0ch06	42874022	1.837e-13	12.74
T56	emmax	SL4.0ch06	42874022	1.837e-13	12.74
T56	emmax	SL4.0ch06	42874022	1.837e-13	12.74
T56	emmax	SL4.0ch06	42874022	1.837e-13	12.74
T56	emmax	SL4.0ch06	42874022	1.837e-13	12.74
T56	emmax	SL4.0ch06	42874022	1.837e-13	12.74
T56	emmax	SL4.0ch06	42874022	1.837e-13	12.74
T56	emmax	SL4.0ch06	42874022	1.837e-13	12.74
T56	emmax	SL4.0ch06	42874022	1.837e-13	12.74
T56	emmax	SL4.0ch06	42874022	1.837e-13	12.74
T56	emmax	SL4.0ch06	42874022	1.837e-13	12.74
T56	emmax	SL4.0ch06	42874022	1.837e-13	12.74
T56	emmax	SL4.0ch06	42877292	1.5178e-11	10.82
T56	emmax	SL4.0ch06	42877292	1.5178e-11	10.82
T56	emmax	SL4.0ch06	42877292	1.5178e-11	10.82
T56	emmax	SL4.0ch06	42877292	1.5178e-11	10.82
T56	emmax	SL4.0ch06	42877292	1.5178e-11	10.82
T56	emmax	SL4.0ch06	42877292	1.5178e-11	10.82
T56	emmax	SL4.0ch06	42877292	1.5178e-11	10.82
T56	emmax	SL4.0ch06	42877292	1.5178e-11	10.82
T56	emmax	SL4.0ch06	42877292	1.5178e-11	10.82
T56	emmax	SL4.0ch06	42877292	1.5178e-11	10.82
T56	emmax	SL4.0ch06	42877292	1.5178e-11	10.82
T56	emmax	SL4.0ch06	42877292	1.5178e-11	10.82
T56	emmax	SL4.0ch06	42877292	1.5178e-11	10.82
T56	emmax	SL4.0ch06	42877292	1.5178e-11	10.82
T56	emmax	SL4.0ch06	42877292	1.5178e-11	10.82
T56	emmax	SL4.0ch06	42877292	1.5178e-11	10.82
T56	emmax	SL4.0ch06	42877292	1.5178e-11	10.82
T56	emmax	SL4.0ch06	42877292	1.5178e-11	10.82
T56	emmax	SL4.0ch06	42877292	1.5178e-11	10.82
T56	emmax	SL4.0ch06	42877292	1.5178e-11	10.82
T56	emmax	SL4.0ch06	42877292	1.5178e-11	10.82
T56	emmax	SL4.0ch06	42877292	1.5178e-11	10.82
T56	emmax	SL4.0ch06	42877292	1.5178e-11	10.82
T56	emmax	SL4.0ch06	42877292	1.5178e-11	10.82
T56	emmax	SL4.0ch06	42877292	1.5178e-11	10.82
T56	emmax	SL4.0ch06	42877292	1.5178e-11	10.82
T56	emmax	SL4.0ch06	42877292	1.5178e-11	10.82
T56	emmax	SL4.0ch06	42877292	1.5178e-11	10.82
T56	emmax	SL4.0ch06	42877292	1.5178e-11	10.82
T56	emmax	SL4.0ch06	42877292	1.5178e-11	10.82
T56	emmax	SL4.0ch06	42883643	1.837e-13	12.74
T56	emmax	SL4.0ch06	42883643	1.837e-13	12.74
T56	emmax	SL4.0ch06	42883643	1.837e-13	12.74
T56	emmax	SL4.0ch06	42883643	1.837e-13	12.74
T56	emmax	SL4.0ch06	42883643	1.837e-13	12.74
T56	emmax	SL4.0ch06	42883643	1.837e-13	12.74
T56	emmax	SL4.0ch06	42883643	1.837e-13	12.74
T56	emmax	SL4.0ch06	42883643	1.837e-13	12.74
T56	emmax	SL4.0ch06	42883643	1.837e-13	12.74
T56	emmax	SL4.0ch06	42883643	1.837e-13	12.74
T56	emmax	SL4.0ch06	42883643	1.837e-13	12.74
T56	emmax	SL4.0ch06	42883643	1.837e-13	12.74
T56	emmax	SL4.0ch06	42883643	1.837e-13	12.74
T56	emmax	SL4.0ch06	42883643	1.837e-13	12.74
T56	emmax	SL4.0ch06	42883643	1.837e-13	12.74
T56	emmax	SL4.0ch06	42883643	1.837e-13	12.74
T56	emmax	SL4.0ch06	42883643	1.837e-13	12.74
T56	emmax	SL4.0ch06	42883643	1.837e-13	12.74
T56	emmax	SL4.0ch06	42883643	1.837e-13	12.74
T56	emmax	SL4.0ch06	42883643	1.837e-13	12.74
T56	emmax	SL4.0ch06	42883643	1.837e-13	12.74
T56	emmax	SL4.0ch06	42883643	1.837e-13	12.74
T56	emmax	SL4.0ch06	42883643	1.837e-13	12.74
T56	emmax	SL4.0ch06	42883643	1.837e-13	12.74
T56	emmax	SL4.0ch06	42883643	1.837e-13	12.74
T56	emmax	SL4.0ch06	42883643	1.837e-13	12.74
T56	emmax	SL4.0ch06	42883643	1.837e-13	12.74
T56	emmax	SL4.0ch06	42883643	1.837e-13	12.74
T56	emmax	SL4.0ch06	42883643	1.837e-13	12.74
T56	emmax	SL4.0ch06	42892158	1.4266e-14	13.85
T56	emmax	SL4.0ch06	42892158	1.4266e-14	13.85
T56	emmax	SL4.0ch06	42892158	1.4266e-14	13.85
T56	emmax	SL4.0ch06	42892158	1.4266e-14	13.85
T56	emmax	SL4.0ch06	42892158	1.4266e-14	13.85
T56	emmax	SL4.0ch06	42892158	1.4266e-14	13.85
T56	emmax	SL4.0ch06	42892158	1.4266e-14	13.85
T56	emmax	SL4.0ch06	42892158	1.4266e-14	13.85
T56	emmax	SL4.0ch06	42892158	1.4266e-14	13.85
T56	emmax	SL4.0ch06	42892158	1.4266e-14	13.85
T56	emmax	SL4.0ch06	42892158	1.4266e-14	13.85
T56	emmax	SL4.0ch06	42892158	1.4266e-14	13.85
T56	emmax	SL4.0ch06	42892158	1.4266e-14	13.85
T56	emmax	SL4.0ch06	42892158	1.4266e-14	13.85
T56	emmax	SL4.0ch06	42892158	1.4266e-14	13.85
T56	emmax	SL4.0ch06	42892158	1.4266e-14	13.85
T56	emmax	SL4.0ch06	42892158	1.4266e-14	13.85
T56	emmax	SL4.0ch06	42892158	1.4266e-14	13.85
T56	emmax	SL4.0ch06	42892158	1.4266e-14	13.85
T56	emmax	SL4.0ch06	42892158	1.4266e-14	13.85
T56	emmax	SL4.0ch06	42892158	1.4266e-14	13.85
T56	emmax	SL4.0ch06	42892158	1.4266e-14	13.85
T56	emmax	SL4.0ch06	42892158	1.4266e-14	13.85
T56	emmax	SL4.0ch06	42892158	1.4266e-14	13.85
T56	emmax	SL4.0ch06	42892158	1.4266e-14	13.85
T56	emmax	SL4.0ch06	42892158	1.4266e-14	13.85
T56	emmax	SL4.0ch06	42892158	1.4266e-14	13.85
T56	emmax	SL4.0ch06	42892158	1.4266e-14	13.85
T56	emmax	SL4.0ch06	42892158	1.4266e-14	13.85
T56	emmax	SL4.0ch06	42892158	1.4266e-14	13.85
T56	emmax	SL4.0ch06	42899594	3.7405e-14	13.43
T56	emmax	SL4.0ch06	42899594	3.7405e-14	13.43
T56	emmax	SL4.0ch06	42899594	3.7405e-14	13.43
T56	emmax	SL4.0ch06	42899594	3.7405e-14	13.43
T56	emmax	SL4.0ch06	42899594	3.7405e-14	13.43
T56	emmax	SL4.0ch06	42899594	3.7405e-14	13.43
T56	emmax	SL4.0ch06	42899594	3.7405e-14	13.43
T56	emmax	SL4.0ch06	42899594	3.7405e-14	13.43
T56	emmax	SL4.0ch06	42899594	3.7405e-14	13.43
T56	emmax	SL4.0ch06	42899594	3.7405e-14	13.43
T56	emmax	SL4.0ch06	42899594	3.7405e-14	13.43
T56	emmax	SL4.0ch06	42899594	3.7405e-14	13.43
T56	emmax	SL4.0ch06	42899594	3.7405e-14	13.43
T56	emmax	SL4.0ch06	42899594	3.7405e-14	13.43
T56	emmax	SL4.0ch06	42899594	3.7405e-14	13.43
T56	emmax	SL4.0ch06	42899594	3.7405e-14	13.43
T56	emmax	SL4.0ch06	42899594	3.7405e-14	13.43
T56	emmax	SL4.0ch06	42899594	3.7405e-14	13.43
T56	emmax	SL4.0ch06	42899594	3.7405e-14	13.43
T56	emmax	SL4.0ch06	42899594	3.7405e-14	13.43
T56	emmax	SL4.0ch06	42899594	3.7405e-14	13.43
T56	emmax	SL4.0ch06	42899594	3.7405e-14	13.43
T56	emmax	SL4.0ch06	42899594	3.7405e-14	13.43
T56	emmax	SL4.0ch06	42899594	3.7405e-14	13.43
T56	emmax	SL4.0ch06	42899594	3.7405e-14	13.43
T56	emmax	SL4.0ch06	42899594	3.7405e-14	13.43
T56	emmax	SL4.0ch06	42899594	3.7405e-14	13.43
T56	emmax	SL4.0ch06	42899594	3.7405e-14	13.43
T56	emmax	SL4.0ch06	42899594	3.7405e-14	13.43
T56	emmax	SL4.0ch06	42902835	1.4266e-14	13.85
T56	emmax	SL4.0ch06	42902835	1.4266e-14	13.85
T56	emmax	SL4.0ch06	42902835	1.4266e-14	13.85
T56	emmax	SL4.0ch06	42902835	1.4266e-14	13.85
T56	emmax	SL4.0ch06	42902835	1.4266e-14	13.85
T56	emmax	SL4.0ch06	42902835	1.4266e-14	13.85
T56	emmax	SL4.0ch06	42902835	1.4266e-14	13.85
T56	emmax	SL4.0ch06	42902835	1.4266e-14	13.85
T56	emmax	SL4.0ch06	42902835	1.4266e-14	13.85
T56	emmax	SL4.0ch06	42902835	1.4266e-14	13.85
T56	emmax	SL4.0ch06	42902835	1.4266e-14	13.85
T56	emmax	SL4.0ch06	42902835	1.4266e-14	13.85
T56	emmax	SL4.0ch06	42902835	1.4266e-14	13.85
T56	emmax	SL4.0ch06	42902835	1.4266e-14	13.85
T56	emmax	SL4.0ch06	42902835	1.4266e-14	13.85
T56	emmax	SL4.0ch06	42902835	1.4266e-14	13.85
T56	emmax	SL4.0ch06	42902835	1.4266e-14	13.85
T56	emmax	SL4.0ch06	42902835	1.4266e-14	13.85
T56	emmax	SL4.0ch06	42902835	1.4266e-14	13.85
T56	emmax	SL4.0ch06	42902835	1.4266e-14	13.85
T56	emmax	SL4.0ch06	42902835	1.4266e-14	13.85
T56	emmax	SL4.0ch06	42902835	1.4266e-14	13.85
T56	emmax	SL4.0ch06	42902835	1.4266e-14	13.85
T56	emmax	SL4.0ch06	42902835	1.4266e-14	13.85
T56	emmax	SL4.0ch06	42902835	1.4266e-14	13.85
T56	emmax	SL4.0ch06	42902835	1.4266e-14	13.85
T56	emmax	SL4.0ch06	42902835	1.4266e-14	13.85
T56	emmax	SL4.0ch06	42903466	1.4266e-14	13.85
T56	emmax	SL4.0ch06	42903466	1.4266e-14	13.85
T56	emmax	SL4.0ch06	42903466	1.4266e-14	13.85
T56	emmax	SL4.0ch06	42903466	1.4266e-14	13.85
T56	emmax	SL4.0ch06	42903466	1.4266e-14	13.85
T56	emmax	SL4.0ch06	42903466	1.4266e-14	13.85
T56	emmax	SL4.0ch06	42903466	1.4266e-14	13.85
T56	emmax	SL4.0ch06	42903466	1.4266e-14	13.85
T56	emmax	SL4.0ch06	42903466	1.4266e-14	13.85
T56	emmax	SL4.0ch06	42903466	1.4266e-14	13.85
T56	emmax	SL4.0ch06	42903466	1.4266e-14	13.85
T56	emmax	SL4.0ch06	42903466	1.4266e-14	13.85
T56	emmax	SL4.0ch06	42903466	1.4266e-14	13.85
T56	emmax	SL4.0ch06	42903466	1.4266e-14	13.85
T56	emmax	SL4.0ch06	42903466	1.4266e-14	13.85
T56	emmax	SL4.0ch06	42903466	1.4266e-14	13.85
T56	emmax	SL4.0ch06	42903466	1.4266e-14	13.85
T56	emmax	SL4.0ch06	42903466	1.4266e-14	13.85
T56	emmax	SL4.0ch06	42903466	1.4266e-14	13.85
T56	emmax	SL4.0ch06	42903466	1.4266e-14	13.85
T56	emmax	SL4.0ch06	42903466	1.4266e-14	13.85
T56	emmax	SL4.0ch06	42903466	1.4266e-14	13.85
T56	emmax	SL4.0ch06	42903466	1.4266e-14	13.85
T56	emmax	SL4.0ch06	42903466	1.4266e-14	13.85
T56	emmax	SL4.0ch06	42903466	1.4266e-14	13.85
T56	emmax	SL4.0ch06	42903466	1.4266e-14	13.85
T56	emmax	SL4.0ch06	42903466	1.4266e-14	13.85
T56	emmax	SL4.0ch06	42920672	1.4266e-14	13.85
T56	emmax	SL4.0ch06	42920672	1.4266e-14	13.85
T56	emmax	SL4.0ch06	42920672	1.4266e-14	13.85
T56	emmax	SL4.0ch06	42920672	1.4266e-14	13.85
T56	emmax	SL4.0ch06	42920672	1.4266e-14	13.85
T56	emmax	SL4.0ch06	42920672	1.4266e-14	13.85
T56	emmax	SL4.0ch06	42920672	1.4266e-14	13.85
T56	emmax	SL4.0ch06	42920672	1.4266e-14	13.85
T56	emmax	SL4.0ch06	42920672	1.4266e-14	13.85
T56	emmax	SL4.0ch06	42920672	1.4266e-14	13.85
T56	emmax	SL4.0ch06	42920672	1.4266e-14	13.85
T56	emmax	SL4.0ch06	42920672	1.4266e-14	13.85
T56	emmax	SL4.0ch06	42920672	1.4266e-14	13.85
T56	emmax	SL4.0ch06	42920672	1.4266e-14	13.85
T56	emmax	SL4.0ch06	42920672	1.4266e-14	13.85
T56	emmax	SL4.0ch06	42920672	1.4266e-14	13.85
T56	emmax	SL4.0ch06	42920672	1.4266e-14	13.85
T56	emmax	SL4.0ch06	42920672	1.4266e-14	13.85
T56	emmax	SL4.0ch06	42920672	1.4266e-14	13.85
T56	emmax	SL4.0ch06	42920672	1.4266e-14	13.85
T56	emmax	SL4.0ch06	42920672	1.4266e-14	13.85
T56	emmax	SL4.0ch06	42920672	1.4266e-14	13.85
T56	emmax	SL4.0ch06	42920672	1.4266e-14	13.85
T56	emmax	SL4.0ch06	42920672	1.4266e-14	13.85
T56	emmax	SL4.0ch06	42920672	1.4266e-14	13.85
T56	emmax	SL4.0ch06	42920672	1.4266e-14	13.85
T56	emmax	SL4.0ch06	42921290	1.5614e-14	13.81
T56	emmax	SL4.0ch06	42921290	1.5614e-14	13.81
T56	emmax	SL4.0ch06	42921290	1.5614e-14	13.81
T56	emmax	SL4.0ch06	42921290	1.5614e-14	13.81
T56	emmax	SL4.0ch06	42921290	1.5614e-14	13.81
T56	emmax	SL4.0ch06	42921290	1.5614e-14	13.81
T56	emmax	SL4.0ch06	42921290	1.5614e-14	13.81
T56	emmax	SL4.0ch06	42921290	1.5614e-14	13.81
T56	emmax	SL4.0ch06	42921290	1.5614e-14	13.81
T56	emmax	SL4.0ch06	42921290	1.5614e-14	13.81
T56	emmax	SL4.0ch06	42921290	1.5614e-14	13.81
T56	emmax	SL4.0ch06	42921290	1.5614e-14	13.81
T56	emmax	SL4.0ch06	42921290	1.5614e-14	13.81
T56	emmax	SL4.0ch06	42921290	1.5614e-14	13.81
T56	emmax	SL4.0ch06	42921290	1.5614e-14	13.81
T56	emmax	SL4.0ch06	42921290	1.5614e-14	13.81
T56	emmax	SL4.0ch06	42921290	1.5614e-14	13.81
T56	emmax	SL4.0ch06	42921290	1.5614e-14	13.81
T56	emmax	SL4.0ch06	42921290	1.5614e-14	13.81
T56	emmax	SL4.0ch06	42921290	1.5614e-14	13.81
T56	emmax	SL4.0ch06	42921290	1.5614e-14	13.81
T56	emmax	SL4.0ch06	42921290	1.5614e-14	13.81
T56	emmax	SL4.0ch06	42921290	1.5614e-14	13.81
T56	emmax	SL4.0ch06	42921290	1.5614e-14	13.81
T56	emmax	SL4.0ch06	42921290	1.5614e-14	13.81
T56	emmax	SL4.0ch06	42921290	1.5614e-14	13.81
T56	emmax	SL4.0ch06	42921307	1.5614e-14	13.81
T56	emmax	SL4.0ch06	42921307	1.5614e-14	13.81
T56	emmax	SL4.0ch06	42921307	1.5614e-14	13.81
T56	emmax	SL4.0ch06	42921307	1.5614e-14	13.81
T56	emmax	SL4.0ch06	42921307	1.5614e-14	13.81
T56	emmax	SL4.0ch06	42921307	1.5614e-14	13.81
T56	emmax	SL4.0ch06	42921307	1.5614e-14	13.81
T56	emmax	SL4.0ch06	42921307	1.5614e-14	13.81
T56	emmax	SL4.0ch06	42921307	1.5614e-14	13.81
T56	emmax	SL4.0ch06	42921307	1.5614e-14	13.81
T56	emmax	SL4.0ch06	42921307	1.5614e-14	13.81
T56	emmax	SL4.0ch06	42921307	1.5614e-14	13.81
T56	emmax	SL4.0ch06	42921307	1.5614e-14	13.81
T56	emmax	SL4.0ch06	42921307	1.5614e-14	13.81
T56	emmax	SL4.0ch06	42921307	1.5614e-14	13.81
T56	emmax	SL4.0ch06	42921307	1.5614e-14	13.81
T56	emmax	SL4.0ch06	42921307	1.5614e-14	13.81
T56	emmax	SL4.0ch06	42921307	1.5614e-14	13.81
T56	emmax	SL4.0ch06	42921307	1.5614e-14	13.81
T56	emmax	SL4.0ch06	42921307	1.5614e-14	13.81
T56	emmax	SL4.0ch06	42921307	1.5614e-14	13.81
T56	emmax	SL4.0ch06	42921307	1.5614e-14	13.81
T56	emmax	SL4.0ch06	42921307	1.5614e-14	13.81
T56	emmax	SL4.0ch06	42921307	1.5614e-14	13.81
T56	emmax	SL4.0ch06	42921307	1.5614e-14	13.81
T56	emmax	SL4.0ch06	42921307	1.5614e-14	13.81
T56	emmax	SL4.0ch06	42921370	8.265e-15	14.08
T56	emmax	SL4.0ch06	42921370	8.265e-15	14.08
T56	emmax	SL4.0ch06	42921370	8.265e-15	14.08
T56	emmax	SL4.0ch06	42921370	8.265e-15	14.08
T56	emmax	SL4.0ch06	42921370	8.265e-15	14.08
T56	emmax	SL4.0ch06	42921370	8.265e-15	14.08
T56	emmax	SL4.0ch06	42921370	8.265e-15	14.08
T56	emmax	SL4.0ch06	42921370	8.265e-15	14.08
T56	emmax	SL4.0ch06	42921370	8.265e-15	14.08
T56	emmax	SL4.0ch06	42921370	8.265e-15	14.08
T56	emmax	SL4.0ch06	42921370	8.265e-15	14.08
T56	emmax	SL4.0ch06	42921370	8.265e-15	14.08
T56	emmax	SL4.0ch06	42921370	8.265e-15	14.08
T56	emmax	SL4.0ch06	42921370	8.265e-15	14.08
T56	emmax	SL4.0ch06	42921370	8.265e-15	14.08
T56	emmax	SL4.0ch06	42921370	8.265e-15	14.08
T56	emmax	SL4.0ch06	42921370	8.265e-15	14.08
T56	emmax	SL4.0ch06	42921370	8.265e-15	14.08
T56	emmax	SL4.0ch06	42921370	8.265e-15	14.08
T56	emmax	SL4.0ch06	42921370	8.265e-15	14.08
T56	emmax	SL4.0ch06	42921370	8.265e-15	14.08
T56	emmax	SL4.0ch06	42921370	8.265e-15	14.08
T56	emmax	SL4.0ch06	42921370	8.265e-15	14.08
T56	emmax	SL4.0ch06	42921370	8.265e-15	14.08
T56	emmax	SL4.0ch06	42921370	8.265e-15	14.08
T56	emmax	SL4.0ch06	42921370	8.265e-15	14.08
T56	emmax	SL4.0ch06	42922418	7.3458e-15	14.13
T56	emmax	SL4.0ch06	42922418	7.3458e-15	14.13
T56	emmax	SL4.0ch06	42922418	7.3458e-15	14.13
T56	emmax	SL4.0ch06	42922418	7.3458e-15	14.13
T56	emmax	SL4.0ch06	42922418	7.3458e-15	14.13
T56	emmax	SL4.0ch06	42922418	7.3458e-15	14.13
T56	emmax	SL4.0ch06	42922418	7.3458e-15	14.13
T56	emmax	SL4.0ch06	42922418	7.3458e-15	14.13
T56	emmax	SL4.0ch06	42922418	7.3458e-15	14.13
T56	emmax	SL4.0ch06	42922418	7.3458e-15	14.13
T56	emmax	SL4.0ch06	42922418	7.3458e-15	14.13
T56	emmax	SL4.0ch06	42922418	7.3458e-15	14.13
T56	emmax	SL4.0ch06	42922418	7.3458e-15	14.13
T56	emmax	SL4.0ch06	42922418	7.3458e-15	14.13
T56	emmax	SL4.0ch06	42922418	7.3458e-15	14.13
T56	emmax	SL4.0ch06	42922418	7.3458e-15	14.13
T56	emmax	SL4.0ch06	42922418	7.3458e-15	14.13
T56	emmax	SL4.0ch06	42922418	7.3458e-15	14.13
T56	emmax	SL4.0ch06	42922418	7.3458e-15	14.13
T56	emmax	SL4.0ch06	42922418	7.3458e-15	14.13
T56	emmax	SL4.0ch06	42922418	7.3458e-15	14.13
T56	emmax	SL4.0ch06	42922418	7.3458e-15	14.13
T56	emmax	SL4.0ch06	42922418	7.3458e-15	14.13
T56	emmax	SL4.0ch06	42922418	7.3458e-15	14.13
T56	emmax	SL4.0ch06	42922418	7.3458e-15	14.13
T56	emmax	SL4.0ch06	42922765	1.4266e-14	13.85
T56	emmax	SL4.0ch06	42922765	1.4266e-14	13.85
T56	emmax	SL4.0ch06	42922765	1.4266e-14	13.85
T56	emmax	SL4.0ch06	42922765	1.4266e-14	13.85
T56	emmax	SL4.0ch06	42922765	1.4266e-14	13.85
T56	emmax	SL4.0ch06	42922765	1.4266e-14	13.85
T56	emmax	SL4.0ch06	42922765	1.4266e-14	13.85
T56	emmax	SL4.0ch06	42922765	1.4266e-14	13.85
T56	emmax	SL4.0ch06	42922765	1.4266e-14	13.85
T56	emmax	SL4.0ch06	42922765	1.4266e-14	13.85
T56	emmax	SL4.0ch06	42922765	1.4266e-14	13.85
T56	emmax	SL4.0ch06	42922765	1.4266e-14	13.85
T56	emmax	SL4.0ch06	42922765	1.4266e-14	13.85
T56	emmax	SL4.0ch06	42922765	1.4266e-14	13.85
T56	emmax	SL4.0ch06	42922765	1.4266e-14	13.85
T56	emmax	SL4.0ch06	42922765	1.4266e-14	13.85
T56	emmax	SL4.0ch06	42922765	1.4266e-14	13.85
T56	emmax	SL4.0ch06	42922765	1.4266e-14	13.85
T56	emmax	SL4.0ch06	42922765	1.4266e-14	13.85
T56	emmax	SL4.0ch06	42922765	1.4266e-14	13.85
T56	emmax	SL4.0ch06	42922765	1.4266e-14	13.85
T56	emmax	SL4.0ch06	42922765	1.4266e-14	13.85
T56	emmax	SL4.0ch06	42922765	1.4266e-14	13.85
T56	emmax	SL4.0ch06	42922765	1.4266e-14	13.85
T56	emmax	SL4.0ch06	42922765	1.4266e-14	13.85
T56	emmax	SL4.0ch06	42923126	1.0151e-14	13.99
T56	emmax	SL4.0ch06	42923126	1.0151e-14	13.99
T56	emmax	SL4.0ch06	42923126	1.0151e-14	13.99
T56	emmax	SL4.0ch06	42923126	1.0151e-14	13.99
T56	emmax	SL4.0ch06	42923126	1.0151e-14	13.99
T56	emmax	SL4.0ch06	42923126	1.0151e-14	13.99
T56	emmax	SL4.0ch06	42923126	1.0151e-14	13.99
T56	emmax	SL4.0ch06	42923126	1.0151e-14	13.99
T56	emmax	SL4.0ch06	42923126	1.0151e-14	13.99
T56	emmax	SL4.0ch06	42923126	1.0151e-14	13.99
T56	emmax	SL4.0ch06	42923126	1.0151e-14	13.99
T56	emmax	SL4.0ch06	42923126	1.0151e-14	13.99
T56	emmax	SL4.0ch06	42923126	1.0151e-14	13.99
T56	emmax	SL4.0ch06	42923126	1.0151e-14	13.99
T56	emmax	SL4.0ch06	42923126	1.0151e-14	13.99
T56	emmax	SL4.0ch06	42923126	1.0151e-14	13.99
T56	emmax	SL4.0ch06	42923126	1.0151e-14	13.99
T56	emmax	SL4.0ch06	42923126	1.0151e-14	13.99
T56	emmax	SL4.0ch06	42923126	1.0151e-14	13.99
T56	emmax	SL4.0ch06	42923126	1.0151e-14	13.99
T56	emmax	SL4.0ch06	42923126	1.0151e-14	13.99
T56	emmax	SL4.0ch06	42923126	1.0151e-14	13.99
T56	emmax	SL4.0ch06	42923126	1.0151e-14	13.99
T56	emmax	SL4.0ch06	42923126	1.0151e-14	13.99
T56	emmax	SL4.0ch06	42923126	1.0151e-14	13.99
T56	emmax	SL4.0ch06	42923183	7.1947e-15	14.14
T56	emmax	SL4.0ch06	42923183	7.1947e-15	14.14
T56	emmax	SL4.0ch06	42923183	7.1947e-15	14.14
T56	emmax	SL4.0ch06	42923183	7.1947e-15	14.14
T56	emmax	SL4.0ch06	42923183	7.1947e-15	14.14
T56	emmax	SL4.0ch06	42923183	7.1947e-15	14.14
T56	emmax	SL4.0ch06	42923183	7.1947e-15	14.14
T56	emmax	SL4.0ch06	42923183	7.1947e-15	14.14
T56	emmax	SL4.0ch06	42923183	7.1947e-15	14.14
T56	emmax	SL4.0ch06	42923183	7.1947e-15	14.14
T56	emmax	SL4.0ch06	42923183	7.1947e-15	14.14
T56	emmax	SL4.0ch06	42923183	7.1947e-15	14.14
T56	emmax	SL4.0ch06	42923183	7.1947e-15	14.14
T56	emmax	SL4.0ch06	42923183	7.1947e-15	14.14
T56	emmax	SL4.0ch06	42923183	7.1947e-15	14.14
T56	emmax	SL4.0ch06	42923183	7.1947e-15	14.14
T56	emmax	SL4.0ch06	42923183	7.1947e-15	14.14
T56	emmax	SL4.0ch06	42923183	7.1947e-15	14.14
T56	emmax	SL4.0ch06	42923183	7.1947e-15	14.14
T56	emmax	SL4.0ch06	42923183	7.1947e-15	14.14
T56	emmax	SL4.0ch06	42923183	7.1947e-15	14.14
T56	emmax	SL4.0ch06	42923183	7.1947e-15	14.14
T56	emmax	SL4.0ch06	42923183	7.1947e-15	14.14
T56	emmax	SL4.0ch06	42923183	7.1947e-15	14.14
T56	emmax	SL4.0ch06	42923183	7.1947e-15	14.14
T56	emmax	SL4.0ch06	42923278	1.5614e-14	13.81
T56	emmax	SL4.0ch06	42923278	1.5614e-14	13.81
T56	emmax	SL4.0ch06	42923278	1.5614e-14	13.81
T56	emmax	SL4.0ch06	42923278	1.5614e-14	13.81
T56	emmax	SL4.0ch06	42923278	1.5614e-14	13.81
T56	emmax	SL4.0ch06	42923278	1.5614e-14	13.81
T56	emmax	SL4.0ch06	42923278	1.5614e-14	13.81
T56	emmax	SL4.0ch06	42923278	1.5614e-14	13.81
T56	emmax	SL4.0ch06	42923278	1.5614e-14	13.81
T56	emmax	SL4.0ch06	42923278	1.5614e-14	13.81
T56	emmax	SL4.0ch06	42923278	1.5614e-14	13.81
T56	emmax	SL4.0ch06	42923278	1.5614e-14	13.81
T56	emmax	SL4.0ch06	42923278	1.5614e-14	13.81
T56	emmax	SL4.0ch06	42923278	1.5614e-14	13.81
T56	emmax	SL4.0ch06	42923278	1.5614e-14	13.81
T56	emmax	SL4.0ch06	42923278	1.5614e-14	13.81
T56	emmax	SL4.0ch06	42923278	1.5614e-14	13.81
T56	emmax	SL4.0ch06	42923278	1.5614e-14	13.81
T56	emmax	SL4.0ch06	42923278	1.5614e-14	13.81
T56	emmax	SL4.0ch06	42923278	1.5614e-14	13.81
T56	emmax	SL4.0ch06	42923278	1.5614e-14	13.81
T56	emmax	SL4.0ch06	42923278	1.5614e-14	13.81
T56	emmax	SL4.0ch06	42923278	1.5614e-14	13.81
T56	emmax	SL4.0ch06	42923278	1.5614e-14	13.81
T56	emmax	SL4.0ch06	42923278	1.5614e-14	13.81
T56	emmax	SL4.0ch06	42923385	8.0257e-15	14.1
T56	emmax	SL4.0ch06	42923385	8.0257e-15	14.1
T56	emmax	SL4.0ch06	42923385	8.0257e-15	14.1
T56	emmax	SL4.0ch06	42923385	8.0257e-15	14.1
T56	emmax	SL4.0ch06	42923385	8.0257e-15	14.1
T56	emmax	SL4.0ch06	42923385	8.0257e-15	14.1
T56	emmax	SL4.0ch06	42923385	8.0257e-15	14.1
T56	emmax	SL4.0ch06	42923385	8.0257e-15	14.1
T56	emmax	SL4.0ch06	42923385	8.0257e-15	14.1
T56	emmax	SL4.0ch06	42923385	8.0257e-15	14.1
T56	emmax	SL4.0ch06	42923385	8.0257e-15	14.1
T56	emmax	SL4.0ch06	42923385	8.0257e-15	14.1
T56	emmax	SL4.0ch06	42923385	8.0257e-15	14.1
T56	emmax	SL4.0ch06	42923385	8.0257e-15	14.1
T56	emmax	SL4.0ch06	42923385	8.0257e-15	14.1
T56	emmax	SL4.0ch06	42923385	8.0257e-15	14.1
T56	emmax	SL4.0ch06	42923385	8.0257e-15	14.1
T56	emmax	SL4.0ch06	42923385	8.0257e-15	14.1
T56	emmax	SL4.0ch06	42923385	8.0257e-15	14.1
T56	emmax	SL4.0ch06	42923385	8.0257e-15	14.1
T56	emmax	SL4.0ch06	42923385	8.0257e-15	14.1
T56	emmax	SL4.0ch06	42923385	8.0257e-15	14.1
T56	emmax	SL4.0ch06	42923385	8.0257e-15	14.1
T56	emmax	SL4.0ch06	42923385	8.0257e-15	14.1
T56	emmax	SL4.0ch06	42923385	8.0257e-15	14.1
T56	emmax	SL4.0ch06	42923441	1.5614e-14	13.81
T56	emmax	SL4.0ch06	42923441	1.5614e-14	13.81
T56	emmax	SL4.0ch06	42923441	1.5614e-14	13.81
T56	emmax	SL4.0ch06	42923441	1.5614e-14	13.81
T56	emmax	SL4.0ch06	42923441	1.5614e-14	13.81
T56	emmax	SL4.0ch06	42923441	1.5614e-14	13.81
T56	emmax	SL4.0ch06	42923441	1.5614e-14	13.81
T56	emmax	SL4.0ch06	42923441	1.5614e-14	13.81
T56	emmax	SL4.0ch06	42923441	1.5614e-14	13.81
T56	emmax	SL4.0ch06	42923441	1.5614e-14	13.81
T56	emmax	SL4.0ch06	42923441	1.5614e-14	13.81
T56	emmax	SL4.0ch06	42923441	1.5614e-14	13.81
T56	emmax	SL4.0ch06	42923441	1.5614e-14	13.81
T56	emmax	SL4.0ch06	42923441	1.5614e-14	13.81
T56	emmax	SL4.0ch06	42923441	1.5614e-14	13.81
T56	emmax	SL4.0ch06	42923441	1.5614e-14	13.81
T56	emmax	SL4.0ch06	42923441	1.5614e-14	13.81
T56	emmax	SL4.0ch06	42923441	1.5614e-14	13.81
T56	emmax	SL4.0ch06	42923441	1.5614e-14	13.81
T56	emmax	SL4.0ch06	42923441	1.5614e-14	13.81
T56	emmax	SL4.0ch06	42923441	1.5614e-14	13.81
T56	emmax	SL4.0ch06	42923441	1.5614e-14	13.81
T56	emmax	SL4.0ch06	42923441	1.5614e-14	13.81
T56	emmax	SL4.0ch06	42923441	1.5614e-14	13.81
T56	emmax	SL4.0ch06	42923441	1.5614e-14	13.81
T56	emmax	SL4.0ch06	42923661	1.837e-13	12.74
T56	emmax	SL4.0ch06	42923661	1.837e-13	12.74
T56	emmax	SL4.0ch06	42923661	1.837e-13	12.74
T56	emmax	SL4.0ch06	42923661	1.837e-13	12.74
T56	emmax	SL4.0ch06	42923661	1.837e-13	12.74
T56	emmax	SL4.0ch06	42923661	1.837e-13	12.74
T56	emmax	SL4.0ch06	42923661	1.837e-13	12.74
T56	emmax	SL4.0ch06	42923661	1.837e-13	12.74
T56	emmax	SL4.0ch06	42923661	1.837e-13	12.74
T56	emmax	SL4.0ch06	42923661	1.837e-13	12.74
T56	emmax	SL4.0ch06	42923661	1.837e-13	12.74
T56	emmax	SL4.0ch06	42923661	1.837e-13	12.74
T56	emmax	SL4.0ch06	42923661	1.837e-13	12.74
T56	emmax	SL4.0ch06	42923661	1.837e-13	12.74
T56	emmax	SL4.0ch06	42923661	1.837e-13	12.74
T56	emmax	SL4.0ch06	42923661	1.837e-13	12.74
T56	emmax	SL4.0ch06	42923661	1.837e-13	12.74
T56	emmax	SL4.0ch06	42923661	1.837e-13	12.74
T56	emmax	SL4.0ch06	42923661	1.837e-13	12.74
T56	emmax	SL4.0ch06	42923661	1.837e-13	12.74
T56	emmax	SL4.0ch06	42923661	1.837e-13	12.74
T56	emmax	SL4.0ch06	42923661	1.837e-13	12.74
T56	emmax	SL4.0ch06	42923661	1.837e-13	12.74
T56	emmax	SL4.0ch06	42923661	1.837e-13	12.74
T56	emmax	SL4.0ch06	42923661	1.837e-13	12.74
T56	emmax	SL4.0ch06	42923669	1.4266e-14	13.85
T56	emmax	SL4.0ch06	42923669	1.4266e-14	13.85
T56	emmax	SL4.0ch06	42923669	1.4266e-14	13.85
T56	emmax	SL4.0ch06	42923669	1.4266e-14	13.85
T56	emmax	SL4.0ch06	42923669	1.4266e-14	13.85
T56	emmax	SL4.0ch06	42923669	1.4266e-14	13.85
T56	emmax	SL4.0ch06	42923669	1.4266e-14	13.85
T56	emmax	SL4.0ch06	42923669	1.4266e-14	13.85
T56	emmax	SL4.0ch06	42923669	1.4266e-14	13.85
T56	emmax	SL4.0ch06	42923669	1.4266e-14	13.85
T56	emmax	SL4.0ch06	42923669	1.4266e-14	13.85
T56	emmax	SL4.0ch06	42923669	1.4266e-14	13.85
T56	emmax	SL4.0ch06	42923669	1.4266e-14	13.85
T56	emmax	SL4.0ch06	42923669	1.4266e-14	13.85
T56	emmax	SL4.0ch06	42923669	1.4266e-14	13.85
T56	emmax	SL4.0ch06	42923669	1.4266e-14	13.85
T56	emmax	SL4.0ch06	42923669	1.4266e-14	13.85
T56	emmax	SL4.0ch06	42923669	1.4266e-14	13.85
T56	emmax	SL4.0ch06	42923669	1.4266e-14	13.85
T56	emmax	SL4.0ch06	42923669	1.4266e-14	13.85
T56	emmax	SL4.0ch06	42923669	1.4266e-14	13.85
T56	emmax	SL4.0ch06	42923669	1.4266e-14	13.85
T56	emmax	SL4.0ch06	42923669	1.4266e-14	13.85
T56	emmax	SL4.0ch06	42923669	1.4266e-14	13.85
T56	emmax	SL4.0ch06	42923669	1.4266e-14	13.85
T56	emmax	SL4.0ch06	42924084	1.4266e-14	13.85
T56	emmax	SL4.0ch06	42924084	1.4266e-14	13.85
T56	emmax	SL4.0ch06	42924084	1.4266e-14	13.85
T56	emmax	SL4.0ch06	42924084	1.4266e-14	13.85
T56	emmax	SL4.0ch06	42924084	1.4266e-14	13.85
T56	emmax	SL4.0ch06	42924084	1.4266e-14	13.85
T56	emmax	SL4.0ch06	42924084	1.4266e-14	13.85
T56	emmax	SL4.0ch06	42924084	1.4266e-14	13.85
T56	emmax	SL4.0ch06	42924084	1.4266e-14	13.85
T56	emmax	SL4.0ch06	42924084	1.4266e-14	13.85
T56	emmax	SL4.0ch06	42924084	1.4266e-14	13.85
T56	emmax	SL4.0ch06	42924084	1.4266e-14	13.85
T56	emmax	SL4.0ch06	42924084	1.4266e-14	13.85
T56	emmax	SL4.0ch06	42924084	1.4266e-14	13.85
T56	emmax	SL4.0ch06	42924084	1.4266e-14	13.85
T56	emmax	SL4.0ch06	42924084	1.4266e-14	13.85
T56	emmax	SL4.0ch06	42924084	1.4266e-14	13.85
T56	emmax	SL4.0ch06	42924084	1.4266e-14	13.85
T56	emmax	SL4.0ch06	42924084	1.4266e-14	13.85
T56	emmax	SL4.0ch06	42924084	1.4266e-14	13.85
T56	emmax	SL4.0ch06	42924084	1.4266e-14	13.85
T56	emmax	SL4.0ch06	42924084	1.4266e-14	13.85
T56	emmax	SL4.0ch06	42924084	1.4266e-14	13.85
T56	emmax	SL4.0ch06	42924084	1.4266e-14	13.85
T56	emmax	SL4.0ch06	42924084	1.4266e-14	13.85
T56	emmax	SL4.0ch06	42924486	1.4266e-14	13.85
T56	emmax	SL4.0ch06	42924486	1.4266e-14	13.85
T56	emmax	SL4.0ch06	42924486	1.4266e-14	13.85
T56	emmax	SL4.0ch06	42924486	1.4266e-14	13.85
T56	emmax	SL4.0ch06	42924486	1.4266e-14	13.85
T56	emmax	SL4.0ch06	42924486	1.4266e-14	13.85
T56	emmax	SL4.0ch06	42924486	1.4266e-14	13.85
T56	emmax	SL4.0ch06	42924486	1.4266e-14	13.85
T56	emmax	SL4.0ch06	42924486	1.4266e-14	13.85
T56	emmax	SL4.0ch06	42924486	1.4266e-14	13.85
T56	emmax	SL4.0ch06	42924486	1.4266e-14	13.85
T56	emmax	SL4.0ch06	42924486	1.4266e-14	13.85
T56	emmax	SL4.0ch06	42924486	1.4266e-14	13.85
T56	emmax	SL4.0ch06	42924486	1.4266e-14	13.85
T56	emmax	SL4.0ch06	42924486	1.4266e-14	13.85
T56	emmax	SL4.0ch06	42924486	1.4266e-14	13.85
T56	emmax	SL4.0ch06	42924486	1.4266e-14	13.85
T56	emmax	SL4.0ch06	42924486	1.4266e-14	13.85
T56	emmax	SL4.0ch06	42924486	1.4266e-14	13.85
T56	emmax	SL4.0ch06	42924486	1.4266e-14	13.85
T56	emmax	SL4.0ch06	42924486	1.4266e-14	13.85
T56	emmax	SL4.0ch06	42924486	1.4266e-14	13.85
T56	emmax	SL4.0ch06	42924486	1.4266e-14	13.85
T56	emmax	SL4.0ch06	42924486	1.4266e-14	13.85
T56	emmax	SL4.0ch06	42924486	1.4266e-14	13.85
T56	emmax	SL4.0ch06	42924620	7.0104e-13	12.15
T56	emmax	SL4.0ch06	42924620	7.0104e-13	12.15
T56	emmax	SL4.0ch06	42924620	7.0104e-13	12.15
T56	emmax	SL4.0ch06	42924620	7.0104e-13	12.15
T56	emmax	SL4.0ch06	42924620	7.0104e-13	12.15
T56	emmax	SL4.0ch06	42924620	7.0104e-13	12.15
T56	emmax	SL4.0ch06	42924620	7.0104e-13	12.15
T56	emmax	SL4.0ch06	42924620	7.0104e-13	12.15
T56	emmax	SL4.0ch06	42924620	7.0104e-13	12.15
T56	emmax	SL4.0ch06	42924620	7.0104e-13	12.15
T56	emmax	SL4.0ch06	42924620	7.0104e-13	12.15
T56	emmax	SL4.0ch06	42924620	7.0104e-13	12.15
T56	emmax	SL4.0ch06	42924620	7.0104e-13	12.15
T56	emmax	SL4.0ch06	42924620	7.0104e-13	12.15
T56	emmax	SL4.0ch06	42924620	7.0104e-13	12.15
T56	emmax	SL4.0ch06	42924620	7.0104e-13	12.15
T56	emmax	SL4.0ch06	42924620	7.0104e-13	12.15
T56	emmax	SL4.0ch06	42924620	7.0104e-13	12.15
T56	emmax	SL4.0ch06	42924620	7.0104e-13	12.15
T56	emmax	SL4.0ch06	42924620	7.0104e-13	12.15
T56	emmax	SL4.0ch06	42924620	7.0104e-13	12.15
T56	emmax	SL4.0ch06	42924620	7.0104e-13	12.15
T56	emmax	SL4.0ch06	42924620	7.0104e-13	12.15
T56	emmax	SL4.0ch06	42924620	7.0104e-13	12.15
T56	emmax	SL4.0ch06	42924620	7.0104e-13	12.15
T56	emmax	SL4.0ch06	42924994	1.1748e-09	8.93
T56	emmax	SL4.0ch06	42924994	1.1748e-09	8.93
T56	emmax	SL4.0ch06	42924994	1.1748e-09	8.93
T56	emmax	SL4.0ch06	42924994	1.1748e-09	8.93
T56	emmax	SL4.0ch06	42924994	1.1748e-09	8.93
T56	emmax	SL4.0ch06	42924994	1.1748e-09	8.93
T56	emmax	SL4.0ch06	42924994	1.1748e-09	8.93
T56	emmax	SL4.0ch06	42924994	1.1748e-09	8.93
T56	emmax	SL4.0ch06	42924994	1.1748e-09	8.93
T56	emmax	SL4.0ch06	42924994	1.1748e-09	8.93
T56	emmax	SL4.0ch06	42924994	1.1748e-09	8.93
T56	emmax	SL4.0ch06	42924994	1.1748e-09	8.93
T56	emmax	SL4.0ch06	42924994	1.1748e-09	8.93
T56	emmax	SL4.0ch06	42924994	1.1748e-09	8.93
T56	emmax	SL4.0ch06	42924994	1.1748e-09	8.93
T56	emmax	SL4.0ch06	42924994	1.1748e-09	8.93
T56	emmax	SL4.0ch06	42924994	1.1748e-09	8.93
T56	emmax	SL4.0ch06	42924994	1.1748e-09	8.93
T56	emmax	SL4.0ch06	42924994	1.1748e-09	8.93
T56	emmax	SL4.0ch06	42924994	1.1748e-09	8.93
T56	emmax	SL4.0ch06	42924994	1.1748e-09	8.93
T56	emmax	SL4.0ch06	42924994	1.1748e-09	8.93
T56	emmax	SL4.0ch06	42924994	1.1748e-09	8.93
T56	emmax	SL4.0ch06	42924994	1.1748e-09	8.93
T56	emmax	SL4.0ch06	42924994	1.1748e-09	8.93
T56	emmax	SL4.0ch06	42925133	7.1916e-12	11.14
T56	emmax	SL4.0ch06	42925133	7.1916e-12	11.14
T56	emmax	SL4.0ch06	42925133	7.1916e-12	11.14
T56	emmax	SL4.0ch06	42925133	7.1916e-12	11.14
T56	emmax	SL4.0ch06	42925133	7.1916e-12	11.14
T56	emmax	SL4.0ch06	42925133	7.1916e-12	11.14
T56	emmax	SL4.0ch06	42925133	7.1916e-12	11.14
T56	emmax	SL4.0ch06	42925133	7.1916e-12	11.14
T56	emmax	SL4.0ch06	42925133	7.1916e-12	11.14
T56	emmax	SL4.0ch06	42925133	7.1916e-12	11.14
T56	emmax	SL4.0ch06	42925133	7.1916e-12	11.14
T56	emmax	SL4.0ch06	42925133	7.1916e-12	11.14
T56	emmax	SL4.0ch06	42925133	7.1916e-12	11.14
T56	emmax	SL4.0ch06	42925133	7.1916e-12	11.14
T56	emmax	SL4.0ch06	42925133	7.1916e-12	11.14
T56	emmax	SL4.0ch06	42925133	7.1916e-12	11.14
T56	emmax	SL4.0ch06	42925133	7.1916e-12	11.14
T56	emmax	SL4.0ch06	42925133	7.1916e-12	11.14
T56	emmax	SL4.0ch06	42925133	7.1916e-12	11.14
T56	emmax	SL4.0ch06	42925133	7.1916e-12	11.14
T56	emmax	SL4.0ch06	42925133	7.1916e-12	11.14
T56	emmax	SL4.0ch06	42925133	7.1916e-12	11.14
T56	emmax	SL4.0ch06	42925133	7.1916e-12	11.14
T56	emmax	SL4.0ch06	42925133	7.1916e-12	11.14
T56	emmax	SL4.0ch06	42925133	7.1916e-12	11.14
T56	emmax	SL4.0ch06	42925262	1.0161e-14	13.99
T56	emmax	SL4.0ch06	42925262	1.0161e-14	13.99
T56	emmax	SL4.0ch06	42925262	1.0161e-14	13.99
T56	emmax	SL4.0ch06	42925262	1.0161e-14	13.99
T56	emmax	SL4.0ch06	42925262	1.0161e-14	13.99
T56	emmax	SL4.0ch06	42925262	1.0161e-14	13.99
T56	emmax	SL4.0ch06	42925262	1.0161e-14	13.99
T56	emmax	SL4.0ch06	42925262	1.0161e-14	13.99
T56	emmax	SL4.0ch06	42925262	1.0161e-14	13.99
T56	emmax	SL4.0ch06	42925262	1.0161e-14	13.99
T56	emmax	SL4.0ch06	42925262	1.0161e-14	13.99
T56	emmax	SL4.0ch06	42925262	1.0161e-14	13.99
T56	emmax	SL4.0ch06	42925262	1.0161e-14	13.99
T56	emmax	SL4.0ch06	42925262	1.0161e-14	13.99
T56	emmax	SL4.0ch06	42925262	1.0161e-14	13.99
T56	emmax	SL4.0ch06	42925262	1.0161e-14	13.99
T56	emmax	SL4.0ch06	42925262	1.0161e-14	13.99
T56	emmax	SL4.0ch06	42925262	1.0161e-14	13.99
T56	emmax	SL4.0ch06	42925262	1.0161e-14	13.99
T56	emmax	SL4.0ch06	42925262	1.0161e-14	13.99
T56	emmax	SL4.0ch06	42925262	1.0161e-14	13.99
T56	emmax	SL4.0ch06	42925262	1.0161e-14	13.99
T56	emmax	SL4.0ch06	42925262	1.0161e-14	13.99
T56	emmax	SL4.0ch06	42925262	1.0161e-14	13.99
T56	emmax	SL4.0ch06	42925262	1.0161e-14	13.99
T56	emmax	SL4.0ch06	42925429	1.5614e-14	13.81
T56	emmax	SL4.0ch06	42925429	1.5614e-14	13.81
T56	emmax	SL4.0ch06	42925429	1.5614e-14	13.81
T56	emmax	SL4.0ch06	42925429	1.5614e-14	13.81
T56	emmax	SL4.0ch06	42925429	1.5614e-14	13.81
T56	emmax	SL4.0ch06	42925429	1.5614e-14	13.81
T56	emmax	SL4.0ch06	42925429	1.5614e-14	13.81
T56	emmax	SL4.0ch06	42925429	1.5614e-14	13.81
T56	emmax	SL4.0ch06	42925429	1.5614e-14	13.81
T56	emmax	SL4.0ch06	42925429	1.5614e-14	13.81
T56	emmax	SL4.0ch06	42925429	1.5614e-14	13.81
T56	emmax	SL4.0ch06	42925429	1.5614e-14	13.81
T56	emmax	SL4.0ch06	42925429	1.5614e-14	13.81
T56	emmax	SL4.0ch06	42925429	1.5614e-14	13.81
T56	emmax	SL4.0ch06	42925429	1.5614e-14	13.81
T56	emmax	SL4.0ch06	42925429	1.5614e-14	13.81
T56	emmax	SL4.0ch06	42925429	1.5614e-14	13.81
T56	emmax	SL4.0ch06	42925429	1.5614e-14	13.81
T56	emmax	SL4.0ch06	42925429	1.5614e-14	13.81
T56	emmax	SL4.0ch06	42925429	1.5614e-14	13.81
T56	emmax	SL4.0ch06	42925429	1.5614e-14	13.81
T56	emmax	SL4.0ch06	42925429	1.5614e-14	13.81
T56	emmax	SL4.0ch06	42925429	1.5614e-14	13.81
T56	emmax	SL4.0ch06	42925429	1.5614e-14	13.81
T56	emmax	SL4.0ch06	42925429	1.5614e-14	13.81
T56	emmax	SL4.0ch06	42925460	1.5614e-14	13.81
T56	emmax	SL4.0ch06	42925460	1.5614e-14	13.81
T56	emmax	SL4.0ch06	42925460	1.5614e-14	13.81
T56	emmax	SL4.0ch06	42925460	1.5614e-14	13.81
T56	emmax	SL4.0ch06	42925460	1.5614e-14	13.81
[truncated: 483 more rows]

## Sheet: Table S5-fastlmm
Trait	Model	Chr	Pos	Pvalue	'-log10P
T56	fastlmm	SL4.0ch06	42613870	8.7802033415195119E-21	20.06
T56	fastlmm	SL4.0ch06	42613870	8.7802033415195119E-21	20.06
T56	fastlmm	SL4.0ch06	42613870	8.7802033415195119E-21	20.06
T56	fastlmm	SL4.0ch06	42613870	8.7802033415195119E-21	20.06
T56	fastlmm	SL4.0ch06	42613870	8.7802033415195119E-21	20.06
T56	fastlmm	SL4.0ch06	42613870	8.7802033415195119E-21	20.06
T56	fastlmm	SL4.0ch06	42613870	8.7802033415195119E-21	20.06
T56	fastlmm	SL4.0ch06	42613870	8.7802033415195119E-21	20.06
T56	fastlmm	SL4.0ch06	42613870	8.7802033415195119E-21	20.06
T56	fastlmm	SL4.0ch06	42613870	8.7802033415195119E-21	20.06
T56	fastlmm	SL4.0ch06	42613870	8.7802033415195119E-21	20.06
T56	fastlmm	SL4.0ch06	42613870	8.7802033415195119E-21	20.06
T56	fastlmm	SL4.0ch06	42613870	8.7802033415195119E-21	20.06
T56	fastlmm	SL4.0ch06	42613870	8.7802033415195119E-21	20.06
T56	fastlmm	SL4.0ch06	42613870	8.7802033415195119E-21	20.06
T56	fastlmm	SL4.0ch06	42613870	8.7802033415195119E-21	20.06
T56	fastlmm	SL4.0ch06	42613870	8.7802033415195119E-21	20.06
T56	fastlmm	SL4.0ch06	42613870	8.7802033415195119E-21	20.06
T56	fastlmm	SL4.0ch06	42613870	8.7802033415195119E-21	20.06
T56	fastlmm	SL4.0ch06	42613870	8.7802033415195119E-21	20.06
T56	fastlmm	SL4.0ch06	42613870	8.7802033415195119E-21	20.06
T56	fastlmm	SL4.0ch06	42613870	8.7802033415195119E-21	20.06
T56	fastlmm	SL4.0ch06	42613870	8.7802033415195119E-21	20.06
T56	fastlmm	SL4.0ch06	42613870	8.7802033415195119E-21	20.06
T56	fastlmm	SL4.0ch06	42613870	8.7802033415195119E-21	20.06
T56	fastlmm	SL4.0ch06	42613870	8.7802033415195119E-21	20.06
T56	fastlmm	SL4.0ch06	42613870	8.7802033415195119E-21	20.06
T56	fastlmm	SL4.0ch06	42613870	8.7802033415195119E-21	20.06
T56	fastlmm	SL4.0ch06	42613870	8.7802033415195119E-21	20.06
T56	fastlmm	SL4.0ch06	42613870	8.7802033415195119E-21	20.06
T56	fastlmm	SL4.0ch06	42613870	8.7802033415195119E-21	20.06
T56	fastlmm	SL4.0ch06	42613870	8.7802033415195119E-21	20.06
T56	fastlmm	SL4.0ch06	42613870	8.7802033415195119E-21	20.06
T56	fastlmm	SL4.0ch06	42613870	8.7802033415195119E-21	20.06
T56	fastlmm	SL4.0ch06	42613870	8.7802033415195119E-21	20.06
T56	fastlmm	SL4.0ch06	42613870	8.7802033415195119E-21	20.06
T56	fastlmm	SL4.0ch06	42613870	8.7802033415195119E-21	20.06
T56	fastlmm	SL4.0ch06	42613870	8.7802033415195119E-21	20.06
T56	fastlmm	SL4.0ch06	42613870	8.7802033415195119E-21	20.06
T56	fastlmm	SL4.0ch06	42613870	8.7802033415195119E-21	20.06
T56	fastlmm	SL4.0ch06	42613870	8.7802033415195119E-21	20.06
T56	fastlmm	SL4.0ch06	42613870	8.7802033415195119E-21	20.06
T56	fastlmm	SL4.0ch06	42580107	1.5856068030744830E-18	17.8
T56	fastlmm	SL4.0ch06	42580107	1.5856068030744830E-18	17.8
T56	fastlmm	SL4.0ch06	42580107	1.5856068030744830E-18	17.8
T56	fastlmm	SL4.0ch06	42580107	1.5856068030744830E-18	17.8
T56	fastlmm	SL4.0ch06	42580107	1.5856068030744830E-18	17.8
T56	fastlmm	SL4.0ch06	42580107	1.5856068030744830E-18	17.8
T56	fastlmm	SL4.0ch06	42580107	1.5856068030744830E-18	17.8
T56	fastlmm	SL4.0ch06	42580107	1.5856068030744830E-18	17.8
T56	fastlmm	SL4.0ch06	42580107	1.5856068030744830E-18	17.8
T56	fastlmm	SL4.0ch06	42580107	1.5856068030744830E-18	17.8
T56	fastlmm	SL4.0ch06	42580107	1.5856068030744830E-18	17.8
T56	fastlmm	SL4.0ch06	42580107	1.5856068030744830E-18	17.8
T56	fastlmm	SL4.0ch06	42580107	1.5856068030744830E-18	17.8
T56	fastlmm	SL4.0ch06	42580107	1.5856068030744830E-18	17.8
T56	fastlmm	SL4.0ch06	42580107	1.5856068030744830E-18	17.8
T56	fastlmm	SL4.0ch06	42580107	1.5856068030744830E-18	17.8
T56	fastlmm	SL4.0ch06	42580107	1.5856068030744830E-18	17.8
T56	fastlmm	SL4.0ch06	42580107	1.5856068030744830E-18	17.8
T56	fastlmm	SL4.0ch06	42580107	1.5856068030744830E-18	17.8
T56	fastlmm	SL4.0ch06	42580107	1.5856068030744830E-18	17.8
T56	fastlmm	SL4.0ch06	42580107	1.5856068030744830E-18	17.8
T56	fastlmm	SL4.0ch06	42580107	1.5856068030744830E-18	17.8
T56	fastlmm	SL4.0ch06	42580107	1.5856068030744830E-18	17.8
T56	fastlmm	SL4.0ch06	42580107	1.5856068030744830E-18	17.8
T56	fastlmm	SL4.0ch06	42580107	1.5856068030744830E-18	17.8
T56	fastlmm	SL4.0ch06	42580107	1.5856068030744830E-18	17.8
T56	fastlmm	SL4.0ch06	42580107	1.5856068030744830E-18	17.8
T56	fastlmm	SL4.0ch06	42580107	1.5856068030744830E-18	17.8
T56	fastlmm	SL4.0ch06	42580107	1.5856068030744830E-18	17.8
T56	fastlmm	SL4.0ch06	42580107	1.5856068030744830E-18	17.8
T56	fastlmm	SL4.0ch06	42580107	1.5856068030744830E-18	17.8
T56	fastlmm	SL4.0ch06	42580107	1.5856068030744830E-18	17.8
T56	fastlmm	SL4.0ch06	42580107	1.5856068030744830E-18	17.8
T56	fastlmm	SL4.0ch06	42580107	1.5856068030744830E-18	17.8
T56	fastlmm	SL4.0ch06	42580107	1.5856068030744830E-18	17.8
T56	fastlmm	SL4.0ch06	42580107	1.5856068030744830E-18	17.8
T56	fastlmm	SL4.0ch06	42580107	1.5856068030744830E-18	17.8
T56	fastlmm	SL4.0ch06	42580107	1.5856068030744830E-18	17.8
T56	fastlmm	SL4.0ch06	42580107	1.5856068030744830E-18	17.8
T56	fastlmm	SL4.0ch06	42580107	1.5856068030744830E-18	17.8
T56	fastlmm	SL4.0ch06	42580107	1.5856068030744830E-18	17.8
T56	fastlmm	SL4.0ch06	42580107	1.5856068030744830E-18	17.8
T56	fastlmm	SL4.0ch06	42542882	1.0797521723023164E-16	15.97
T56	fastlmm	SL4.0ch06	42542882	1.0797521723023164E-16	15.97
T56	fastlmm	SL4.0ch06	42542882	1.0797521723023164E-16	15.97
T56	fastlmm	SL4.0ch06	42542882	1.0797521723023164E-16	15.97
T56	fastlmm	SL4.0ch06	42542882	1.0797521723023164E-16	15.97
T56	fastlmm	SL4.0ch06	42542882	1.0797521723023164E-16	15.97
T56	fastlmm	SL4.0ch06	42542882	1.0797521723023164E-16	15.97
T56	fastlmm	SL4.0ch06	42542882	1.0797521723023164E-16	15.97
T56	fastlmm	SL4.0ch06	42542882	1.0797521723023164E-16	15.97
T56	fastlmm	SL4.0ch06	42542882	1.0797521723023164E-16	15.97
T56	fastlmm	SL4.0ch06	42542882	1.0797521723023164E-16	15.97
T56	fastlmm	SL4.0ch06	42542882	1.0797521723023164E-16	15.97
T56	fastlmm	SL4.0ch06	42542882	1.0797521723023164E-16	15.97
T56	fastlmm	SL4.0ch06	42542882	1.0797521723023164E-16	15.97
T56	fastlmm	SL4.0ch06	42542882	1.0797521723023164E-16	15.97
T56	fastlmm	SL4.0ch06	42542882	1.0797521723023164E-16	15.97
T56	fastlmm	SL4.0ch06	42542882	1.0797521723023164E-16	15.97
T56	fastlmm	SL4.0ch06	42542882	1.0797521723023164E-16	15.97
T56	fastlmm	SL4.0ch06	42542882	1.0797521723023164E-16	15.97
T56	fastlmm	SL4.0ch06	42542882	1.0797521723023164E-16	15.97
T56	fastlmm	SL4.0ch06	42542882	1.0797521723023164E-16	15.97
T56	fastlmm	SL4.0ch06	42542882	1.0797521723023164E-16	15.97
T56	fastlmm	SL4.0ch06	42542882	1.0797521723023164E-16	15.97
T56	fastlmm	SL4.0ch06	42542882	1.0797521723023164E-16	15.97
T56	fastlmm	SL4.0ch06	42542882	1.0797521723023164E-16	15.97
T56	fastlmm	SL4.0ch06	42542882	1.0797521723023164E-16	15.97
T56	fastlmm	SL4.0ch06	42542882	1.0797521723023164E-16	15.97
T56	fastlmm	SL4.0ch06	42542882	1.0797521723023164E-16	15.97
T56	fastlmm	SL4.0ch06	42542882	1.0797521723023164E-16	15.97
T56	fastlmm	SL4.0ch06	42542882	1.0797521723023164E-16	15.97
T56	fastlmm	SL4.0ch06	42542882	1.0797521723023164E-16	15.97
T56	fastlmm	SL4.0ch06	42542882	1.0797521723023164E-16	15.97
T56	fastlmm	SL4.0ch06	42542882	1.0797521723023164E-16	15.97
T56	fastlmm	SL4.0ch06	42542882	1.0797521723023164E-16	15.97
T56	fastlmm	SL4.0ch06	42542882	1.0797521723023164E-16	15.97
T56	fastlmm	SL4.0ch06	42542882	1.0797521723023164E-16	15.97
T56	fastlmm	SL4.0ch06	42542882	1.0797521723023164E-16	15.97
T56	fastlmm	SL4.0ch06	42542882	1.0797521723023164E-16	15.97
T56	fastlmm	SL4.0ch06	42542882	1.0797521723023164E-16	15.97
T56	fastlmm	SL4.0ch06	42542882	1.0797521723023164E-16	15.97
T56	fastlmm	SL4.0ch06	42479166	1.5229853775651409E-16	15.82
T56	fastlmm	SL4.0ch06	42479166	1.5229853775651409E-16	15.82
T56	fastlmm	SL4.0ch06	42479166	1.5229853775651409E-16	15.82
T56	fastlmm	SL4.0ch06	42479166	1.5229853775651409E-16	15.82
T56	fastlmm	SL4.0ch06	42479166	1.5229853775651409E-16	15.82
T56	fastlmm	SL4.0ch06	42479166	1.5229853775651409E-16	15.82
T56	fastlmm	SL4.0ch06	42479166	1.5229853775651409E-16	15.82
T56	fastlmm	SL4.0ch06	42479166	1.5229853775651409E-16	15.82
T56	fastlmm	SL4.0ch06	42479166	1.5229853775651409E-16	15.82
T56	fastlmm	SL4.0ch06	42479166	1.5229853775651409E-16	15.82
T56	fastlmm	SL4.0ch06	42479166	1.5229853775651409E-16	15.82
T56	fastlmm	SL4.0ch06	42479166	1.5229853775651409E-16	15.82
T56	fastlmm	SL4.0ch06	42479166	1.5229853775651409E-16	15.82
T56	fastlmm	SL4.0ch06	42479166	1.5229853775651409E-16	15.82
T56	fastlmm	SL4.0ch06	42479166	1.5229853775651409E-16	15.82
T56	fastlmm	SL4.0ch06	42479166	1.5229853775651409E-16	15.82
T56	fastlmm	SL4.0ch06	42479166	1.5229853775651409E-16	15.82
T56	fastlmm	SL4.0ch06	42479166	1.5229853775651409E-16	15.82
T56	fastlmm	SL4.0ch06	42479166	1.5229853775651409E-16	15.82
T56	fastlmm	SL4.0ch06	42479166	1.5229853775651409E-16	15.82
T56	fastlmm	SL4.0ch06	42479166	1.5229853775651409E-16	15.82
T56	fastlmm	SL4.0ch06	42479166	1.5229853775651409E-16	15.82
T56	fastlmm	SL4.0ch06	42479166	1.5229853775651409E-16	15.82
T56	fastlmm	SL4.0ch06	42479166	1.5229853775651409E-16	15.82
T56	fastlmm	SL4.0ch06	42479166	1.5229853775651409E-16	15.82
T56	fastlmm	SL4.0ch06	42479166	1.5229853775651409E-16	15.82
T56	fastlmm	SL4.0ch06	42479166	1.5229853775651409E-16	15.82
T56	fastlmm	SL4.0ch06	42479166	1.5229853775651409E-16	15.82
T56	fastlmm	SL4.0ch06	42479166	1.5229853775651409E-16	15.82
T56	fastlmm	SL4.0ch06	42479166	1.5229853775651409E-16	15.82
T56	fastlmm	SL4.0ch06	42479166	1.5229853775651409E-16	15.82
T56	fastlmm	SL4.0ch06	42479166	1.5229853775651409E-16	15.82
T56	fastlmm	SL4.0ch06	42479166	1.5229853775651409E-16	15.82
T56	fastlmm	SL4.0ch06	42479166	1.5229853775651409E-16	15.82
T56	fastlmm	SL4.0ch06	42479166	1.5229853775651409E-16	15.82
T56	fastlmm	SL4.0ch06	42565906	2.3262098459990453E-16	15.63
T56	fastlmm	SL4.0ch06	42565906	2.3262098459990453E-16	15.63
T56	fastlmm	SL4.0ch06	42565906	2.3262098459990453E-16	15.63
T56	fastlmm	SL4.0ch06	42565906	2.3262098459990453E-16	15.63
T56	fastlmm	SL4.0ch06	42565906	2.3262098459990453E-16	15.63
T56	fastlmm	SL4.0ch06	42565906	2.3262098459990453E-16	15.63
T56	fastlmm	SL4.0ch06	42565906	2.3262098459990453E-16	15.63
T56	fastlmm	SL4.0ch06	42565906	2.3262098459990453E-16	15.63
T56	fastlmm	SL4.0ch06	42565906	2.3262098459990453E-16	15.63
T56	fastlmm	SL4.0ch06	42565906	2.3262098459990453E-16	15.63
T56	fastlmm	SL4.0ch06	42565906	2.3262098459990453E-16	15.63
T56	fastlmm	SL4.0ch06	42565906	2.3262098459990453E-16	15.63
T56	fastlmm	SL4.0ch06	42565906	2.3262098459990453E-16	15.63
T56	fastlmm	SL4.0ch06	42565906	2.3262098459990453E-16	15.63
T56	fastlmm	SL4.0ch06	42565906	2.3262098459990453E-16	15.63
T56	fastlmm	SL4.0ch06	42565906	2.3262098459990453E-16	15.63
T56	fastlmm	SL4.0ch06	42565906	2.3262098459990453E-16	15.63
T56	fastlmm	SL4.0ch06	42565906	2.3262098459990453E-16	15.63
T56	fastlmm	SL4.0ch06	42565906	2.3262098459990453E-16	15.63
T56	fastlmm	SL4.0ch06	42565906	2.3262098459990453E-16	15.63
T56	fastlmm	SL4.0ch06	42565906	2.3262098459990453E-16	15.63
T56	fastlmm	SL4.0ch06	42565906	2.3262098459990453E-16	15.63
T56	fastlmm	SL4.0ch06	42565906	2.3262098459990453E-16	15.63
T56	fastlmm	SL4.0ch06	42565906	2.3262098459990453E-16	15.63
T56	fastlmm	SL4.0ch06	42565906	2.3262098459990453E-16	15.63
T56	fastlmm	SL4.0ch06	42565906	2.3262098459990453E-16	15.63
T56	fastlmm	SL4.0ch06	42565906	2.3262098459990453E-16	15.63
T56	fastlmm	SL4.0ch06	42565906	2.3262098459990453E-16	15.63
T56	fastlmm	SL4.0ch06	42565906	2.3262098459990453E-16	15.63
T56	fastlmm	SL4.0ch06	42565906	2.3262098459990453E-16	15.63
T56	fastlmm	SL4.0ch06	42565906	2.3262098459990453E-16	15.63
T56	fastlmm	SL4.0ch06	42565906	2.3262098459990453E-16	15.63
T56	fastlmm	SL4.0ch06	42565906	2.3262098459990453E-16	15.63
T56	fastlmm	SL4.0ch06	42565906	2.3262098459990453E-16	15.63
T56	fastlmm	SL4.0ch06	42565906	2.3262098459990453E-16	15.63
T56	fastlmm	SL4.0ch06	42565906	2.3262098459990453E-16	15.63
T56	fastlmm	SL4.0ch06	42565906	2.3262098459990453E-16	15.63
T56	fastlmm	SL4.0ch06	42565906	2.3262098459990453E-16	15.63
T56	fastlmm	SL4.0ch06	42565906	2.3262098459990453E-16	15.63
T56	fastlmm	SL4.0ch06	42565906	2.3262098459990453E-16	15.63
T56	fastlmm	SL4.0ch06	42565906	2.3262098459990453E-16	15.63
T56	fastlmm	SL4.0ch06	42584580	2.3262098459990453E-16	15.63
T56	fastlmm	SL4.0ch06	42584580	2.3262098459990453E-16	15.63
T56	fastlmm	SL4.0ch06	42584580	2.3262098459990453E-16	15.63
T56	fastlmm	SL4.0ch06	42584580	2.3262098459990453E-16	15.63
T56	fastlmm	SL4.0ch06	42584580	2.3262098459990453E-16	15.63
T56	fastlmm	SL4.0ch06	42584580	2.3262098459990453E-16	15.63
T56	fastlmm	SL4.0ch06	42584580	2.3262098459990453E-16	15.63
T56	fastlmm	SL4.0ch06	42584580	2.3262098459990453E-16	15.63
T56	fastlmm	SL4.0ch06	42584580	2.3262098459990453E-16	15.63
T56	fastlmm	SL4.0ch06	42584580	2.3262098459990453E-16	15.63
T56	fastlmm	SL4.0ch06	42584580	2.3262098459990453E-16	15.63
T56	fastlmm	SL4.0ch06	42584580	2.3262098459990453E-16	15.63
T56	fastlmm	SL4.0ch06	42584580	2.3262098459990453E-16	15.63
T56	fastlmm	SL4.0ch06	42584580	2.3262098459990453E-16	15.63
T56	fastlmm	SL4.0ch06	42584580	2.3262098459990453E-16	15.63
T56	fastlmm	SL4.0ch06	42584580	2.3262098459990453E-16	15.63
T56	fastlmm	SL4.0ch06	42584580	2.3262098459990453E-16	15.63
T56	fastlmm	SL4.0ch06	42584580	2.3262098459990453E-16	15.63
T56	fastlmm	SL4.0ch06	42584580	2.3262098459990453E-16	15.63
T56	fastlmm	SL4.0ch06	42584580	2.3262098459990453E-16	15.63
T56	fastlmm	SL4.0ch06	42584580	2.3262098459990453E-16	15.63
T56	fastlmm	SL4.0ch06	42584580	2.3262098459990453E-16	15.63
T56	fastlmm	SL4.0ch06	42584580	2.3262098459990453E-16	15.63
T56	fastlmm	SL4.0ch06	42584580	2.3262098459990453E-16	15.63
T56	fastlmm	SL4.0ch06	42584580	2.3262098459990453E-16	15.63
T56	fastlmm	SL4.0ch06	42584580	2.3262098459990453E-16	15.63
T56	fastlmm	SL4.0ch06	42584580	2.3262098459990453E-16	15.63
T56	fastlmm	SL4.0ch06	42584580	2.3262098459990453E-16	15.63
T56	fastlmm	SL4.0ch06	42584580	2.3262098459990453E-16	15.63
T56	fastlmm	SL4.0ch06	42584580	2.3262098459990453E-16	15.63
T56	fastlmm	SL4.0ch06	42584580	2.3262098459990453E-16	15.63
T56	fastlmm	SL4.0ch06	42584580	2.3262098459990453E-16	15.63
T56	fastlmm	SL4.0ch06	42584580	2.3262098459990453E-16	15.63
T56	fastlmm	SL4.0ch06	42584580	2.3262098459990453E-16	15.63
T56	fastlmm	SL4.0ch06	42584580	2.3262098459990453E-16	15.63
T56	fastlmm	SL4.0ch06	42584580	2.3262098459990453E-16	15.63
T56	fastlmm	SL4.0ch06	42584580	2.3262098459990453E-16	15.63
T56	fastlmm	SL4.0ch06	42584580	2.3262098459990453E-16	15.63
T56	fastlmm	SL4.0ch06	42584580	2.3262098459990453E-16	15.63
T56	fastlmm	SL4.0ch06	42584580	2.3262098459990453E-16	15.63
T56	fastlmm	SL4.0ch06	42584580	2.3262098459990453E-16	15.63
T56	fastlmm	SL4.0ch06	42584580	2.3262098459990453E-16	15.63
T56	fastlmm	SL4.0ch06	42584580	2.3262098459990453E-16	15.63
T56	fastlmm	SL4.0ch06	42943041	8.9451041615877942E-16	15.05
T56	fastlmm	SL4.0ch06	42943041	8.9451041615877942E-16	15.05
T56	fastlmm	SL4.0ch06	42943041	8.9451041615877942E-16	15.05
T56	fastlmm	SL4.0ch06	42943041	8.9451041615877942E-16	15.05
T56	fastlmm	SL4.0ch06	42943041	8.9451041615877942E-16	15.05
T56	fastlmm	SL4.0ch06	42943041	8.9451041615877942E-16	15.05
T56	fastlmm	SL4.0ch06	42943041	8.9451041615877942E-16	15.05
T56	fastlmm	SL4.0ch06	42943041	8.9451041615877942E-16	15.05
T56	fastlmm	SL4.0ch06	42943041	8.9451041615877942E-16	15.05
T56	fastlmm	SL4.0ch06	42943041	8.9451041615877942E-16	15.05
T56	fastlmm	SL4.0ch06	42943041	8.9451041615877942E-16	15.05
T56	fastlmm	SL4.0ch06	42943041	8.9451041615877942E-16	15.05
T56	fastlmm	SL4.0ch06	42943041	8.9451041615877942E-16	15.05
T56	fastlmm	SL4.0ch06	42943041	8.9451041615877942E-16	15.05
T56	fastlmm	SL4.0ch06	42943041	8.9451041615877942E-16	15.05
T56	fastlmm	SL4.0ch06	42943041	8.9451041615877942E-16	15.05
T56	fastlmm	SL4.0ch06	42943041	8.9451041615877942E-16	15.05
T56	fastlmm	SL4.0ch06	42943041	8.9451041615877942E-16	15.05
T56	fastlmm	SL4.0ch06	42943041	8.9451041615877942E-16	15.05
T56	fastlmm	SL4.0ch06	42943041	8.9451041615877942E-16	15.05
T56	fastlmm	SL4.0ch06	42943041	8.9451041615877942E-16	15.05
T56	fastlmm	SL4.0ch06	42943041	8.9451041615877942E-16	15.05
T56	fastlmm	SL4.0ch06	42943041	8.9451041615877942E-16	15.05
T56	fastlmm	SL4.0ch06	42943041	8.9451041615877942E-16	15.05
T56	fastlmm	SL4.0ch06	42943041	8.9451041615877942E-16	15.05
T56	fastlmm	SL4.0ch06	42943041	8.9451041615877942E-16	15.05
T56	fastlmm	SL4.0ch06	42943041	8.9451041615877942E-16	15.05
T56	fastlmm	SL4.0ch06	42672179	1.1738567495359373E-15	14.93
T56	fastlmm	SL4.0ch06	42672179	1.1738567495359373E-15	14.93
T56	fastlmm	SL4.0ch06	42672179	1.1738567495359373E-15	14.93
T56	fastlmm	SL4.0ch06	42672179	1.1738567495359373E-15	14.93
T56	fastlmm	SL4.0ch06	42672179	1.1738567495359373E-15	14.93
T56	fastlmm	SL4.0ch06	42672179	1.1738567495359373E-15	14.93
T56	fastlmm	SL4.0ch06	42672179	1.1738567495359373E-15	14.93
T56	fastlmm	SL4.0ch06	42672179	1.1738567495359373E-15	14.93
T56	fastlmm	SL4.0ch06	42672179	1.1738567495359373E-15	14.93
T56	fastlmm	SL4.0ch06	42672179	1.1738567495359373E-15	14.93
T56	fastlmm	SL4.0ch06	42672179	1.1738567495359373E-15	14.93
T56	fastlmm	SL4.0ch06	42672179	1.1738567495359373E-15	14.93
T56	fastlmm	SL4.0ch06	42672179	1.1738567495359373E-15	14.93
T56	fastlmm	SL4.0ch06	42672179	1.1738567495359373E-15	14.93
T56	fastlmm	SL4.0ch06	42672179	1.1738567495359373E-15	14.93
T56	fastlmm	SL4.0ch06	42672179	1.1738567495359373E-15	14.93
T56	fastlmm	SL4.0ch06	42672179	1.1738567495359373E-15	14.93
T56	fastlmm	SL4.0ch06	42672179	1.1738567495359373E-15	14.93
T56	fastlmm	SL4.0ch06	42672179	1.1738567495359373E-15	14.93
T56	fastlmm	SL4.0ch06	42672179	1.1738567495359373E-15	14.93
T56	fastlmm	SL4.0ch06	42672179	1.1738567495359373E-15	14.93
T56	fastlmm	SL4.0ch06	42672179	1.1738567495359373E-15	14.93
T56	fastlmm	SL4.0ch06	42672179	1.1738567495359373E-15	14.93
T56	fastlmm	SL4.0ch06	42672179	1.1738567495359373E-15	14.93
T56	fastlmm	SL4.0ch06	42672179	1.1738567495359373E-15	14.93
T56	fastlmm	SL4.0ch06	42672179	1.1738567495359373E-15	14.93
T56	fastlmm	SL4.0ch06	42672179	1.1738567495359373E-15	14.93
T56	fastlmm	SL4.0ch06	42672179	1.1738567495359373E-15	14.93
T56	fastlmm	SL4.0ch06	42672179	1.1738567495359373E-15	14.93
T56	fastlmm	SL4.0ch06	42672179	1.1738567495359373E-15	14.93
T56	fastlmm	SL4.0ch06	42672179	1.1738567495359373E-15	14.93
T56	fastlmm	SL4.0ch06	42672179	1.1738567495359373E-15	14.93
T56	fastlmm	SL4.0ch06	42672179	1.1738567495359373E-15	14.93
T56	fastlmm	SL4.0ch06	42672179	1.1738567495359373E-15	14.93
T56	fastlmm	SL4.0ch06	42672179	1.1738567495359373E-15	14.93
T56	fastlmm	SL4.0ch06	42672179	1.1738567495359373E-15	14.93
T56	fastlmm	SL4.0ch06	42672179	1.1738567495359373E-15	14.93
T56	fastlmm	SL4.0ch06	42672179	1.1738567495359373E-15	14.93
T56	fastlmm	SL4.0ch06	42672179	1.1738567495359373E-15	14.93
T56	fastlmm	SL4.0ch06	42672179	1.1738567495359373E-15	14.93
T56	fastlmm	SL4.0ch06	42925940	1.2346802643365559E-15	14.91
T56	fastlmm	SL4.0ch06	42925940	1.2346802643365559E-15	14.91
T56	fastlmm	SL4.0ch06	42925940	1.2346802643365559E-15	14.91
T56	fastlmm	SL4.0ch06	42925940	1.2346802643365559E-15	14.91
T56	fastlmm	SL4.0ch06	42925940	1.2346802643365559E-15	14.91
T56	fastlmm	SL4.0ch06	42925940	1.2346802643365559E-15	14.91
T56	fastlmm	SL4.0ch06	42925940	1.2346802643365559E-15	14.91
T56	fastlmm	SL4.0ch06	42925940	1.2346802643365559E-15	14.91
T56	fastlmm	SL4.0ch06	42925940	1.2346802643365559E-15	14.91
T56	fastlmm	SL4.0ch06	42925940	1.2346802643365559E-15	14.91
T56	fastlmm	SL4.0ch06	42925940	1.2346802643365559E-15	14.91
T56	fastlmm	SL4.0ch06	42925940	1.2346802643365559E-15	14.91
T56	fastlmm	SL4.0ch06	42925940	1.2346802643365559E-15	14.91
T56	fastlmm	SL4.0ch06	42925940	1.2346802643365559E-15	14.91
T56	fastlmm	SL4.0ch06	42925940	1.2346802643365559E-15	14.91
T56	fastlmm	SL4.0ch06	42925940	1.2346802643365559E-15	14.91
T56	fastlmm	SL4.0ch06	42925940	1.2346802643365559E-15	14.91
T56	fastlmm	SL4.0ch06	42925940	1.2346802643365559E-15	14.91
T56	fastlmm	SL4.0ch06	42925940	1.2346802643365559E-15	14.91
T56	fastlmm	SL4.0ch06	42925940	1.2346802643365559E-15	14.91
T56	fastlmm	SL4.0ch06	42925940	1.2346802643365559E-15	14.91
T56	fastlmm	SL4.0ch06	42925940	1.2346802643365559E-15	14.91
T56	fastlmm	SL4.0ch06	42925940	1.2346802643365559E-15	14.91
T56	fastlmm	SL4.0ch06	42925940	1.2346802643365559E-15	14.91
T56	fastlmm	SL4.0ch06	42925962	1.2346802643365559E-15	14.91
T56	fastlmm	SL4.0ch06	42925962	1.2346802643365559E-15	14.91
T56	fastlmm	SL4.0ch06	42925962	1.2346802643365559E-15	14.91
T56	fastlmm	SL4.0ch06	42925962	1.2346802643365559E-15	14.91
T56	fastlmm	SL4.0ch06	42925962	1.2346802643365559E-15	14.91
T56	fastlmm	SL4.0ch06	42925962	1.2346802643365559E-15	14.91
T56	fastlmm	SL4.0ch06	42925962	1.2346802643365559E-15	14.91
T56	fastlmm	SL4.0ch06	42925962	1.2346802643365559E-15	14.91
T56	fastlmm	SL4.0ch06	42925962	1.2346802643365559E-15	14.91
T56	fastlmm	SL4.0ch06	42925962	1.2346802643365559E-15	14.91
T56	fastlmm	SL4.0ch06	42925962	1.2346802643365559E-15	14.91
T56	fastlmm	SL4.0ch06	42925962	1.2346802643365559E-15	14.91
T56	fastlmm	SL4.0ch06	42925962	1.2346802643365559E-15	14.91
T56	fastlmm	SL4.0ch06	42925962	1.2346802643365559E-15	14.91
T56	fastlmm	SL4.0ch06	42925962	1.2346802643365559E-15	14.91
T56	fastlmm	SL4.0ch06	42925962	1.2346802643365559E-15	14.91
T56	fastlmm	SL4.0ch06	42925962	1.2346802643365559E-15	14.91
T56	fastlmm	SL4.0ch06	42925962	1.2346802643365559E-15	14.91
T56	fastlmm	SL4.0ch06	42925962	1.2346802643365559E-15	14.91
T56	fastlmm	SL4.0ch06	42925962	1.2346802643365559E-15	14.91
T56	fastlmm	SL4.0ch06	42925962	1.2346802643365559E-15	14.91
T56	fastlmm	SL4.0ch06	42925962	1.2346802643365559E-15	14.91
T56	fastlmm	SL4.0ch06	42925962	1.2346802643365559E-15	14.91
T56	fastlmm	SL4.0ch06	42925962	1.2346802643365559E-15	14.91
T56	fastlmm	SL4.0ch06	42870193	2.4711783111602065E-15	14.61
T56	fastlmm	SL4.0ch06	42870193	2.4711783111602065E-15	14.61
T56	fastlmm	SL4.0ch06	42870193	2.4711783111602065E-15	14.61
T56	fastlmm	SL4.0ch06	42870193	2.4711783111602065E-15	14.61
T56	fastlmm	SL4.0ch06	42870193	2.4711783111602065E-15	14.61
T56	fastlmm	SL4.0ch06	42870193	2.4711783111602065E-15	14.61
T56	fastlmm	SL4.0ch06	42870193	2.4711783111602065E-15	14.61
T56	fastlmm	SL4.0ch06	42870193	2.4711783111602065E-15	14.61
T56	fastlmm	SL4.0ch06	42870193	2.4711783111602065E-15	14.61
T56	fastlmm	SL4.0ch06	42870193	2.4711783111602065E-15	14.61
T56	fastlmm	SL4.0ch06	42870193	2.4711783111602065E-15	14.61
T56	fastlmm	SL4.0ch06	42870193	2.4711783111602065E-15	14.61
T56	fastlmm	SL4.0ch06	42870193	2.4711783111602065E-15	14.61
T56	fastlmm	SL4.0ch06	42870193	2.4711783111602065E-15	14.61
T56	fastlmm	SL4.0ch06	42870193	2.4711783111602065E-15	14.61
T56	fastlmm	SL4.0ch06	42870193	2.4711783111602065E-15	14.61
T56	fastlmm	SL4.0ch06	42870193	2.4711783111602065E-15	14.61
T56	fastlmm	SL4.0ch06	42870193	2.4711783111602065E-15	14.61
T56	fastlmm	SL4.0ch06	42870193	2.4711783111602065E-15	14.61
T56	fastlmm	SL4.0ch06	42870193	2.4711783111602065E-15	14.61
T56	fastlmm	SL4.0ch06	42870193	2.4711783111602065E-15	14.61
T56	fastlmm	SL4.0ch06	42870193	2.4711783111602065E-15	14.61
T56	fastlmm	SL4.0ch06	42870193	2.4711783111602065E-15	14.61
T56	fastlmm	SL4.0ch06	42870193	2.4711783111602065E-15	14.61
T56	fastlmm	SL4.0ch06	42870193	2.4711783111602065E-15	14.61
T56	fastlmm	SL4.0ch06	42870193	2.4711783111602065E-15	14.61
T56	fastlmm	SL4.0ch06	42870193	2.4711783111602065E-15	14.61
T56	fastlmm	SL4.0ch06	42870193	2.4711783111602065E-15	14.61
T56	fastlmm	SL4.0ch06	42870193	2.4711783111602065E-15	14.61
T56	fastlmm	SL4.0ch06	42870193	2.4711783111602065E-15	14.61
T56	fastlmm	SL4.0ch06	42933294	3.1942451840182345E-15	14.5
T56	fastlmm	SL4.0ch06	42933294	3.1942451840182345E-15	14.5
T56	fastlmm	SL4.0ch06	42933294	3.1942451840182345E-15	14.5
T56	fastlmm	SL4.0ch06	42933294	3.1942451840182345E-15	14.5
T56	fastlmm	SL4.0ch06	42933294	3.1942451840182345E-15	14.5
T56	fastlmm	SL4.0ch06	42933294	3.1942451840182345E-15	14.5
T56	fastlmm	SL4.0ch06	42933294	3.1942451840182345E-15	14.5
T56	fastlmm	SL4.0ch06	42933294	3.1942451840182345E-15	14.5
T56	fastlmm	SL4.0ch06	42933294	3.1942451840182345E-15	14.5
T56	fastlmm	SL4.0ch06	42933294	3.1942451840182345E-15	14.5
T56	fastlmm	SL4.0ch06	42933294	3.1942451840182345E-15	14.5
T56	fastlmm	SL4.0ch06	42933294	3.1942451840182345E-15	14.5
T56	fastlmm	SL4.0ch06	42933294	3.1942451840182345E-15	14.5
T56	fastlmm	SL4.0ch06	42933294	3.1942451840182345E-15	14.5
T56	fastlmm	SL4.0ch06	42933294	3.1942451840182345E-15	14.5
T56	fastlmm	SL4.0ch06	42933294	3.1942451840182345E-15	14.5
T56	fastlmm	SL4.0ch06	42933294	3.1942451840182345E-15	14.5
T56	fastlmm	SL4.0ch06	42933294	3.1942451840182345E-15	14.5
T56	fastlmm	SL4.0ch06	42933294	3.1942451840182345E-15	14.5
T56	fastlmm	SL4.0ch06	42933294	3.1942451840182345E-15	14.5
T56	fastlmm	SL4.0ch06	42933294	3.1942451840182345E-15	14.5
T56	fastlmm	SL4.0ch06	42933294	3.1942451840182345E-15	14.5
T56	fastlmm	SL4.0ch06	42933294	3.1942451840182345E-15	14.5
T56	fastlmm	SL4.0ch06	42933294	3.1942451840182345E-15	14.5
T56	fastlmm	SL4.0ch06	42933294	3.1942451840182345E-15	14.5
T56	fastlmm	SL4.0ch06	42658935	3.5619050270661037E-15	14.45
T56	fastlmm	SL4.0ch06	42658935	3.5619050270661037E-15	14.45
T56	fastlmm	SL4.0ch06	42658935	3.5619050270661037E-15	14.45
T56	fastlmm	SL4.0ch06	42658935	3.5619050270661037E-15	14.45
T56	fastlmm	SL4.0ch06	42658935	3.5619050270661037E-15	14.45
T56	fastlmm	SL4.0ch06	42658935	3.5619050270661037E-15	14.45
T56	fastlmm	SL4.0ch06	42658935	3.5619050270661037E-15	14.45
T56	fastlmm	SL4.0ch06	42658935	3.5619050270661037E-15	14.45
T56	fastlmm	SL4.0ch06	42658935	3.5619050270661037E-15	14.45
T56	fastlmm	SL4.0ch06	42658935	3.5619050270661037E-15	14.45
T56	fastlmm	SL4.0ch06	42658935	3.5619050270661037E-15	14.45
T56	fastlmm	SL4.0ch06	42658935	3.5619050270661037E-15	14.45
T56	fastlmm	SL4.0ch06	42658935	3.5619050270661037E-15	14.45
T56	fastlmm	SL4.0ch06	42658935	3.5619050270661037E-15	14.45
T56	fastlmm	SL4.0ch06	42658935	3.5619050270661037E-15	14.45
T56	fastlmm	SL4.0ch06	42658935	3.5619050270661037E-15	14.45
T56	fastlmm	SL4.0ch06	42658935	3.5619050270661037E-15	14.45
T56	fastlmm	SL4.0ch06	42658935	3.5619050270661037E-15	14.45
T56	fastlmm	SL4.0ch06	42658935	3.5619050270661037E-15	14.45
T56	fastlmm	SL4.0ch06	42658935	3.5619050270661037E-15	14.45
T56	fastlmm	SL4.0ch06	42658935	3.5619050270661037E-15	14.45
T56	fastlmm	SL4.0ch06	42658935	3.5619050270661037E-15	14.45
T56	fastlmm	SL4.0ch06	42658935	3.5619050270661037E-15	14.45
T56	fastlmm	SL4.0ch06	42658935	3.5619050270661037E-15	14.45
T56	fastlmm	SL4.0ch06	42658935	3.5619050270661037E-15	14.45
T56	fastlmm	SL4.0ch06	42658935	3.5619050270661037E-15	14.45
T56	fastlmm	SL4.0ch06	42658935	3.5619050270661037E-15	14.45
T56	fastlmm	SL4.0ch06	42658935	3.5619050270661037E-15	14.45
T56	fastlmm	SL4.0ch06	42658935	3.5619050270661037E-15	14.45
T56	fastlmm	SL4.0ch06	42658935	3.5619050270661037E-15	14.45
T56	fastlmm	SL4.0ch06	42658935	3.5619050270661037E-15	14.45
T56	fastlmm	SL4.0ch06	42658935	3.5619050270661037E-15	14.45
T56	fastlmm	SL4.0ch06	42658935	3.5619050270661037E-15	14.45
T56	fastlmm	SL4.0ch06	42658935	3.5619050270661037E-15	14.45
T56	fastlmm	SL4.0ch06	42658935	3.5619050270661037E-15	14.45
T56	fastlmm	SL4.0ch06	42658935	3.5619050270661037E-15	14.45
T56	fastlmm	SL4.0ch06	42658935	3.5619050270661037E-15	14.45
T56	fastlmm	SL4.0ch06	42658935	3.5619050270661037E-15	14.45
T56	fastlmm	SL4.0ch06	42658935	3.5619050270661037E-15	14.45
T56	fastlmm	SL4.0ch06	42658935	3.5619050270661037E-15	14.45
T56	fastlmm	SL4.0ch06	42658935	3.5619050270661037E-15	14.45
T56	fastlmm	SL4.0ch06	42658935	3.5619050270661037E-15	14.45
T56	fastlmm	SL4.0ch06	42921370	3.8836786162471302E-15	14.41
T56	fastlmm	SL4.0ch06	42921370	3.8836786162471302E-15	14.41
T56	fastlmm	SL4.0ch06	42921370	3.8836786162471302E-15	14.41
T56	fastlmm	SL4.0ch06	42921370	3.8836786162471302E-15	14.41
T56	fastlmm	SL4.0ch06	42921370	3.8836786162471302E-15	14.41
T56	fastlmm	SL4.0ch06	42921370	3.8836786162471302E-15	14.41
T56	fastlmm	SL4.0ch06	42921370	3.8836786162471302E-15	14.41
T56	fastlmm	SL4.0ch06	42921370	3.8836786162471302E-15	14.41
T56	fastlmm	SL4.0ch06	42921370	3.8836786162471302E-15	14.41
T56	fastlmm	SL4.0ch06	42921370	3.8836786162471302E-15	14.41
T56	fastlmm	SL4.0ch06	42921370	3.8836786162471302E-15	14.41
T56	fastlmm	SL4.0ch06	42921370	3.8836786162471302E-15	14.41
T56	fastlmm	SL4.0ch06	42921370	3.8836786162471302E-15	14.41
T56	fastlmm	SL4.0ch06	42921370	3.8836786162471302E-15	14.41
T56	fastlmm	SL4.0ch06	42921370	3.8836786162471302E-15	14.41
T56	fastlmm	SL4.0ch06	42921370	3.8836786162471302E-15	14.41
T56	fastlmm	SL4.0ch06	42921370	3.8836786162471302E-15	14.41
T56	fastlmm	SL4.0ch06	42921370	3.8836786162471302E-15	14.41
T56	fastlmm	SL4.0ch06	42921370	3.8836786162471302E-15	14.41
T56	fastlmm	SL4.0ch06	42921370	3.8836786162471302E-15	14.41
T56	fastlmm	SL4.0ch06	42921370	3.8836786162471302E-15	14.41
T56	fastlmm	SL4.0ch06	42921370	3.8836786162471302E-15	14.41
T56	fastlmm	SL4.0ch06	42921370	3.8836786162471302E-15	14.41
T56	fastlmm	SL4.0ch06	42921370	3.8836786162471302E-15	14.41
T56	fastlmm	SL4.0ch06	42921370	3.8836786162471302E-15	14.41
T56	fastlmm	SL4.0ch06	42921370	3.8836786162471302E-15	14.41
T56	fastlmm	SL4.0ch06	42923183	4.9614797288528933E-15	14.3
T56	fastlmm	SL4.0ch06	42923183	4.9614797288528933E-15	14.3
T56	fastlmm	SL4.0ch06	42923183	4.9614797288528933E-15	14.3
T56	fastlmm	SL4.0ch06	42923183	4.9614797288528933E-15	14.3
T56	fastlmm	SL4.0ch06	42923183	4.9614797288528933E-15	14.3
T56	fastlmm	SL4.0ch06	42923183	4.9614797288528933E-15	14.3
T56	fastlmm	SL4.0ch06	42923183	4.9614797288528933E-15	14.3
T56	fastlmm	SL4.0ch06	42923183	4.9614797288528933E-15	14.3
T56	fastlmm	SL4.0ch06	42923183	4.9614797288528933E-15	14.3
T56	fastlmm	SL4.0ch06	42923183	4.9614797288528933E-15	14.3
T56	fastlmm	SL4.0ch06	42923183	4.9614797288528933E-15	14.3
T56	fastlmm	SL4.0ch06	42923183	4.9614797288528933E-15	14.3
T56	fastlmm	SL4.0ch06	42923183	4.9614797288528933E-15	14.3
T56	fastlmm	SL4.0ch06	42923183	4.9614797288528933E-15	14.3
T56	fastlmm	SL4.0ch06	42923183	4.9614797288528933E-15	14.3
T56	fastlmm	SL4.0ch06	42923183	4.9614797288528933E-15	14.3
T56	fastlmm	SL4.0ch06	42923183	4.9614797288528933E-15	14.3
T56	fastlmm	SL4.0ch06	42923183	4.9614797288528933E-15	14.3
T56	fastlmm	SL4.0ch06	42923183	4.9614797288528933E-15	14.3
T56	fastlmm	SL4.0ch06	42923183	4.9614797288528933E-15	14.3
T56	fastlmm	SL4.0ch06	42923183	4.9614797288528933E-15	14.3
T56	fastlmm	SL4.0ch06	42923183	4.9614797288528933E-15	14.3
T56	fastlmm	SL4.0ch06	42923183	4.9614797288528933E-15	14.3
T56	fastlmm	SL4.0ch06	42923183	4.9614797288528933E-15	14.3
T56	fastlmm	SL4.0ch06	42923183	4.9614797288528933E-15	14.3
T56	fastlmm	SL4.0ch06	42922418	5.2473023611310643E-15	14.28
T56	fastlmm	SL4.0ch06	42922418	5.2473023611310643E-15	14.28
T56	fastlmm	SL4.0ch06	42922418	5.2473023611310643E-15	14.28
T56	fastlmm	SL4.0ch06	42922418	5.2473023611310643E-15	14.28
T56	fastlmm	SL4.0ch06	42922418	5.2473023611310643E-15	14.28
T56	fastlmm	SL4.0ch06	42922418	5.2473023611310643E-15	14.28
T56	fastlmm	SL4.0ch06	42922418	5.2473023611310643E-15	14.28
T56	fastlmm	SL4.0ch06	42922418	5.2473023611310643E-15	14.28
T56	fastlmm	SL4.0ch06	42922418	5.2473023611310643E-15	14.28
T56	fastlmm	SL4.0ch06	42922418	5.2473023611310643E-15	14.28
T56	fastlmm	SL4.0ch06	42922418	5.2473023611310643E-15	14.28
T56	fastlmm	SL4.0ch06	42922418	5.2473023611310643E-15	14.28
T56	fastlmm	SL4.0ch06	42922418	5.2473023611310643E-15	14.28
T56	fastlmm	SL4.0ch06	42922418	5.2473023611310643E-15	14.28
T56	fastlmm	SL4.0ch06	42922418	5.2473023611310643E-15	14.28
T56	fastlmm	SL4.0ch06	42922418	5.2473023611310643E-15	14.28
T56	fastlmm	SL4.0ch06	42922418	5.2473023611310643E-15	14.28
T56	fastlmm	SL4.0ch06	42922418	5.2473023611310643E-15	14.28
T56	fastlmm	SL4.0ch06	42922418	5.2473023611310643E-15	14.28
T56	fastlmm	SL4.0ch06	42922418	5.2473023611310643E-15	14.28
T56	fastlmm	SL4.0ch06	42922418	5.2473023611310643E-15	14.28
T56	fastlmm	SL4.0ch06	42922418	5.2473023611310643E-15	14.28
T56	fastlmm	SL4.0ch06	42922418	5.2473023611310643E-15	14.28
T56	fastlmm	SL4.0ch06	42922418	5.2473023611310643E-15	14.28
T56	fastlmm	SL4.0ch06	42922418	5.2473023611310643E-15	14.28
T56	fastlmm	SL4.0ch06	42923385	5.7195054022857369E-15	14.24
T56	fastlmm	SL4.0ch06	42923385	5.7195054022857369E-15	14.24
T56	fastlmm	SL4.0ch06	42923385	5.7195054022857369E-15	14.24
T56	fastlmm	SL4.0ch06	42923385	5.7195054022857369E-15	14.24
T56	fastlmm	SL4.0ch06	42923385	5.7195054022857369E-15	14.24
T56	fastlmm	SL4.0ch06	42923385	5.7195054022857369E-15	14.24
T56	fastlmm	SL4.0ch06	42923385	5.7195054022857369E-15	14.24
T56	fastlmm	SL4.0ch06	42923385	5.7195054022857369E-15	14.24
T56	fastlmm	SL4.0ch06	42923385	5.7195054022857369E-15	14.24
T56	fastlmm	SL4.0ch06	42923385	5.7195054022857369E-15	14.24
T56	fastlmm	SL4.0ch06	42923385	5.7195054022857369E-15	14.24
T56	fastlmm	SL4.0ch06	42923385	5.7195054022857369E-15	14.24
T56	fastlmm	SL4.0ch06	42923385	5.7195054022857369E-15	14.24
T56	fastlmm	SL4.0ch06	42923385	5.7195054022857369E-15	14.24
T56	fastlmm	SL4.0ch06	42923385	5.7195054022857369E-15	14.24
T56	fastlmm	SL4.0ch06	42923385	5.7195054022857369E-15	14.24
T56	fastlmm	SL4.0ch06	42923385	5.7195054022857369E-15	14.24
T56	fastlmm	SL4.0ch06	42923385	5.7195054022857369E-15	14.24
T56	fastlmm	SL4.0ch06	42923385	5.7195054022857369E-15	14.24
T56	fastlmm	SL4.0ch06	42923385	5.7195054022857369E-15	14.24
T56	fastlmm	SL4.0ch06	42923385	5.7195054022857369E-15	14.24
T56	fastlmm	SL4.0ch06	42923385	5.7195054022857369E-15	14.24
T56	fastlmm	SL4.0ch06	42923385	5.7195054022857369E-15	14.24
T56	fastlmm	SL4.0ch06	42923385	5.7195054022857369E-15	14.24
T56	fastlmm	SL4.0ch06	42923385	5.7195054022857369E-15	14.24
T56	fastlmm	SL4.0ch06	42923126	7.0238676350395384E-15	14.15
T56	fastlmm	SL4.0ch06	42923126	7.0238676350395384E-15	14.15
T56	fastlmm	SL4.0ch06	42923126	7.0238676350395384E-15	14.15
T56	fastlmm	SL4.0ch06	42923126	7.0238676350395384E-15	14.15
T56	fastlmm	SL4.0ch06	42923126	7.0238676350395384E-15	14.15
T56	fastlmm	SL4.0ch06	42923126	7.0238676350395384E-15	14.15
T56	fastlmm	SL4.0ch06	42923126	7.0238676350395384E-15	14.15
T56	fastlmm	SL4.0ch06	42923126	7.0238676350395384E-15	14.15
T56	fastlmm	SL4.0ch06	42923126	7.0238676350395384E-15	14.15
T56	fastlmm	SL4.0ch06	42923126	7.0238676350395384E-15	14.15
T56	fastlmm	SL4.0ch06	42923126	7.0238676350395384E-15	14.15
T56	fastlmm	SL4.0ch06	42923126	7.0238676350395384E-15	14.15
T56	fastlmm	SL4.0ch06	42923126	7.0238676350395384E-15	14.15
T56	fastlmm	SL4.0ch06	42923126	7.0238676350395384E-15	14.15
T56	fastlmm	SL4.0ch06	42923126	7.0238676350395384E-15	14.15
T56	fastlmm	SL4.0ch06	42923126	7.0238676350395384E-15	14.15
T56	fastlmm	SL4.0ch06	42923126	7.0238676350395384E-15	14.15
T56	fastlmm	SL4.0ch06	42923126	7.0238676350395384E-15	14.15
T56	fastlmm	SL4.0ch06	42923126	7.0238676350395384E-15	14.15
T56	fastlmm	SL4.0ch06	42923126	7.0238676350395384E-15	14.15
T56	fastlmm	SL4.0ch06	42923126	7.0238676350395384E-15	14.15
T56	fastlmm	SL4.0ch06	42923126	7.0238676350395384E-15	14.15
T56	fastlmm	SL4.0ch06	42923126	7.0238676350395384E-15	14.15
T56	fastlmm	SL4.0ch06	42923126	7.0238676350395384E-15	14.15
T56	fastlmm	SL4.0ch06	42923126	7.0238676350395384E-15	14.15
T56	fastlmm	SL4.0ch06	42932648	8.9549297315032232E-15	14.05
T56	fastlmm	SL4.0ch06	42932648	8.9549297315032232E-15	14.05
T56	fastlmm	SL4.0ch06	42932648	8.9549297315032232E-15	14.05
T56	fastlmm	SL4.0ch06	42932648	8.9549297315032232E-15	14.05
T56	fastlmm	SL4.0ch06	42932648	8.9549297315032232E-15	14.05
T56	fastlmm	SL4.0ch06	42932648	8.9549297315032232E-15	14.05
T56	fastlmm	SL4.0ch06	42932648	8.9549297315032232E-15	14.05
T56	fastlmm	SL4.0ch06	42932648	8.9549297315032232E-15	14.05
T56	fastlmm	SL4.0ch06	42932648	8.9549297315032232E-15	14.05
T56	fastlmm	SL4.0ch06	42932648	8.9549297315032232E-15	14.05
T56	fastlmm	SL4.0ch06	42932648	8.9549297315032232E-15	14.05
T56	fastlmm	SL4.0ch06	42932648	8.9549297315032232E-15	14.05
T56	fastlmm	SL4.0ch06	42932648	8.9549297315032232E-15	14.05
T56	fastlmm	SL4.0ch06	42932648	8.9549297315032232E-15	14.05
T56	fastlmm	SL4.0ch06	42932648	8.9549297315032232E-15	14.05
T56	fastlmm	SL4.0ch06	42932648	8.9549297315032232E-15	14.05
T56	fastlmm	SL4.0ch06	42932648	8.9549297315032232E-15	14.05
T56	fastlmm	SL4.0ch06	42932648	8.9549297315032232E-15	14.05
T56	fastlmm	SL4.0ch06	42932648	8.9549297315032232E-15	14.05
T56	fastlmm	SL4.0ch06	42932648	8.9549297315032232E-15	14.05
T56	fastlmm	SL4.0ch06	42932648	8.9549297315032232E-15	14.05
T56	fastlmm	SL4.0ch06	42932648	8.9549297315032232E-15	14.05
T56	fastlmm	SL4.0ch06	42932648	8.9549297315032232E-15	14.05
T56	fastlmm	SL4.0ch06	42932648	8.9549297315032232E-15	14.05
T56	fastlmm	SL4.0ch06	42932648	8.9549297315032232E-15	14.05
T56	fastlmm	SL4.0ch06	42925262	1.0075772057681218E-14	14
T56	fastlmm	SL4.0ch06	42925262	1.0075772057681218E-14	14
T56	fastlmm	SL4.0ch06	42925262	1.0075772057681218E-14	14
T56	fastlmm	SL4.0ch06	42925262	1.0075772057681218E-14	14
T56	fastlmm	SL4.0ch06	42925262	1.0075772057681218E-14	14
T56	fastlmm	SL4.0ch06	42925262	1.0075772057681218E-14	14
T56	fastlmm	SL4.0ch06	42925262	1.0075772057681218E-14	14
T56	fastlmm	SL4.0ch06	42925262	1.0075772057681218E-14	14
T56	fastlmm	SL4.0ch06	42925262	1.0075772057681218E-14	14
T56	fastlmm	SL4.0ch06	42925262	1.0075772057681218E-14	14
T56	fastlmm	SL4.0ch06	42925262	1.0075772057681218E-14	14
T56	fastlmm	SL4.0ch06	42925262	1.0075772057681218E-14	14
T56	fastlmm	SL4.0ch06	42925262	1.0075772057681218E-14	14
T56	fastlmm	SL4.0ch06	42925262	1.0075772057681218E-14	14
T56	fastlmm	SL4.0ch06	42925262	1.0075772057681218E-14	14
T56	fastlmm	SL4.0ch06	42925262	1.0075772057681218E-14	14
T56	fastlmm	SL4.0ch06	42925262	1.0075772057681218E-14	14
T56	fastlmm	SL4.0ch06	42925262	1.0075772057681218E-14	14
T56	fastlmm	SL4.0ch06	42925262	1.0075772057681218E-14	14
T56	fastlmm	SL4.0ch06	42925262	1.0075772057681218E-14	14
T56	fastlmm	SL4.0ch06	42925262	1.0075772057681218E-14	14
T56	fastlmm	SL4.0ch06	42925262	1.0075772057681218E-14	14
T56	fastlmm	SL4.0ch06	42925262	1.0075772057681218E-14	14
T56	fastlmm	SL4.0ch06	42925262	1.0075772057681218E-14	14
T56	fastlmm	SL4.0ch06	42925262	1.0075772057681218E-14	14
T56	fastlmm	SL4.0ch06	42934270	1.1444510918408644E-14	13.94
T56	fastlmm	SL4.0ch06	42934270	1.1444510918408644E-14	13.94
T56	fastlmm	SL4.0ch06	42934270	1.1444510918408644E-14	13.94
T56	fastlmm	SL4.0ch06	42934270	1.1444510918408644E-14	13.94
T56	fastlmm	SL4.0ch06	42934270	1.1444510918408644E-14	13.94
T56	fastlmm	SL4.0ch06	42934270	1.1444510918408644E-14	13.94
T56	fastlmm	SL4.0ch06	42934270	1.1444510918408644E-14	13.94
T56	fastlmm	SL4.0ch06	42934270	1.1444510918408644E-14	13.94
T56	fastlmm	SL4.0ch06	42934270	1.1444510918408644E-14	13.94
T56	fastlmm	SL4.0ch06	42934270	1.1444510918408644E-14	13.94
T56	fastlmm	SL4.0ch06	42934270	1.1444510918408644E-14	13.94
T56	fastlmm	SL4.0ch06	42934270	1.1444510918408644E-14	13.94
T56	fastlmm	SL4.0ch06	42934270	1.1444510918408644E-14	13.94
T56	fastlmm	SL4.0ch06	42934270	1.1444510918408644E-14	13.94
T56	fastlmm	SL4.0ch06	42934270	1.1444510918408644E-14	13.94
T56	fastlmm	SL4.0ch06	42934270	1.1444510918408644E-14	13.94
T56	fastlmm	SL4.0ch06	42934270	1.1444510918408644E-14	13.94
T56	fastlmm	SL4.0ch06	42934270	1.1444510918408644E-14	13.94
T56	fastlmm	SL4.0ch06	42934270	1.1444510918408644E-14	13.94
T56	fastlmm	SL4.0ch06	42934270	1.1444510918408644E-14	13.94
T56	fastlmm	SL4.0ch06	42934270	1.1444510918408644E-14	13.94
T56	fastlmm	SL4.0ch06	42934270	1.1444510918408644E-14	13.94
T56	fastlmm	SL4.0ch06	42934270	1.1444510918408644E-14	13.94
T56	fastlmm	SL4.0ch06	42934270	1.1444510918408644E-14	13.94
T56	fastlmm	SL4.0ch06	42934270	1.1444510918408644E-14	13.94
T56	fastlmm	SL4.0ch06	42892158	1.1811641090953501E-14	13.93
T56	fastlmm	SL4.0ch06	42892158	1.1811641090953501E-14	13.93
T56	fastlmm	SL4.0ch06	42892158	1.1811641090953501E-14	13.93
T56	fastlmm	SL4.0ch06	42892158	1.1811641090953501E-14	13.93
T56	fastlmm	SL4.0ch06	42892158	1.1811641090953501E-14	13.93
T56	fastlmm	SL4.0ch06	42892158	1.1811641090953501E-14	13.93
T56	fastlmm	SL4.0ch06	42892158	1.1811641090953501E-14	13.93
T56	fastlmm	SL4.0ch06	42892158	1.1811641090953501E-14	13.93
T56	fastlmm	SL4.0ch06	42892158	1.1811641090953501E-14	13.93
T56	fastlmm	SL4.0ch06	42892158	1.1811641090953501E-14	13.93
T56	fastlmm	SL4.0ch06	42892158	1.1811641090953501E-14	13.93
T56	fastlmm	SL4.0ch06	42892158	1.1811641090953501E-14	13.93
T56	fastlmm	SL4.0ch06	42892158	1.1811641090953501E-14	13.93
T56	fastlmm	SL4.0ch06	42892158	1.1811641090953501E-14	13.93
T56	fastlmm	SL4.0ch06	42892158	1.1811641090953501E-14	13.93
T56	fastlmm	SL4.0ch06	42892158	1.1811641090953501E-14	13.93
T56	fastlmm	SL4.0ch06	42892158	1.1811641090953501E-14	13.93
T56	fastlmm	SL4.0ch06	42892158	1.1811641090953501E-14	13.93
T56	fastlmm	SL4.0ch06	42892158	1.1811641090953501E-14	13.93
T56	fastlmm	SL4.0ch06	42892158	1.1811641090953501E-14	13.93
T56	fastlmm	SL4.0ch06	42892158	1.1811641090953501E-14	13.93
T56	fastlmm	SL4.0ch06	42892158	1.1811641090953501E-14	13.93
T56	fastlmm	SL4.0ch06	42892158	1.1811641090953501E-14	13.93
T56	fastlmm	SL4.0ch06	42892158	1.1811641090953501E-14	13.93
T56	fastlmm	SL4.0ch06	42892158	1.1811641090953501E-14	13.93
T56	fastlmm	SL4.0ch06	42892158	1.1811641090953501E-14	13.93
T56	fastlmm	SL4.0ch06	42892158	1.1811641090953501E-14	13.93
T56	fastlmm	SL4.0ch06	42892158	1.1811641090953501E-14	13.93
T56	fastlmm	SL4.0ch06	42892158	1.1811641090953501E-14	13.93
T56	fastlmm	SL4.0ch06	42892158	1.1811641090953501E-14	13.93
T56	fastlmm	SL4.0ch06	42902835	1.1811641090953501E-14	13.93
T56	fastlmm	SL4.0ch06	42902835	1.1811641090953501E-14	13.93
T56	fastlmm	SL4.0ch06	42902835	1.1811641090953501E-14	13.93
T56	fastlmm	SL4.0ch06	42902835	1.1811641090953501E-14	13.93
T56	fastlmm	SL4.0ch06	42902835	1.1811641090953501E-14	13.93
T56	fastlmm	SL4.0ch06	42902835	1.1811641090953501E-14	13.93
T56	fastlmm	SL4.0ch06	42902835	1.1811641090953501E-14	13.93
T56	fastlmm	SL4.0ch06	42902835	1.1811641090953501E-14	13.93
T56	fastlmm	SL4.0ch06	42902835	1.1811641090953501E-14	13.93
T56	fastlmm	SL4.0ch06	42902835	1.1811641090953501E-14	13.93
T56	fastlmm	SL4.0ch06	42902835	1.1811641090953501E-14	13.93
T56	fastlmm	SL4.0ch06	42902835	1.1811641090953501E-14	13.93
T56	fastlmm	SL4.0ch06	42902835	1.1811641090953501E-14	13.93
T56	fastlmm	SL4.0ch06	42902835	1.1811641090953501E-14	13.93
T56	fastlmm	SL4.0ch06	42902835	1.1811641090953501E-14	13.93
T56	fastlmm	SL4.0ch06	42902835	1.1811641090953501E-14	13.93
T56	fastlmm	SL4.0ch06	42902835	1.1811641090953501E-14	13.93
T56	fastlmm	SL4.0ch06	42902835	1.1811641090953501E-14	13.93
T56	fastlmm	SL4.0ch06	42902835	1.1811641090953501E-14	13.93
T56	fastlmm	SL4.0ch06	42902835	1.1811641090953501E-14	13.93
T56	fastlmm	SL4.0ch06	42902835	1.1811641090953501E-14	13.93
T56	fastlmm	SL4.0ch06	42902835	1.1811641090953501E-14	13.93
T56	fastlmm	SL4.0ch06	42902835	1.1811641090953501E-14	13.93
T56	fastlmm	SL4.0ch06	42902835	1.1811641090953501E-14	13.93
T56	fastlmm	SL4.0ch06	42902835	1.1811641090953501E-14	13.93
T56	fastlmm	SL4.0ch06	42902835	1.1811641090953501E-14	13.93
T56	fastlmm	SL4.0ch06	42902835	1.1811641090953501E-14	13.93
T56	fastlmm	SL4.0ch06	42903466	1.1811641090953501E-14	13.93
T56	fastlmm	SL4.0ch06	42903466	1.1811641090953501E-14	13.93
T56	fastlmm	SL4.0ch06	42903466	1.1811641090953501E-14	13.93
T56	fastlmm	SL4.0ch06	42903466	1.1811641090953501E-14	13.93
T56	fastlmm	SL4.0ch06	42903466	1.1811641090953501E-14	13.93
T56	fastlmm	SL4.0ch06	42903466	1.1811641090953501E-14	13.93
T56	fastlmm	SL4.0ch06	42903466	1.1811641090953501E-14	13.93
T56	fastlmm	SL4.0ch06	42903466	1.1811641090953501E-14	13.93
T56	fastlmm	SL4.0ch06	42903466	1.1811641090953501E-14	13.93
T56	fastlmm	SL4.0ch06	42903466	1.1811641090953501E-14	13.93
T56	fastlmm	SL4.0ch06	42903466	1.1811641090953501E-14	13.93
T56	fastlmm	SL4.0ch06	42903466	1.1811641090953501E-14	13.93
T56	fastlmm	SL4.0ch06	42903466	1.1811641090953501E-14	13.93
T56	fastlmm	SL4.0ch06	42903466	1.1811641090953501E-14	13.93
T56	fastlmm	SL4.0ch06	42903466	1.1811641090953501E-14	13.93
T56	fastlmm	SL4.0ch06	42903466	1.1811641090953501E-14	13.93
T56	fastlmm	SL4.0ch06	42903466	1.1811641090953501E-14	13.93
T56	fastlmm	SL4.0ch06	42903466	1.1811641090953501E-14	13.93
T56	fastlmm	SL4.0ch06	42903466	1.1811641090953501E-14	13.93
T56	fastlmm	SL4.0ch06	42903466	1.1811641090953501E-14	13.93
T56	fastlmm	SL4.0ch06	42903466	1.1811641090953501E-14	13.93
T56	fastlmm	SL4.0ch06	42903466	1.1811641090953501E-14	13.93
T56	fastlmm	SL4.0ch06	42903466	1.1811641090953501E-14	13.93
T56	fastlmm	SL4.0ch06	42903466	1.1811641090953501E-14	13.93
T56	fastlmm	SL4.0ch06	42903466	1.1811641090953501E-14	13.93
T56	fastlmm	SL4.0ch06	42903466	1.1811641090953501E-14	13.93
T56	fastlmm	SL4.0ch06	42903466	1.1811641090953501E-14	13.93
T56	fastlmm	SL4.0ch06	42920672	1.1811641090953501E-14	13.93
T56	fastlmm	SL4.0ch06	42920672	1.1811641090953501E-14	13.93
T56	fastlmm	SL4.0ch06	42920672	1.1811641090953501E-14	13.93
T56	fastlmm	SL4.0ch06	42920672	1.1811641090953501E-14	13.93
T56	fastlmm	SL4.0ch06	42920672	1.1811641090953501E-14	13.93
T56	fastlmm	SL4.0ch06	42920672	1.1811641090953501E-14	13.93
T56	fastlmm	SL4.0ch06	42920672	1.1811641090953501E-14	13.93
T56	fastlmm	SL4.0ch06	42920672	1.1811641090953501E-14	13.93
T56	fastlmm	SL4.0ch06	42920672	1.1811641090953501E-14	13.93
T56	fastlmm	SL4.0ch06	42920672	1.1811641090953501E-14	13.93
T56	fastlmm	SL4.0ch06	42920672	1.1811641090953501E-14	13.93
T56	fastlmm	SL4.0ch06	42920672	1.1811641090953501E-14	13.93
T56	fastlmm	SL4.0ch06	42920672	1.1811641090953501E-14	13.93
T56	fastlmm	SL4.0ch06	42920672	1.1811641090953501E-14	13.93
T56	fastlmm	SL4.0ch06	42920672	1.1811641090953501E-14	13.93
T56	fastlmm	SL4.0ch06	42920672	1.1811641090953501E-14	13.93
T56	fastlmm	SL4.0ch06	42920672	1.1811641090953501E-14	13.93
T56	fastlmm	SL4.0ch06	42920672	1.1811641090953501E-14	13.93
T56	fastlmm	SL4.0ch06	42920672	1.1811641090953501E-14	13.93
T56	fastlmm	SL4.0ch06	42920672	1.1811641090953501E-14	13.93
T56	fastlmm	SL4.0ch06	42920672	1.1811641090953501E-14	13.93
T56	fastlmm	SL4.0ch06	42920672	1.1811641090953501E-14	13.93
T56	fastlmm	SL4.0ch06	42920672	1.1811641090953501E-14	13.93
T56	fastlmm	SL4.0ch06	42920672	1.1811641090953501E-14	13.93
T56	fastlmm	SL4.0ch06	42920672	1.1811641090953501E-14	13.93
T56	fastlmm	SL4.0ch06	42920672	1.1811641090953501E-14	13.93
T56	fastlmm	SL4.0ch06	42922765	1.1811641090953501E-14	13.93
T56	fastlmm	SL4.0ch06	42922765	1.1811641090953501E-14	13.93
T56	fastlmm	SL4.0ch06	42922765	1.1811641090953501E-14	13.93
T56	fastlmm	SL4.0ch06	42922765	1.1811641090953501E-14	13.93
T56	fastlmm	SL4.0ch06	42922765	1.1811641090953501E-14	13.93
T56	fastlmm	SL4.0ch06	42922765	1.1811641090953501E-14	13.93
T56	fastlmm	SL4.0ch06	42922765	1.1811641090953501E-14	13.93
T56	fastlmm	SL4.0ch06	42922765	1.1811641090953501E-14	13.93
T56	fastlmm	SL4.0ch06	42922765	1.1811641090953501E-14	13.93
T56	fastlmm	SL4.0ch06	42922765	1.1811641090953501E-14	13.93
T56	fastlmm	SL4.0ch06	42922765	1.1811641090953501E-14	13.93
T56	fastlmm	SL4.0ch06	42922765	1.1811641090953501E-14	13.93
T56	fastlmm	SL4.0ch06	42922765	1.1811641090953501E-14	13.93
T56	fastlmm	SL4.0ch06	42922765	1.1811641090953501E-14	13.93
T56	fastlmm	SL4.0ch06	42922765	1.1811641090953501E-14	13.93
T56	fastlmm	SL4.0ch06	42922765	1.1811641090953501E-14	13.93
T56	fastlmm	SL4.0ch06	42922765	1.1811641090953501E-14	13.93
T56	fastlmm	SL4.0ch06	42922765	1.1811641090953501E-14	13.93
T56	fastlmm	SL4.0ch06	42922765	1.1811641090953501E-14	13.93
T56	fastlmm	SL4.0ch06	42922765	1.1811641090953501E-14	13.93
T56	fastlmm	SL4.0ch06	42922765	1.1811641090953501E-14	13.93
T56	fastlmm	SL4.0ch06	42922765	1.1811641090953501E-14	13.93
T56	fastlmm	SL4.0ch06	42922765	1.1811641090953501E-14	13.93
T56	fastlmm	SL4.0ch06	42922765	1.1811641090953501E-14	13.93
T56	fastlmm	SL4.0ch06	42922765	1.1811641090953501E-14	13.93
T56	fastlmm	SL4.0ch06	42923669	1.1811641090953501E-14	13.93
T56	fastlmm	SL4.0ch06	42923669	1.1811641090953501E-14	13.93
T56	fastlmm	SL4.0ch06	42923669	1.1811641090953501E-14	13.93
T56	fastlmm	SL4.0ch06	42923669	1.1811641090953501E-14	13.93
T56	fastlmm	SL4.0ch06	42923669	1.1811641090953501E-14	13.93
T56	fastlmm	SL4.0ch06	42923669	1.1811641090953501E-14	13.93
T56	fastlmm	SL4.0ch06	42923669	1.1811641090953501E-14	13.93
T56	fastlmm	SL4.0ch06	42923669	1.1811641090953501E-14	13.93
T56	fastlmm	SL4.0ch06	42923669	1.1811641090953501E-14	13.93
T56	fastlmm	SL4.0ch06	42923669	1.1811641090953501E-14	13.93
T56	fastlmm	SL4.0ch06	42923669	1.1811641090953501E-14	13.93
T56	fastlmm	SL4.0ch06	42923669	1.1811641090953501E-14	13.93
T56	fastlmm	SL4.0ch06	42923669	1.1811641090953501E-14	13.93
T56	fastlmm	SL4.0ch06	42923669	1.1811641090953501E-14	13.93
T56	fastlmm	SL4.0ch06	42923669	1.1811641090953501E-14	13.93
T56	fastlmm	SL4.0ch06	42923669	1.1811641090953501E-14	13.93
T56	fastlmm	SL4.0ch06	42923669	1.1811641090953501E-14	13.93
T56	fastlmm	SL4.0ch06	42923669	1.1811641090953501E-14	13.93
T56	fastlmm	SL4.0ch06	42923669	1.1811641090953501E-14	13.93
T56	fastlmm	SL4.0ch06	42923669	1.1811641090953501E-14	13.93
T56	fastlmm	SL4.0ch06	42923669	1.1811641090953501E-14	13.93
T56	fastlmm	SL4.0ch06	42923669	1.1811641090953501E-14	13.93
T56	fastlmm	SL4.0ch06	42923669	1.1811641090953501E-14	13.93
T56	fastlmm	SL4.0ch06	42923669	1.1811641090953501E-14	13.93
T56	fastlmm	SL4.0ch06	42923669	1.1811641090953501E-14	13.93
T56	fastlmm	SL4.0ch06	42924084	1.1811641090953501E-14	13.93
T56	fastlmm	SL4.0ch06	42924084	1.1811641090953501E-14	13.93
T56	fastlmm	SL4.0ch06	42924084	1.1811641090953501E-14	13.93
T56	fastlmm	SL4.0ch06	42924084	1.1811641090953501E-14	13.93
T56	fastlmm	SL4.0ch06	42924084	1.1811641090953501E-14	13.93
T56	fastlmm	SL4.0ch06	42924084	1.1811641090953501E-14	13.93
T56	fastlmm	SL4.0ch06	42924084	1.1811641090953501E-14	13.93
T56	fastlmm	SL4.0ch06	42924084	1.1811641090953501E-14	13.93
T56	fastlmm	SL4.0ch06	42924084	1.1811641090953501E-14	13.93
T56	fastlmm	SL4.0ch06	42924084	1.1811641090953501E-14	13.93
T56	fastlmm	SL4.0ch06	42924084	1.1811641090953501E-14	13.93
T56	fastlmm	SL4.0ch06	42924084	1.1811641090953501E-14	13.93
T56	fastlmm	SL4.0ch06	42924084	1.1811641090953501E-14	13.93
T56	fastlmm	SL4.0ch06	42924084	1.1811641090953501E-14	13.93
T56	fastlmm	SL4.0ch06	42924084	1.1811641090953501E-14	13.93
T56	fastlmm	SL4.0ch06	42924084	1.1811641090953501E-14	13.93
T56	fastlmm	SL4.0ch06	42924084	1.1811641090953501E-14	13.93
T56	fastlmm	SL4.0ch06	42924084	1.1811641090953501E-14	13.93
T56	fastlmm	SL4.0ch06	42924084	1.1811641090953501E-14	13.93
T56	fastlmm	SL4.0ch06	42924084	1.1811641090953501E-14	13.93
T56	fastlmm	SL4.0ch06	42924084	1.1811641090953501E-14	13.93
T56	fastlmm	SL4.0ch06	42924084	1.1811641090953501E-14	13.93
T56	fastlmm	SL4.0ch06	42924084	1.1811641090953501E-14	13.93
T56	fastlmm	SL4.0ch06	42924084	1.1811641090953501E-14	13.93
T56	fastlmm	SL4.0ch06	42924084	1.1811641090953501E-14	13.93
T56	fastlmm	SL4.0ch06	42924486	1.1811641090953501E-14	13.93
T56	fastlmm	SL4.0ch06	42924486	1.1811641090953501E-14	13.93
T56	fastlmm	SL4.0ch06	42924486	1.1811641090953501E-14	13.93
T56	fastlmm	SL4.0ch06	42924486	1.1811641090953501E-14	13.93
T56	fastlmm	SL4.0ch06	42924486	1.1811641090953501E-14	13.93
T56	fastlmm	SL4.0ch06	42924486	1.1811641090953501E-14	13.93
T56	fastlmm	SL4.0ch06	42924486	1.1811641090953501E-14	13.93
T56	fastlmm	SL4.0ch06	42924486	1.1811641090953501E-14	13.93
T56	fastlmm	SL4.0ch06	42924486	1.1811641090953501E-14	13.93
T56	fastlmm	SL4.0ch06	42924486	1.1811641090953501E-14	13.93
T56	fastlmm	SL4.0ch06	42924486	1.1811641090953501E-14	13.93
T56	fastlmm	SL4.0ch06	42924486	1.1811641090953501E-14	13.93
T56	fastlmm	SL4.0ch06	42924486	1.1811641090953501E-14	13.93
T56	fastlmm	SL4.0ch06	42924486	1.1811641090953501E-14	13.93
T56	fastlmm	SL4.0ch06	42924486	1.1811641090953501E-14	13.93
T56	fastlmm	SL4.0ch06	42924486	1.1811641090953501E-14	13.93
T56	fastlmm	SL4.0ch06	42924486	1.1811641090953501E-14	13.93
T56	fastlmm	SL4.0ch06	42924486	1.1811641090953501E-14	13.93
T56	fastlmm	SL4.0ch06	42924486	1.1811641090953501E-14	13.93
T56	fastlmm	SL4.0ch06	42924486	1.1811641090953501E-14	13.93
T56	fastlmm	SL4.0ch06	42924486	1.1811641090953501E-14	13.93
T56	fastlmm	SL4.0ch06	42924486	1.1811641090953501E-14	13.93
T56	fastlmm	SL4.0ch06	42924486	1.1811641090953501E-14	13.93
T56	fastlmm	SL4.0ch06	42924486	1.1811641090953501E-14	13.93
T56	fastlmm	SL4.0ch06	42924486	1.1811641090953501E-14	13.93
T56	fastlmm	SL4.0ch06	42933973	1.1811641090953501E-14	13.93
T56	fastlmm	SL4.0ch06	42933973	1.1811641090953501E-14	13.93
T56	fastlmm	SL4.0ch06	42933973	1.1811641090953501E-14	13.93
T56	fastlmm	SL4.0ch06	42933973	1.1811641090953501E-14	13.93
T56	fastlmm	SL4.0ch06	42933973	1.1811641090953501E-14	13.93
T56	fastlmm	SL4.0ch06	42933973	1.1811641090953501E-14	13.93
T56	fastlmm	SL4.0ch06	42933973	1.1811641090953501E-14	13.93
T56	fastlmm	SL4.0ch06	42933973	1.1811641090953501E-14	13.93
T56	fastlmm	SL4.0ch06	42933973	1.1811641090953501E-14	13.93
T56	fastlmm	SL4.0ch06	42933973	1.1811641090953501E-14	13.93
T56	fastlmm	SL4.0ch06	42933973	1.1811641090953501E-14	13.93
T56	fastlmm	SL4.0ch06	42933973	1.1811641090953501E-14	13.93
T56	fastlmm	SL4.0ch06	42933973	1.1811641090953501E-14	13.93
T56	fastlmm	SL4.0ch06	42933973	1.1811641090953501E-14	13.93
T56	fastlmm	SL4.0ch06	42933973	1.1811641090953501E-14	13.93
T56	fastlmm	SL4.0ch06	42933973	1.1811641090953501E-14	13.93
T56	fastlmm	SL4.0ch06	42933973	1.1811641090953501E-14	13.93
T56	fastlmm	SL4.0ch06	42933973	1.1811641090953501E-14	13.93
T56	fastlmm	SL4.0ch06	42933973	1.1811641090953501E-14	13.93
T56	fastlmm	SL4.0ch06	42933973	1.1811641090953501E-14	13.93
T56	fastlmm	SL4.0ch06	42933973	1.1811641090953501E-14	13.93
T56	fastlmm	SL4.0ch06	42933973	1.1811641090953501E-14	13.93
T56	fastlmm	SL4.0ch06	42933973	1.1811641090953501E-14	13.93
T56	fastlmm	SL4.0ch06	42933973	1.1811641090953501E-14	13.93
T56	fastlmm	SL4.0ch06	42933973	1.1811641090953501E-14	13.93
T56	fastlmm	SL4.0ch06	42657794	1.2523893705361524E-14	13.9
T56	fastlmm	SL4.0ch06	42657794	1.2523893705361524E-14	13.9
T56	fastlmm	SL4.0ch06	42657794	1.2523893705361524E-14	13.9
T56	fastlmm	SL4.0ch06	42657794	1.2523893705361524E-14	13.9
T56	fastlmm	SL4.0ch06	42657794	1.2523893705361524E-14	13.9
T56	fastlmm	SL4.0ch06	42657794	1.2523893705361524E-14	13.9
T56	fastlmm	SL4.0ch06	42657794	1.2523893705361524E-14	13.9
T56	fastlmm	SL4.0ch06	42657794	1.2523893705361524E-14	13.9
T56	fastlmm	SL4.0ch06	42657794	1.2523893705361524E-14	13.9
T56	fastlmm	SL4.0ch06	42657794	1.2523893705361524E-14	13.9
T56	fastlmm	SL4.0ch06	42657794	1.2523893705361524E-14	13.9
T56	fastlmm	SL4.0ch06	42657794	1.2523893705361524E-14	13.9
T56	fastlmm	SL4.0ch06	42657794	1.2523893705361524E-14	13.9
T56	fastlmm	SL4.0ch06	42657794	1.2523893705361524E-14	13.9
T56	fastlmm	SL4.0ch06	42657794	1.2523893705361524E-14	13.9
T56	fastlmm	SL4.0ch06	42657794	1.2523893705361524E-14	13.9
T56	fastlmm	SL4.0ch06	42657794	1.2523893705361524E-14	13.9
T56	fastlmm	SL4.0ch06	42657794	1.2523893705361524E-14	13.9
T56	fastlmm	SL4.0ch06	42657794	1.2523893705361524E-14	13.9
T56	fastlmm	SL4.0ch06	42657794	1.2523893705361524E-14	13.9
T56	fastlmm	SL4.0ch06	42657794	1.2523893705361524E-14	13.9
T56	fastlmm	SL4.0ch06	42657794	1.2523893705361524E-14	13.9
T56	fastlmm	SL4.0ch06	42657794	1.2523893705361524E-14	13.9
T56	fastlmm	SL4.0ch06	42657794	1.2523893705361524E-14	13.9
T56	fastlmm	SL4.0ch06	42657794	1.2523893705361524E-14	13.9
T56	fastlmm	SL4.0ch06	42657794	1.2523893705361524E-14	13.9
T56	fastlmm	SL4.0ch06	42657794	1.2523893705361524E-14	13.9
T56	fastlmm	SL4.0ch06	42657794	1.2523893705361524E-14	13.9
T56	fastlmm	SL4.0ch06	42657794	1.2523893705361524E-14	13.9
T56	fastlmm	SL4.0ch06	42657794	1.2523893705361524E-14	13.9
T56	fastlmm	SL4.0ch06	42657794	1.2523893705361524E-14	13.9
T56	fastlmm	SL4.0ch06	42657794	1.2523893705361524E-14	13.9
T56	fastlmm	SL4.0ch06	42657794	1.2523893705361524E-14	13.9
T56	fastlmm	SL4.0ch06	42657794	1.2523893705361524E-14	13.9
T56	fastlmm	SL4.0ch06	42657794	1.2523893705361524E-14	13.9
T56	fastlmm	SL4.0ch06	42657794	1.2523893705361524E-14	13.9
T56	fastlmm	SL4.0ch06	42657794	1.2523893705361524E-14	13.9
T56	fastlmm	SL4.0ch06	42657794	1.2523893705361524E-14	13.9
T56	fastlmm	SL4.0ch06	42657794	1.2523893705361524E-14	13.9
T56	fastlmm	SL4.0ch06	42657794	1.2523893705361524E-14	13.9
T56	fastlmm	SL4.0ch06	42657794	1.2523893705361524E-14	13.9
T56	fastlmm	SL4.0ch06	42921290	1.2908108484897752E-14	13.89
T56	fastlmm	SL4.0ch06	42921290	1.2908108484897752E-14	13.89
T56	fastlmm	SL4.0ch06	42921290	1.2908108484897752E-14	13.89
T56	fastlmm	SL4.0ch06	42921290	1.2908108484897752E-14	13.89
T56	fastlmm	SL4.0ch06	42921290	1.2908108484897752E-14	13.89
T56	fastlmm	SL4.0ch06	42921290	1.2908108484897752E-14	13.89
T56	fastlmm	SL4.0ch06	42921290	1.2908108484897752E-14	13.89
T56	fastlmm	SL4.0ch06	42921290	1.2908108484897752E-14	13.89
T56	fastlmm	SL4.0ch06	42921290	1.2908108484897752E-14	13.89
T56	fastlmm	SL4.0ch06	42921290	1.2908108484897752E-14	13.89
T56	fastlmm	SL4.0ch06	42921290	1.2908108484897752E-14	13.89
T56	fastlmm	SL4.0ch06	42921290	1.2908108484897752E-14	13.89
T56	fastlmm	SL4.0ch06	42921290	1.2908108484897752E-14	13.89
T56	fastlmm	SL4.0ch06	42921290	1.2908108484897752E-14	13.89
T56	fastlmm	SL4.0ch06	42921290	1.2908108484897752E-14	13.89
T56	fastlmm	SL4.0ch06	42921290	1.2908108484897752E-14	13.89
T56	fastlmm	SL4.0ch06	42921290	1.2908108484897752E-14	13.89
T56	fastlmm	SL4.0ch06	42921290	1.2908108484897752E-14	13.89
T56	fastlmm	SL4.0ch06	42921290	1.2908108484897752E-14	13.89
T56	fastlmm	SL4.0ch06	42921290	1.2908108484897752E-14	13.89
T56	fastlmm	SL4.0ch06	42921290	1.2908108484897752E-14	13.89
T56	fastlmm	SL4.0ch06	42921290	1.2908108484897752E-14	13.89
T56	fastlmm	SL4.0ch06	42921290	1.2908108484897752E-14	13.89
T56	fastlmm	SL4.0ch06	42921290	1.2908108484897752E-14	13.89
T56	fastlmm	SL4.0ch06	42921290	1.2908108484897752E-14	13.89
T56	fastlmm	SL4.0ch06	42921290	1.2908108484897752E-14	13.89
T56	fastlmm	SL4.0ch06	42921307	1.2908108484897752E-14	13.89
T56	fastlmm	SL4.0ch06	42921307	1.2908108484897752E-14	13.89
T56	fastlmm	SL4.0ch06	42921307	1.2908108484897752E-14	13.89
T56	fastlmm	SL4.0ch06	42921307	1.2908108484897752E-14	13.89
T56	fastlmm	SL4.0ch06	42921307	1.2908108484897752E-14	13.89
T56	fastlmm	SL4.0ch06	42921307	1.2908108484897752E-14	13.89
T56	fastlmm	SL4.0ch06	42921307	1.2908108484897752E-14	13.89
T56	fastlmm	SL4.0ch06	42921307	1.2908108484897752E-14	13.89
T56	fastlmm	SL4.0ch06	42921307	1.2908108484897752E-14	13.89
T56	fastlmm	SL4.0ch06	42921307	1.2908108484897752E-14	13.89
T56	fastlmm	SL4.0ch06	42921307	1.2908108484897752E-14	13.89
T56	fastlmm	SL4.0ch06	42921307	1.2908108484897752E-14	13.89
T56	fastlmm	SL4.0ch06	42921307	1.2908108484897752E-14	13.89
T56	fastlmm	SL4.0ch06	42921307	1.2908108484897752E-14	13.89
T56	fastlmm	SL4.0ch06	42921307	1.2908108484897752E-14	13.89
T56	fastlmm	SL4.0ch06	42921307	1.2908108484897752E-14	13.89
T56	fastlmm	SL4.0ch06	42921307	1.2908108484897752E-14	13.89
T56	fastlmm	SL4.0ch06	42921307	1.2908108484897752E-14	13.89
T56	fastlmm	SL4.0ch06	42921307	1.2908108484897752E-14	13.89
T56	fastlmm	SL4.0ch06	42921307	1.2908108484897752E-14	13.89
T56	fastlmm	SL4.0ch06	42921307	1.2908108484897752E-14	13.89
T56	fastlmm	SL4.0ch06	42921307	1.2908108484897752E-14	13.89
T56	fastlmm	SL4.0ch06	42921307	1.2908108484897752E-14	13.89
T56	fastlmm	SL4.0ch06	42921307	1.2908108484897752E-14	13.89
T56	fastlmm	SL4.0ch06	42921307	1.2908108484897752E-14	13.89
T56	fastlmm	SL4.0ch06	42921307	1.2908108484897752E-14	13.89
T56	fastlmm	SL4.0ch06	42923278	1.2908108484897752E-14	13.89
T56	fastlmm	SL4.0ch06	42923278	1.2908108484897752E-14	13.89
T56	fastlmm	SL4.0ch06	42923278	1.2908108484897752E-14	13.89
T56	fastlmm	SL4.0ch06	42923278	1.2908108484897752E-14	13.89
T56	fastlmm	SL4.0ch06	42923278	1.2908108484897752E-14	13.89
T56	fastlmm	SL4.0ch06	42923278	1.2908108484897752E-14	13.89
T56	fastlmm	SL4.0ch06	42923278	1.2908108484897752E-14	13.89
T56	fastlmm	SL4.0ch06	42923278	1.2908108484897752E-14	13.89
T56	fastlmm	SL4.0ch06	42923278	1.2908108484897752E-14	13.89
T56	fastlmm	SL4.0ch06	42923278	1.2908108484897752E-14	13.89
T56	fastlmm	SL4.0ch06	42923278	1.2908108484897752E-14	13.89
T56	fastlmm	SL4.0ch06	42923278	1.2908108484897752E-14	13.89
T56	fastlmm	SL4.0ch06	42923278	1.2908108484897752E-14	13.89
T56	fastlmm	SL4.0ch06	42923278	1.2908108484897752E-14	13.89
T56	fastlmm	SL4.0ch06	42923278	1.2908108484897752E-14	13.89
T56	fastlmm	SL4.0ch06	42923278	1.2908108484897752E-14	13.89
T56	fastlmm	SL4.0ch06	42923278	1.2908108484897752E-14	13.89
T56	fastlmm	SL4.0ch06	42923278	1.2908108484897752E-14	13.89
T56	fastlmm	SL4.0ch06	42923278	1.2908108484897752E-14	13.89
T56	fastlmm	SL4.0ch06	42923278	1.2908108484897752E-14	13.89
T56	fastlmm	SL4.0ch06	42923278	1.2908108484897752E-14	13.89
T56	fastlmm	SL4.0ch06	42923278	1.2908108484897752E-14	13.89
T56	fastlmm	SL4.0ch06	42923278	1.2908108484897752E-14	13.89
T56	fastlmm	SL4.0ch06	42923278	1.2908108484897752E-14	13.89
T56	fastlmm	SL4.0ch06	42923278	1.2908108484897752E-14	13.89
T56	fastlmm	SL4.0ch06	42923441	1.2908108484897752E-14	13.89
T56	fastlmm	SL4.0ch06	42923441	1.2908108484897752E-14	13.89
T56	fastlmm	SL4.0ch06	42923441	1.2908108484897752E-14	13.89
T56	fastlmm	SL4.0ch06	42923441	1.2908108484897752E-14	13.89
T56	fastlmm	SL4.0ch06	42923441	1.2908108484897752E-14	13.89
T56	fastlmm	SL4.0ch06	42923441	1.2908108484897752E-14	13.89
T56	fastlmm	SL4.0ch06	42923441	1.2908108484897752E-14	13.89
T56	fastlmm	SL4.0ch06	42923441	1.2908108484897752E-14	13.89
T56	fastlmm	SL4.0ch06	42923441	1.2908108484897752E-14	13.89
T56	fastlmm	SL4.0ch06	42923441	1.2908108484897752E-14	13.89
T56	fastlmm	SL4.0ch06	42923441	1.2908108484897752E-14	13.89
T56	fastlmm	SL4.0ch06	42923441	1.2908108484897752E-14	13.89
T56	fastlmm	SL4.0ch06	42923441	1.2908108484897752E-14	13.89
T56	fastlmm	SL4.0ch06	42923441	1.2908108484897752E-14	13.89
T56	fastlmm	SL4.0ch06	42923441	1.2908108484897752E-14	13.89
T56	fastlmm	SL4.0ch06	42923441	1.2908108484897752E-14	13.89
T56	fastlmm	SL4.0ch06	42923441	1.2908108484897752E-14	13.89
T56	fastlmm	SL4.0ch06	42923441	1.2908108484897752E-14	13.89
T56	fastlmm	SL4.0ch06	42923441	1.2908108484897752E-14	13.89
T56	fastlmm	SL4.0ch06	42923441	1.2908108484897752E-14	13.89
T56	fastlmm	SL4.0ch06	42923441	1.2908108484897752E-14	13.89
T56	fastlmm	SL4.0ch06	42923441	1.2908108484897752E-14	13.89
T56	fastlmm	SL4.0ch06	42923441	1.2908108484897752E-14	13.89
T56	fastlmm	SL4.0ch06	42923441	1.2908108484897752E-14	13.89
T56	fastlmm	SL4.0ch06	42923441	1.2908108484897752E-14	13.89
T56	fastlmm	SL4.0ch06	42925429	1.2908108484897752E-14	13.89
T56	fastlmm	SL4.0ch06	42925429	1.2908108484897752E-14	13.89
T56	fastlmm	SL4.0ch06	42925429	1.2908108484897752E-14	13.89
T56	fastlmm	SL4.0ch06	42925429	1.2908108484897752E-14	13.89
T56	fastlmm	SL4.0ch06	42925429	1.2908108484897752E-14	13.89
T56	fastlmm	SL4.0ch06	42925429	1.2908108484897752E-14	13.89
T56	fastlmm	SL4.0ch06	42925429	1.2908108484897752E-14	13.89
T56	fastlmm	SL4.0ch06	42925429	1.2908108484897752E-14	13.89
T56	fastlmm	SL4.0ch06	42925429	1.2908108484897752E-14	13.89
T56	fastlmm	SL4.0ch06	42925429	1.2908108484897752E-14	13.89
T56	fastlmm	SL4.0ch06	42925429	1.2908108484897752E-14	13.89
T56	fastlmm	SL4.0ch06	42925429	1.2908108484897752E-14	13.89
T56	fastlmm	SL4.0ch06	42925429	1.2908108484897752E-14	13.89
T56	fastlmm	SL4.0ch06	42925429	1.2908108484897752E-14	13.89
T56	fastlmm	SL4.0ch06	42925429	1.2908108484897752E-14	13.89
T56	fastlmm	SL4.0ch06	42925429	1.2908108484897752E-14	13.89
T56	fastlmm	SL4.0ch06	42925429	1.2908108484897752E-14	13.89
T56	fastlmm	SL4.0ch06	42925429	1.2908108484897752E-14	13.89
T56	fastlmm	SL4.0ch06	42925429	1.2908108484897752E-14	13.89
T56	fastlmm	SL4.0ch06	42925429	1.2908108484897752E-14	13.89
T56	fastlmm	SL4.0ch06	42925429	1.2908108484897752E-14	13.89
T56	fastlmm	SL4.0ch06	42925429	1.2908108484897752E-14	13.89
T56	fastlmm	SL4.0ch06	42925429	1.2908108484897752E-14	13.89
T56	fastlmm	SL4.0ch06	42925429	1.2908108484897752E-14	13.89
T56	fastlmm	SL4.0ch06	42925429	1.2908108484897752E-14	13.89
T56	fastlmm	SL4.0ch06	42925460	1.2908108484897752E-14	13.89
T56	fastlmm	SL4.0ch06	42925460	1.2908108484897752E-14	13.89
T56	fastlmm	SL4.0ch06	42925460	1.2908108484897752E-14	13.89
T56	fastlmm	SL4.0ch06	42925460	1.2908108484897752E-14	13.89
T56	fastlmm	SL4.0ch06	42925460	1.2908108484897752E-14	13.89
T56	fastlmm	SL4.0ch06	42925460	1.2908108484897752E-14	13.89
T56	fastlmm	SL4.0ch06	42925460	1.2908108484897752E-14	13.89
T56	fastlmm	SL4.0ch06	42925460	1.2908108484897752E-14	13.89
T56	fastlmm	SL4.0ch06	42925460	1.2908108484897752E-14	13.89
T56	fastlmm	SL4.0ch06	42925460	1.2908108484897752E-14	13.89
T56	fastlmm	SL4.0ch06	42925460	1.2908108484897752E-14	13.89
T56	fastlmm	SL4.0ch06	42925460	1.2908108484897752E-14	13.89
T56	fastlmm	SL4.0ch06	42925460	1.2908108484897752E-14	13.89
T56	fastlmm	SL4.0ch06	42925460	1.2908108484897752E-14	13.89
T56	fastlmm	SL4.0ch06	42925460	1.2908108484897752E-14	13.89
T56	fastlmm	SL4.0ch06	42925460	1.2908108484897752E-14	13.89
T56	fastlmm	SL4.0ch06	42925460	1.2908108484897752E-14	13.89
T56	fastlmm	SL4.0ch06	42925460	1.2908108484897752E-14	13.89
T56	fastlmm	SL4.0ch06	42925460	1.2908108484897752E-14	13.89
T56	fastlmm	SL4.0ch06	42925460	1.2908108484897752E-14	13.89
T56	fastlmm	SL4.0ch06	42925460	1.2908108484897752E-14	13.89
T56	fastlmm	SL4.0ch06	42925460	1.2908108484897752E-14	13.89
T56	fastlmm	SL4.0ch06	42925460	1.2908108484897752E-14	13.89
T56	fastlmm	SL4.0ch06	42925460	1.2908108484897752E-14	13.89
T56	fastlmm	SL4.0ch06	42925460	1.2908108484897752E-14	13.89
T56	fastlmm	SL4.0ch06	42925541	1.2908108484897752E-14	13.89
T56	fastlmm	SL4.0ch06	42925541	1.2908108484897752E-14	13.89
T56	fastlmm	SL4.0ch06	42925541	1.2908108484897752E-14	13.89
T56	fastlmm	SL4.0ch06	42925541	1.2908108484897752E-14	13.89
T56	fastlmm	SL4.0ch06	42925541	1.2908108484897752E-14	13.89
T56	fastlmm	SL4.0ch06	42925541	1.2908108484897752E-14	13.89
T56	fastlmm	SL4.0ch06	42925541	1.2908108484897752E-14	13.89
T56	fastlmm	SL4.0ch06	42925541	1.2908108484897752E-14	13.89
T56	fastlmm	SL4.0ch06	42925541	1.2908108484897752E-14	13.89
T56	fastlmm	SL4.0ch06	42925541	1.2908108484897752E-14	13.89
T56	fastlmm	SL4.0ch06	42925541	1.2908108484897752E-14	13.89
T56	fastlmm	SL4.0ch06	42925541	1.2908108484897752E-14	13.89
T56	fastlmm	SL4.0ch06	42925541	1.2908108484897752E-14	13.89
T56	fastlmm	SL4.0ch06	42925541	1.2908108484897752E-14	13.89
T56	fastlmm	SL4.0ch06	42925541	1.2908108484897752E-14	13.89
T56	fastlmm	SL4.0ch06	42925541	1.2908108484897752E-14	13.89
T56	fastlmm	SL4.0ch06	42925541	1.2908108484897752E-14	13.89
T56	fastlmm	SL4.0ch06	42925541	1.2908108484897752E-14	13.89
T56	fastlmm	SL4.0ch06	42925541	1.2908108484897752E-14	13.89
T56	fastlmm	SL4.0ch06	42925541	1.2908108484897752E-14	13.89
T56	fastlmm	SL4.0ch06	42925541	1.2908108484897752E-14	13.89
T56	fastlmm	SL4.0ch06	42925541	1.2908108484897752E-14	13.89
T56	fastlmm	SL4.0ch06	42925541	1.2908108484897752E-14	13.89
T56	fastlmm	SL4.0ch06	42925541	1.2908108484897752E-14	13.89
T56	fastlmm	SL4.0ch06	42925541	1.2908108484897752E-14	13.89
T56	fastlmm	SL4.0ch06	42925549	1.2908108484897752E-14	13.89
T56	fastlmm	SL4.0ch06	42925549	1.2908108484897752E-14	13.89
T56	fastlmm	SL4.0ch06	42925549	1.2908108484897752E-14	13.89
T56	fastlmm	SL4.0ch06	42925549	1.2908108484897752E-14	13.89
T56	fastlmm	SL4.0ch06	42925549	1.2908108484897752E-14	13.89
T56	fastlmm	SL4.0ch06	42925549	1.2908108484897752E-14	13.89
T56	fastlmm	SL4.0ch06	42925549	1.2908108484897752E-14	13.89
T56	fastlmm	SL4.0ch06	42925549	1.2908108484897752E-14	13.89
T56	fastlmm	SL4.0ch06	42925549	1.2908108484897752E-14	13.89
T56	fastlmm	SL4.0ch06	42925549	1.2908108484897752E-14	13.89
T56	fastlmm	SL4.0ch06	42925549	1.2908108484897752E-14	13.89
T56	fastlmm	SL4.0ch06	42925549	1.2908108484897752E-14	13.89
T56	fastlmm	SL4.0ch06	42925549	1.2908108484897752E-14	13.89
T56	fastlmm	SL4.0ch06	42925549	1.2908108484897752E-14	13.89
T56	fastlmm	SL4.0ch06	42925549	1.2908108484897752E-14	13.89
T56	fastlmm	SL4.0ch06	42925549	1.2908108484897752E-14	13.89
T56	fastlmm	SL4.0ch06	42925549	1.2908108484897752E-14	13.89
T56	fastlmm	SL4.0ch06	42925549	1.2908108484897752E-14	13.89
T56	fastlmm	SL4.0ch06	42925549	1.2908108484897752E-14	13.89
T56	fastlmm	SL4.0ch06	42925549	1.2908108484897752E-14	13.89
T56	fastlmm	SL4.0ch06	42925549	1.2908108484897752E-14	13.89
T56	fastlmm	SL4.0ch06	42925549	1.2908108484897752E-14	13.89
T56	fastlmm	SL4.0ch06	42925549	1.2908108484897752E-14	13.89
T56	fastlmm	SL4.0ch06	42925549	1.2908108484897752E-14	13.89
T56	fastlmm	SL4.0ch06	42925549	1.2908108484897752E-14	13.89
T56	fastlmm	SL4.0ch06	42925590	1.2908108484897752E-14	13.89
T56	fastlmm	SL4.0ch06	42925590	1.2908108484897752E-14	13.89
T56	fastlmm	SL4.0ch06	42925590	1.2908108484897752E-14	13.89
T56	fastlmm	SL4.0ch06	42925590	1.2908108484897752E-14	13.89
T56	fastlmm	SL4.0ch06	42925590	1.2908108484897752E-14	13.89
T56	fastlmm	SL4.0ch06	42925590	1.2908108484897752E-14	13.89
T56	fastlmm	SL4.0ch06	42925590	1.2908108484897752E-14	13.89
T56	fastlmm	SL4.0ch06	42925590	1.2908108484897752E-14	13.89
T56	fastlmm	SL4.0ch06	42925590	1.2908108484897752E-14	13.89
T56	fastlmm	SL4.0ch06	42925590	1.2908108484897752E-14	13.89
T56	fastlmm	SL4.0ch06	42925590	1.2908108484897752E-14	13.89
T56	fastlmm	SL4.0ch06	42925590	1.2908108484897752E-14	13.89
T56	fastlmm	SL4.0ch06	42925590	1.2908108484897752E-14	13.89
T56	fastlmm	SL4.0ch06	42925590	1.2908108484897752E-14	13.89
T56	fastlmm	SL4.0ch06	42925590	1.2908108484897752E-14	13.89
T56	fastlmm	SL4.0ch06	42925590	1.2908108484897752E-14	13.89
T56	fastlmm	SL4.0ch06	42925590	1.2908108484897752E-14	13.89
T56	fastlmm	SL4.0ch06	42925590	1.2908108484897752E-14	13.89
T56	fastlmm	SL4.0ch06	42925590	1.2908108484897752E-14	13.89
T56	fastlmm	SL4.0ch06	42925590	1.2908108484897752E-14	13.89
T56	fastlmm	SL4.0ch06	42925590	1.2908108484897752E-14	13.89
T56	fastlmm	SL4.0ch06	42925590	1.2908108484897752E-14	13.89
T56	fastlmm	SL4.0ch06	42925590	1.2908108484897752E-14	13.89
T56	fastlmm	SL4.0ch06	42925590	1.2908108484897752E-14	13.89
T56	fastlmm	SL4.0ch06	42934209	1.4286213371599712E-14	13.85
T56	fastlmm	SL4.0ch06	42934209	1.4286213371599712E-14	13.85
T56	fastlmm	SL4.0ch06	42934209	1.4286213371599712E-14	13.85
T56	fastlmm	SL4.0ch06	42934209	1.4286213371599712E-14	13.85
T56	fastlmm	SL4.0ch06	42934209	1.4286213371599712E-14	13.85
T56	fastlmm	SL4.0ch06	42934209	1.4286213371599712E-14	13.85
T56	fastlmm	SL4.0ch06	42934209	1.4286213371599712E-14	13.85
T56	fastlmm	SL4.0ch06	42934209	1.4286213371599712E-14	13.85
T56	fastlmm	SL4.0ch06	42934209	1.4286213371599712E-14	13.85
T56	fastlmm	SL4.0ch06	42934209	1.4286213371599712E-14	13.85
T56	fastlmm	SL4.0ch06	42934209	1.4286213371599712E-14	13.85
T56	fastlmm	SL4.0ch06	42934209	1.4286213371599712E-14	13.85
T56	fastlmm	SL4.0ch06	42934209	1.4286213371599712E-14	13.85
T56	fastlmm	SL4.0ch06	42934209	1.4286213371599712E-14	13.85
T56	fastlmm	SL4.0ch06	42934209	1.4286213371599712E-14	13.85
T56	fastlmm	SL4.0ch06	42934209	1.4286213371599712E-14	13.85
T56	fastlmm	SL4.0ch06	42934209	1.4286213371599712E-14	13.85
T56	fastlmm	SL4.0ch06	42934209	1.4286213371599712E-14	13.85
T56	fastlmm	SL4.0ch06	42934209	1.4286213371599712E-14	13.85
T56	fastlmm	SL4.0ch06	42934209	1.4286213371599712E-14	13.85
T56	fastlmm	SL4.0ch06	42934209	1.4286213371599712E-14	13.85
T56	fastlmm	SL4.0ch06	42934209	1.4286213371599712E-14	13.85
T56	fastlmm	SL4.0ch06	42934209	1.4286213371599712E-14	13.85
T56	fastlmm	SL4.0ch06	42934209	1.4286213371599712E-14	13.85
T56	fastlmm	SL4.0ch06	42934209	1.4286213371599712E-14	13.85
T56	fastlmm	SL4.0ch06	42932570	2.2087784300544313E-14	13.66
T56	fastlmm	SL4.0ch06	42932570	2.2087784300544313E-14	13.66
T56	fastlmm	SL4.0ch06	42932570	2.2087784300544313E-14	13.66
T56	fastlmm	SL4.0ch06	42932570	2.2087784300544313E-14	13.66
T56	fastlmm	SL4.0ch06	42932570	2.2087784300544313E-14	13.66
T56	fastlmm	SL4.0ch06	42932570	2.2087784300544313E-14	13.66
T56	fastlmm	SL4.0ch06	42932570	2.2087784300544313E-14	13.66
T56	fastlmm	SL4.0ch06	42932570	2.2087784300544313E-14	13.66
T56	fastlmm	SL4.0ch06	42932570	2.2087784300544313E-14	13.66
T56	fastlmm	SL4.0ch06	42932570	2.2087784300544313E-14	13.66
T56	fastlmm	SL4.0ch06	42932570	2.2087784300544313E-14	13.66
T56	fastlmm	SL4.0ch06	42932570	2.2087784300544313E-14	13.66
T56	fastlmm	SL4.0ch06	42932570	2.2087784300544313E-14	13.66
T56	fastlmm	SL4.0ch06	42932570	2.2087784300544313E-14	13.66
T56	fastlmm	SL4.0ch06	42932570	2.2087784300544313E-14	13.66
T56	fastlmm	SL4.0ch06	42932570	2.2087784300544313E-14	13.66
T56	fastlmm	SL4.0ch06	42932570	2.2087784300544313E-14	13.66
T56	fastlmm	SL4.0ch06	42932570	2.2087784300544313E-14	13.66
T56	fastlmm	SL4.0ch06	42932570	2.2087784300544313E-14	13.66
T56	fastlmm	SL4.0ch06	42932570	2.2087784300544313E-14	13.66
T56	fastlmm	SL4.0ch06	42932570	2.2087784300544313E-14	13.66
T56	fastlmm	SL4.0ch06	42932570	2.2087784300544313E-14	13.66
T56	fastlmm	SL4.0ch06	42932570	2.2087784300544313E-14	13.66
T56	fastlmm	SL4.0ch06	42932570	2.2087784300544313E-14	13.66
T56	fastlmm	SL4.0ch10	20400064	3.2044612823168243E-14	13.49
T56	fastlmm	SL4.0ch10	20400064	3.2044612823168243E-14	13.49
T56	fastlmm	SL4.0ch10	20400064	3.2044612823168243E-14	13.49
T56	fastlmm	SL4.0ch10	20400064	3.2044612823168243E-14	13.49
T56	fastlmm	SL4.0ch06	42648700	3.2820363491062585E-14	13.48
T56	fastlmm	SL4.0ch06	42648700	3.2820363491062585E-14	13.48
T56	fastlmm	SL4.0ch06	42648700	3.2820363491062585E-14	13.48
T56	fastlmm	SL4.0ch06	42648700	3.2820363491062585E-14	13.48
T56	fastlmm	SL4.0ch06	42648700	3.2820363491062585E-14	13.48
T56	fastlmm	SL4.0ch06	42648700	3.2820363491062585E-14	13.48
T56	fastlmm	SL4.0ch06	42648700	3.2820363491062585E-14	13.48
T56	fastlmm	SL4.0ch06	42648700	3.2820363491062585E-14	13.48
T56	fastlmm	SL4.0ch06	42648700	3.2820363491062585E-14	13.48
T56	fastlmm	SL4.0ch06	42648700	3.2820363491062585E-14	13.48
T56	fastlmm	SL4.0ch06	42648700	3.2820363491062585E-14	13.48
T56	fastlmm	SL4.0ch06	42648700	3.2820363491062585E-14	13.48
T56	fastlmm	SL4.0ch06	42648700	3.2820363491062585E-14	13.48
T56	fastlmm	SL4.0ch06	42648700	3.2820363491062585E-14	13.48
T56	fastlmm	SL4.0ch06	42648700	3.2820363491062585E-14	13.48
T56	fastlmm	SL4.0ch06	42648700	3.2820363491062585E-14	13.48
T56	fastlmm	SL4.0ch06	42648700	3.2820363491062585E-14	13.48
T56	fastlmm	SL4.0ch06	42648700	3.2820363491062585E-14	13.48
T56	fastlmm	SL4.0ch06	42648700	3.2820363491062585E-14	13.48
T56	fastlmm	SL4.0ch06	42648700	3.2820363491062585E-14	13.48
T56	fastlmm	SL4.0ch06	42648700	3.2820363491062585E-14	13.48
T56	fastlmm	SL4.0ch06	42648700	3.2820363491062585E-14	13.48
T56	fastlmm	SL4.0ch06	42648700	3.2820363491062585E-14	13.48
T56	fastlmm	SL4.0ch06	42648700	3.2820363491062585E-14	13.48
T56	fastlmm	SL4.0ch06	42648700	3.2820363491062585E-14	13.48
T56	fastlmm	SL4.0ch06	42648700	3.2820363491062585E-14	13.48
T56	fastlmm	SL4.0ch06	42648700	3.2820363491062585E-14	13.48
T56	fastlmm	SL4.0ch06	42648700	3.2820363491062585E-14	13.48
T56	fastlmm	SL4.0ch06	42648700	3.2820363491062585E-14	13.48
T56	fastlmm	SL4.0ch06	42648700	3.2820363491062585E-14	13.48
T56	fastlmm	SL4.0ch06	42648700	3.2820363491062585E-14	13.48
T56	fastlmm	SL4.0ch06	42648700	3.2820363491062585E-14	13.48
T56	fastlmm	SL4.0ch06	42648700	3.2820363491062585E-14	13.48
T56	fastlmm	SL4.0ch06	42648700	3.2820363491062585E-14	13.48
T56	fastlmm	SL4.0ch06	42648700	3.2820363491062585E-14	13.48
T56	fastlmm	SL4.0ch06	42648700	3.2820363491062585E-14	13.48
T56	fastlmm	SL4.0ch06	42648700	3.2820363491062585E-14	13.48
T56	fastlmm	SL4.0ch06	42648700	3.2820363491062585E-14	13.48
T56	fastlmm	SL4.0ch06	42648700	3.2820363491062585E-14	13.48
T56	fastlmm	SL4.0ch06	42899594	3.5772484272492849E-14	13.45
T56	fastlmm	SL4.0ch06	42899594	3.5772484272492849E-14	13.45
T56	fastlmm	SL4.0ch06	42899594	3.5772484272492849E-14	13.45
T56	fastlmm	SL4.0ch06	42899594	3.5772484272492849E-14	13.45
T56	fastlmm	SL4.0ch06	42899594	3.5772484272492849E-14	13.45
T56	fastlmm	SL4.0ch06	42899594	3.5772484272492849E-14	13.45
T56	fastlmm	SL4.0ch06	42899594	3.5772484272492849E-14	13.45
T56	fastlmm	SL4.0ch06	42899594	3.5772484272492849E-14	13.45
T56	fastlmm	SL4.0ch06	42899594	3.5772484272492849E-14	13.45
T56	fastlmm	SL4.0ch06	42899594	3.5772484272492849E-14	13.45
T56	fastlmm	SL4.0ch06	42899594	3.5772484272492849E-14	13.45
T56	fastlmm	SL4.0ch06	42899594	3.5772484272492849E-14	13.45
T56	fastlmm	SL4.0ch06	42899594	3.5772484272492849E-14	13.45
T56	fastlmm	SL4.0ch06	42899594	3.5772484272492849E-14	13.45
T56	fastlmm	SL4.0ch06	42899594	3.5772484272492849E-14	13.45
T56	fastlmm	SL4.0ch06	42899594	3.5772484272492849E-14	13.45
T56	fastlmm	SL4.0ch06	42899594	3.5772484272492849E-14	13.45
T56	fastlmm	SL4.0ch06	42899594	3.5772484272492849E-14	13.45
T56	fastlmm	SL4.0ch06	42899594	3.5772484272492849E-14	13.45
T56	fastlmm	SL4.0ch06	42899594	3.5772484272492849E-14	13.45
T56	fastlmm	SL4.0ch06	42899594	3.5772484272492849E-14	13.45
T56	fastlmm	SL4.0ch06	42899594	3.5772484272492849E-14	13.45
T56	fastlmm	SL4.0ch06	42899594	3.5772484272492849E-14	13.45
T56	fastlmm	SL4.0ch06	42899594	3.5772484272492849E-14	13.45
T56	fastlmm	SL4.0ch06	42899594	3.5772484272492849E-14	13.45
T56	fastlmm	SL4.0ch06	42899594	3.5772484272492849E-14	13.45
T56	fastlmm	SL4.0ch06	42899594	3.5772484272492849E-14	13.45
T56	fastlmm	SL4.0ch06	42899594	3.5772484272492849E-14	13.45
T56	fastlmm	SL4.0ch06	42899594	3.5772484272492849E-14	13.45
T56	fastlmm	SL4.0ch06	42620647	5.2615436085385271E-14	13.28
T56	fastlmm	SL4.0ch06	42620647	5.2615436085385271E-14	13.28
T56	fastlmm	SL4.0ch06	42620647	5.2615436085385271E-14	13.28
T56	fastlmm	SL4.0ch06	42620647	5.2615436085385271E-14	13.28
T56	fastlmm	SL4.0ch06	42620647	5.2615436085385271E-14	13.28
T56	fastlmm	SL4.0ch06	42620647	5.2615436085385271E-14	13.28
T56	fastlmm	SL4.0ch06	42620647	5.2615436085385271E-14	13.28
T56	fastlmm	SL4.0ch06	42620647	5.2615436085385271E-14	13.28
T56	fastlmm	SL4.0ch06	42620647	5.2615436085385271E-14	13.28
T56	fastlmm	SL4.0ch06	42620647	5.2615436085385271E-14	13.28
T56	fastlmm	SL4.0ch06	42620647	5.2615436085385271E-14	13.28
T56	fastlmm	SL4.0ch06	42620647	5.2615436085385271E-14	13.28
T56	fastlmm	SL4.0ch06	42620647	5.2615436085385271E-14	13.28
T56	fastlmm	SL4.0ch06	42620647	5.2615436085385271E-14	13.28
T56	fastlmm	SL4.0ch06	42620647	5.2615436085385271E-14	13.28
T56	fastlmm	SL4.0ch06	42620647	5.2615436085385271E-14	13.28
T56	fastlmm	SL4.0ch06	42620647	5.2615436085385271E-14	13.28
T56	fastlmm	SL4.0ch06	42620647	5.2615436085385271E-14	13.28
T56	fastlmm	SL4.0ch06	42620647	5.2615436085385271E-14	13.28
T56	fastlmm	SL4.0ch06	42620647	5.2615436085385271E-14	13.28
T56	fastlmm	SL4.0ch06	42620647	5.2615436085385271E-14	13.28
T56	fastlmm	SL4.0ch06	42620647	5.2615436085385271E-14	13.28
T56	fastlmm	SL4.0ch06	42620647	5.2615436085385271E-14	13.28
T56	fastlmm	SL4.0ch06	42620647	5.2615436085385271E-14	13.28
T56	fastlmm	SL4.0ch06	42620647	5.2615436085385271E-14	13.28
T56	fastlmm	SL4.0ch06	42620647	5.2615436085385271E-14	13.28
T56	fastlmm	SL4.0ch06	42620647	5.2615436085385271E-14	13.28
T56	fastlmm	SL4.0ch06	42620647	5.2615436085385271E-14	13.28
T56	fastlmm	SL4.0ch06	42620647	5.2615436085385271E-14	13.28
T56	fastlmm	SL4.0ch06	42620647	5.2615436085385271E-14	13.28
T56	fastlmm	SL4.0ch06	42620647	5.2615436085385271E-14	13.28
T56	fastlmm	SL4.0ch06	42620647	5.2615436085385271E-14	13.28
T56	fastlmm	SL4.0ch06	42620647	5.2615436085385271E-14	13.28
T56	fastlmm	SL4.0ch06	42620647	5.2615436085385271E-14	13.28
T56	fastlmm	SL4.0ch06	42620647	5.2615436085385271E-14	13.28
T56	fastlmm	SL4.0ch06	42620647	5.2615436085385271E-14	13.28
T56	fastlmm	SL4.0ch06	42620647	5.2615436085385271E-14	13.28
T56	fastlmm	SL4.0ch06	42620647	5.2615436085385271E-14	13.28
T56	fastlmm	SL4.0ch06	42620647	5.2615436085385271E-14	13.28
T56	fastlmm	SL4.0ch06	42620647	5.2615436085385271E-14	13.28
T56	fastlmm	SL4.0ch06	42620647	5.2615436085385271E-14	13.28
T56	fastlmm	SL4.0ch06	42620669	5.2615436085385271E-14	13.28
T56	fastlmm	SL4.0ch06	42620669	5.2615436085385271E-14	13.28
T56	fastlmm	SL4.0ch06	42620669	5.2615436085385271E-14	13.28
T56	fastlmm	SL4.0ch06	42620669	5.2615436085385271E-14	13.28
T56	fastlmm	SL4.0ch06	42620669	5.2615436085385271E-14	13.28
T56	fastlmm	SL4.0ch06	42620669	5.2615436085385271E-14	13.28
T56	fastlmm	SL4.0ch06	42620669	5.2615436085385271E-14	13.28
T56	fastlmm	SL4.0ch06	42620669	5.2615436085385271E-14	13.28
T56	fastlmm	SL4.0ch06	42620669	5.2615436085385271E-14	13.28
T56	fastlmm	SL4.0ch06	42620669	5.2615436085385271E-14	13.28
T56	fastlmm	SL4.0ch06	42620669	5.2615436085385271E-14	13.28
T56	fastlmm	SL4.0ch06	42620669	5.2615436085385271E-14	13.28
T56	fastlmm	SL4.0ch06	42620669	5.2615436085385271E-14	13.28
T56	fastlmm	SL4.0ch06	42620669	5.2615436085385271E-14	13.28
T56	fastlmm	SL4.0ch06	42620669	5.2615436085385271E-14	13.28
T56	fastlmm	SL4.0ch06	42620669	5.2615436085385271E-14	13.28
T56	fastlmm	SL4.0ch06	42620669	5.2615436085385271E-14	13.28
T56	fastlmm	SL4.0ch06	42620669	5.2615436085385271E-14	13.28
T56	fastlmm	SL4.0ch06	42620669	5.2615436085385271E-14	13.28
T56	fastlmm	SL4.0ch06	42620669	5.2615436085385271E-14	13.28
T56	fastlmm	SL4.0ch06	42620669	5.2615436085385271E-14	13.28
T56	fastlmm	SL4.0ch06	42620669	5.2615436085385271E-14	13.28
T56	fastlmm	SL4.0ch06	42620669	5.2615436085385271E-14	13.28
T56	fastlmm	SL4.0ch06	42620669	5.2615436085385271E-14	13.28
T56	fastlmm	SL4.0ch06	42620669	5.2615436085385271E-14	13.28
T56	fastlmm	SL4.0ch06	42620669	5.2615436085385271E-14	13.28
T56	fastlmm	SL4.0ch06	42620669	5.2615436085385271E-14	13.28
T56	fastlmm	SL4.0ch06	42620669	5.2615436085385271E-14	13.28
T56	fastlmm	SL4.0ch06	42620669	5.2615436085385271E-14	13.28
T56	fastlmm	SL4.0ch06	42620669	5.2615436085385271E-14	13.28
T56	fastlmm	SL4.0ch06	42620669	5.2615436085385271E-14	13.28
T56	fastlmm	SL4.0ch06	42620669	5.2615436085385271E-14	13.28
T56	fastlmm	SL4.0ch06	42620669	5.2615436085385271E-14	13.28
T56	fastlmm	SL4.0ch06	42620669	5.2615436085385271E-14	13.28
T56	fastlmm	SL4.0ch06	42620669	5.2615436085385271E-14	13.28
T56	fastlmm	SL4.0ch06	42620669	5.2615436085385271E-14	13.28
T56	fastlmm	SL4.0ch06	42620669	5.2615436085385271E-14	13.28
T56	fastlmm	SL4.0ch06	42620669	5.2615436085385271E-14	13.28
T56	fastlmm	SL4.0ch06	42620669	5.2615436085385271E-14	13.28
T56	fastlmm	SL4.0ch06	42620669	5.2615436085385271E-14	13.28
T56	fastlmm	SL4.0ch06	42620669	5.2615436085385271E-14	13.28
T56	fastlmm	SL4.0ch06	42418727	6.1178856705490691E-14	13.21
T56	fastlmm	SL4.0ch06	42418727	6.1178856705490691E-14	13.21
T56	fastlmm	SL4.0ch06	42418727	6.1178856705490691E-14	13.21
T56	fastlmm	SL4.0ch06	42418727	6.1178856705490691E-14	13.21
T56	fastlmm	SL4.0ch06	42418727	6.1178856705490691E-14	13.21
T56	fastlmm	SL4.0ch06	42418727	6.1178856705490691E-14	13.21
T56	fastlmm	SL4.0ch06	42418727	6.1178856705490691E-14	13.21
T56	fastlmm	SL4.0ch06	42418727	6.1178856705490691E-14	13.21
T56	fastlmm	SL4.0ch06	42418727	6.1178856705490691E-14	13.21
T56	fastlmm	SL4.0ch06	42418727	6.1178856705490691E-14	13.21
T56	fastlmm	SL4.0ch06	42418727	6.1178856705490691E-14	13.21
T56	fastlmm	SL4.0ch06	42418727	6.1178856705490691E-14	13.21
T56	fastlmm	SL4.0ch06	42418727	6.1178856705490691E-14	13.21
T56	fastlmm	SL4.0ch06	42418727	6.1178856705490691E-14	13.21
T56	fastlmm	SL4.0ch06	42418727	6.1178856705490691E-14	13.21
T56	fastlmm	SL4.0ch06	42418727	6.1178856705490691E-14	13.21
T56	fastlmm	SL4.0ch06	42418727	6.1178856705490691E-14	13.21
T56	fastlmm	SL4.0ch06	42418727	6.1178856705490691E-14	13.21
T56	fastlmm	SL4.0ch06	42418727	6.1178856705490691E-14	13.21
T56	fastlmm	SL4.0ch06	42418727	6.1178856705490691E-14	13.21
T56	fastlmm	SL4.0ch06	42418727	6.1178856705490691E-14	13.21
T56	fastlmm	SL4.0ch06	42418727	6.1178856705490691E-14	13.21
T56	fastlmm	SL4.0ch06	42418727	6.1178856705490691E-14	13.21
T56	fastlmm	SL4.0ch06	42418727	6.1178856705490691E-14	13.21
T56	fastlmm	SL4.0ch06	42418727	6.1178856705490691E-14	13.21
T56	fastlmm	SL4.0ch06	42418727	6.1178856705490691E-14	13.21
T56	fastlmm	SL4.0ch06	42418727	6.1178856705490691E-14	13.21
T56	fastlmm	SL4.0ch06	42418727	6.1178856705490691E-14	13.21
T56	fastlmm	SL4.0ch06	42418727	6.1178856705490691E-14	13.21
T56	fastlmm	SL4.0ch06	42418727	6.1178856705490691E-14	13.21
T56	fastlmm	SL4.0ch06	42418727	6.1178856705490691E-14	13.21
T56	fastlmm	SL4.0ch06	42418727	6.1178856705490691E-14	13.21
T56	fastlmm	SL4.0ch06	42418727	6.1178856705490691E-14	13.21
T56	fastlmm	SL4.0ch06	42418727	6.1178856705490691E-14	13.21
T56	fastlmm	SL4.0ch06	42418727	6.1178856705490691E-14	13.21
T56	fastlmm	SL4.0ch06	42418727	6.1178856705490691E-14	13.21
T56	fastlmm	SL4.0ch06	42656605	7.7498068484232818E-14	13.11
T56	fastlmm	SL4.0ch06	42656605	7.7498068484232818E-14	13.11
T56	fastlmm	SL4.0ch06	42656605	7.7498068484232818E-14	13.11
T56	fastlmm	SL4.0ch06	42656605	7.7498068484232818E-14	13.11
T56	fastlmm	SL4.0ch06	42656605	7.7498068484232818E-14	13.11
T56	fastlmm	SL4.0ch06	42656605	7.7498068484232818E-14	13.11
T56	fastlmm	SL4.0ch06	42656605	7.7498068484232818E-14	13.11
T56	fastlmm	SL4.0ch06	42656605	7.7498068484232818E-14	13.11
T56	fastlmm	SL4.0ch06	42656605	7.7498068484232818E-14	13.11
T56	fastlmm	SL4.0ch06	42656605	7.7498068484232818E-14	13.11
T56	fastlmm	SL4.0ch06	42656605	7.7498068484232818E-14	13.11
T56	fastlmm	SL4.0ch06	42656605	7.7498068484232818E-14	13.11
T56	fastlmm	SL4.0ch06	42656605	7.7498068484232818E-14	13.11
T56	fastlmm	SL4.0ch06	42656605	7.7498068484232818E-14	13.11
T56	fastlmm	SL4.0ch06	42656605	7.7498068484232818E-14	13.11
T56	fastlmm	SL4.0ch06	42656605	7.7498068484232818E-14	13.11
T56	fastlmm	SL4.0ch06	42656605	7.7498068484232818E-14	13.11
T56	fastlmm	SL4.0ch06	42656605	7.7498068484232818E-14	13.11
T56	fastlmm	SL4.0ch06	42656605	7.7498068484232818E-14	13.11
T56	fastlmm	SL4.0ch06	42656605	7.7498068484232818E-14	13.11
T56	fastlmm	SL4.0ch06	42656605	7.7498068484232818E-14	13.11
T56	fastlmm	SL4.0ch06	42656605	7.7498068484232818E-14	13.11
T56	fastlmm	SL4.0ch06	42656605	7.7498068484232818E-14	13.11
T56	fastlmm	SL4.0ch06	42656605	7.7498068484232818E-14	13.11
T56	fastlmm	SL4.0ch06	42656605	7.7498068484232818E-14	13.11
T56	fastlmm	SL4.0ch06	42656605	7.7498068484232818E-14	13.11
T56	fastlmm	SL4.0ch06	42656605	7.7498068484232818E-14	13.11
T56	fastlmm	SL4.0ch06	42656605	7.7498068484232818E-14	13.11
T56	fastlmm	SL4.0ch06	42656605	7.7498068484232818E-14	13.11
T56	fastlmm	SL4.0ch06	42656605	7.7498068484232818E-14	13.11
T56	fastlmm	SL4.0ch06	42656605	7.7498068484232818E-14	13.11
T56	fastlmm	SL4.0ch06	42656605	7.7498068484232818E-14	13.11
T56	fastlmm	SL4.0ch06	42656605	7.7498068484232818E-14	13.11
T56	fastlmm	SL4.0ch06	42656605	7.7498068484232818E-14	13.11
T56	fastlmm	SL4.0ch06	42656605	7.7498068484232818E-14	13.11
T56	fastlmm	SL4.0ch06	42656605	7.7498068484232818E-14	13.11
T56	fastlmm	SL4.0ch06	42656605	7.7498068484232818E-14	13.11
T56	fastlmm	SL4.0ch06	42656605	7.7498068484232818E-14	13.11
T56	fastlmm	SL4.0ch06	42656605	7.7498068484232818E-14	13.11
T56	fastlmm	SL4.0ch06	42656605	7.7498068484232818E-14	13.11
T56	fastlmm	SL4.0ch06	42656605	7.7498068484232818E-14	13.11
T56	fastlmm	SL4.0ch06	42874022	1.5257935037602570E-13	12.82
T56	fastlmm	SL4.0ch06	42874022	1.5257935037602570E-13	12.82
T56	fastlmm	SL4.0ch06	42874022	1.5257935037602570E-13	12.82
T56	fastlmm	SL4.0ch06	42874022	1.5257935037602570E-13	12.82
T56	fastlmm	SL4.0ch06	42874022	1.5257935037602570E-13	12.82
T56	fastlmm	SL4.0ch06	42874022	1.5257935037602570E-13	12.82
T56	fastlmm	SL4.0ch06	42874022	1.5257935037602570E-13	12.82
T56	fastlmm	SL4.0ch06	42874022	1.5257935037602570E-13	12.82
T56	fastlmm	SL4.0ch06	42874022	1.5257935037602570E-13	12.82
T56	fastlmm	SL4.0ch06	42874022	1.5257935037602570E-13	12.82
T56	fastlmm	SL4.0ch06	42874022	1.5257935037602570E-13	12.82
T56	fastlmm	SL4.0ch06	42874022	1.5257935037602570E-13	12.82
T56	fastlmm	SL4.0ch06	42874022	1.5257935037602570E-13	12.82
T56	fastlmm	SL4.0ch06	42874022	1.5257935037602570E-13	12.82
T56	fastlmm	SL4.0ch06	42874022	1.5257935037602570E-13	12.82
T56	fastlmm	SL4.0ch06	42874022	1.5257935037602570E-13	12.82
T56	fastlmm	SL4.0ch06	42874022	1.5257935037602570E-13	12.82
T56	fastlmm	SL4.0ch06	42874022	1.5257935037602570E-13	12.82
T56	fastlmm	SL4.0ch06	42874022	1.5257935037602570E-13	12.82
T56	fastlmm	SL4.0ch06	42874022	1.5257935037602570E-13	12.82
T56	fastlmm	SL4.0ch06	42874022	1.5257935037602570E-13	12.82
T56	fastlmm	SL4.0ch06	42874022	1.5257935037602570E-13	12.82
T56	fastlmm	SL4.0ch06	42874022	1.5257935037602570E-13	12.82
T56	fastlmm	SL4.0ch06	42874022	1.5257935037602570E-13	12.82
T56	fastlmm	SL4.0ch06	42874022	1.5257935037602570E-13	12.82
T56	fastlmm	SL4.0ch06	42874022	1.5257935037602570E-13	12.82
T56	fastlmm	SL4.0ch06	42874022	1.5257935037602570E-13	12.82
T56	fastlmm	SL4.0ch06	42874022	1.5257935037602570E-13	12.82
T56	fastlmm	SL4.0ch06	42874022	1.5257935037602570E-13	12.82
T56	fastlmm	SL4.0ch06	42874022	1.5257935037602570E-13	12.82
T56	fastlmm	SL4.0ch06	42883643	1.5257935037602570E-13	12.82
T56	fastlmm	SL4.0ch06	42883643	1.5257935037602570E-13	12.82
T56	fastlmm	SL4.0ch06	42883643	1.5257935037602570E-13	12.82
T56	fastlmm	SL4.0ch06	42883643	1.5257935037602570E-13	12.82
T56	fastlmm	SL4.0ch06	42883643	1.5257935037602570E-13	12.82
T56	fastlmm	SL4.0ch06	42883643	1.5257935037602570E-13	12.82
T56	fastlmm	SL4.0ch06	42883643	1.5257935037602570E-13	12.82
T56	fastlmm	SL4.0ch06	42883643	1.5257935037602570E-13	12.82
T56	fastlmm	SL4.0ch06	42883643	1.5257935037602570E-13	12.82
T56	fastlmm	SL4.0ch06	42883643	1.5257935037602570E-13	12.82
T56	fastlmm	SL4.0ch06	42883643	1.5257935037602570E-13	12.82
T56	fastlmm	SL4.0ch06	42883643	1.5257935037602570E-13	12.82
T56	fastlmm	SL4.0ch06	42883643	1.5257935037602570E-13	12.82
T56	fastlmm	SL4.0ch06	42883643	1.5257935037602570E-13	12.82
T56	fastlmm	SL4.0ch06	42883643	1.5257935037602570E-13	12.82
T56	fastlmm	SL4.0ch06	42883643	1.5257935037602570E-13	12.82
T56	fastlmm	SL4.0ch06	42883643	1.5257935037602570E-13	12.82
T56	fastlmm	SL4.0ch06	42883643	1.5257935037602570E-13	12.82
T56	fastlmm	SL4.0ch06	42883643	1.5257935037602570E-13	12.82
T56	fastlmm	SL4.0ch06	42883643	1.5257935037602570E-13	12.82
T56	fastlmm	SL4.0ch06	42883643	1.5257935037602570E-13	12.82
T56	fastlmm	SL4.0ch06	42883643	1.5257935037602570E-13	12.82
T56	fastlmm	SL4.0ch06	42883643	1.5257935037602570E-13	12.82
T56	fastlmm	SL4.0ch06	42883643	1.5257935037602570E-13	12.82
T56	fastlmm	SL4.0ch06	42883643	1.5257935037602570E-13	12.82
T56	fastlmm	SL4.0ch06	42883643	1.5257935037602570E-13	12.82
T56	fastlmm	SL4.0ch06	42883643	1.5257935037602570E-13	12.82
T56	fastlmm	SL4.0ch06	42883643	1.5257935037602570E-13	12.82
T56	fastlmm	SL4.0ch06	42883643	1.5257935037602570E-13	12.82
T56	fastlmm	SL4.0ch06	42923661	1.5257935037602570E-13	12.82
T56	fastlmm	SL4.0ch06	42923661	1.5257935037602570E-13	12.82
T56	fastlmm	SL4.0ch06	42923661	1.5257935037602570E-13	12.82
T56	fastlmm	SL4.0ch06	42923661	1.5257935037602570E-13	12.82
T56	fastlmm	SL4.0ch06	42923661	1.5257935037602570E-13	12.82
T56	fastlmm	SL4.0ch06	42923661	1.5257935037602570E-13	12.82
T56	fastlmm	SL4.0ch06	42923661	1.5257935037602570E-13	12.82
T56	fastlmm	SL4.0ch06	42923661	1.5257935037602570E-13	12.82
T56	fastlmm	SL4.0ch06	42923661	1.5257935037602570E-13	12.82
T56	fastlmm	SL4.0ch06	42923661	1.5257935037602570E-13	12.82
T56	fastlmm	SL4.0ch06	42923661	1.5257935037602570E-13	12.82
T56	fastlmm	SL4.0ch06	42923661	1.5257935037602570E-13	12.82
T56	fastlmm	SL4.0ch06	42923661	1.5257935037602570E-13	12.82
T56	fastlmm	SL4.0ch06	42923661	1.5257935037602570E-13	12.82
T56	fastlmm	SL4.0ch06	42923661	1.5257935037602570E-13	12.82
T56	fastlmm	SL4.0ch06	42923661	1.5257935037602570E-13	12.82
T56	fastlmm	SL4.0ch06	42923661	1.5257935037602570E-13	12.82
T56	fastlmm	SL4.0ch06	42923661	1.5257935037602570E-13	12.82
T56	fastlmm	SL4.0ch06	42923661	1.5257935037602570E-13	12.82
T56	fastlmm	SL4.0ch06	42923661	1.5257935037602570E-13	12.82
T56	fastlmm	SL4.0ch06	42923661	1.5257935037602570E-13	12.82
T56	fastlmm	SL4.0ch06	42923661	1.5257935037602570E-13	12.82
T56	fastlmm	SL4.0ch06	42923661	1.5257935037602570E-13	12.82
T56	fastlmm	SL4.0ch06	42923661	1.5257935037602570E-13	12.82
T56	fastlmm	SL4.0ch06	42923661	1.5257935037602570E-13	12.82
T56	fastlmm	SL4.0ch06	42928838	1.5485867305652870E-13	12.81
T56	fastlmm	SL4.0ch06	42928838	1.5485867305652870E-13	12.81
T56	fastlmm	SL4.0ch06	42928838	1.5485867305652870E-13	12.81
T56	fastlmm	SL4.0ch06	42928838	1.5485867305652870E-13	12.81
T56	fastlmm	SL4.0ch06	42928838	1.5485867305652870E-13	12.81
T56	fastlmm	SL4.0ch06	42928838	1.5485867305652870E-13	12.81
T56	fastlmm	SL4.0ch06	42928838	1.5485867305652870E-13	12.81
T56	fastlmm	SL4.0ch06	42928838	1.5485867305652870E-13	12.81
T56	fastlmm	SL4.0ch06	42928838	1.5485867305652870E-13	12.81
T56	fastlmm	SL4.0ch06	42928838	1.5485867305652870E-13	12.81
T56	fastlmm	SL4.0ch06	42928838	1.5485867305652870E-13	12.81
T56	fastlmm	SL4.0ch06	42928838	1.5485867305652870E-13	12.81
T56	fastlmm	SL4.0ch06	42928838	1.5485867305652870E-13	12.81
T56	fastlmm	SL4.0ch06	42928838	1.5485867305652870E-13	12.81
T56	fastlmm	SL4.0ch06	42928838	1.5485867305652870E-13	12.81
T56	fastlmm	SL4.0ch06	42928838	1.5485867305652870E-13	12.81
T56	fastlmm	SL4.0ch06	42928838	1.5485867305652870E-13	12.81
T56	fastlmm	SL4.0ch06	42928838	1.5485867305652870E-13	12.81
T56	fastlmm	SL4.0ch06	42928838	1.5485867305652870E-13	12.81
T56	fastlmm	SL4.0ch06	42928838	1.5485867305652870E-13	12.81
T56	fastlmm	SL4.0ch06	42928838	1.5485867305652870E-13	12.81
T56	fastlmm	SL4.0ch06	42928838	1.5485867305652870E-13	12.81
T56	fastlmm	SL4.0ch06	42928838	1.5485867305652870E-13	12.81
T56	fastlmm	SL4.0ch06	42928838	1.5485867305652870E-13	12.81
T56	fastlmm	SL4.0ch06	42928838	1.5485867305652870E-13	12.81
T56	fastlmm	SL4.0ch06	42630813	1.7332695445322062E-13	12.76
T56	fastlmm	SL4.0ch06	42630813	1.7332695445322062E-13	12.76
T56	fastlmm	SL4.0ch06	42630813	1.7332695445322062E-13	12.76
T56	fastlmm	SL4.0ch06	42630813	1.7332695445322062E-13	12.76
T56	fastlmm	SL4.0ch06	42630813	1.7332695445322062E-13	12.76
T56	fastlmm	SL4.0ch06	42630813	1.7332695445322062E-13	12.76
T56	fastlmm	SL4.0ch06	42630813	1.7332695445322062E-13	12.76
T56	fastlmm	SL4.0ch06	42630813	1.7332695445322062E-13	12.76
T56	fastlmm	SL4.0ch06	42630813	1.7332695445322062E-13	12.76
T56	fastlmm	SL4.0ch06	42630813	1.7332695445322062E-13	12.76
T56	fastlmm	SL4.0ch06	42630813	1.7332695445322062E-13	12.76
T56	fastlmm	SL4.0ch06	42630813	1.7332695445322062E-13	12.76
T56	fastlmm	SL4.0ch06	42630813	1.7332695445322062E-13	12.76
T56	fastlmm	SL4.0ch06	42630813	1.7332695445322062E-13	12.76
T56	fastlmm	SL4.0ch06	42630813	1.7332695445322062E-13	12.76
T56	fastlmm	SL4.0ch06	42630813	1.7332695445322062E-13	12.76
T56	fastlmm	SL4.0ch06	42630813	1.7332695445322062E-13	12.76
T56	fastlmm	SL4.0ch06	42630813	1.7332695445322062E-13	12.76
T56	fastlmm	SL4.0ch06	42630813	1.7332695445322062E-13	12.76
T56	fastlmm	SL4.0ch06	42630813	1.7332695445322062E-13	12.76
T56	fastlmm	SL4.0ch06	42630813	1.7332695445322062E-13	12.76
T56	fastlmm	SL4.0ch06	42630813	1.7332695445322062E-13	12.76
T56	fastlmm	SL4.0ch06	42630813	1.7332695445322062E-13	12.76
T56	fastlmm	SL4.0ch06	42630813	1.7332695445322062E-13	12.76
T56	fastlmm	SL4.0ch06	42630813	1.7332695445322062E-13	12.76
T56	fastlmm	SL4.0ch06	42630813	1.7332695445322062E-13	12.76
T56	fastlmm	SL4.0ch06	42630813	1.7332695445322062E-13	12.76
T56	fastlmm	SL4.0ch06	42630813	1.7332695445322062E-13	12.76
T56	fastlmm	SL4.0ch06	42630813	1.7332695445322062E-13	12.76
T56	fastlmm	SL4.0ch06	42630813	1.7332695445322062E-13	12.76
T56	fastlmm	SL4.0ch06	42630813	1.7332695445322062E-13	12.76
T56	fastlmm	SL4.0ch06	42630813	1.7332695445322062E-13	12.76
T56	fastlmm	SL4.0ch06	42630813	1.7332695445322062E-13	12.76
T56	fastlmm	SL4.0ch06	42630813	1.7332695445322062E-13	12.76
T56	fastlmm	SL4.0ch06	42630813	1.7332695445322062E-13	12.76
T56	fastlmm	SL4.0ch06	42630813	1.7332695445322062E-13	12.76
T56	fastlmm	SL4.0ch06	42630813	1.7332695445322062E-13	12.76
T56	fastlmm	SL4.0ch06	42630813	1.7332695445322062E-13	12.76
T56	fastlmm	SL4.0ch06	42630813	1.7332695445322062E-13	12.76
T56	fastlmm	SL4.0ch06	42630813	1.7332695445322062E-13	12.76
T56	fastlmm	SL4.0ch06	42630813	1.7332695445322062E-13	12.76
T56	fastlmm	SL4.0ch06	42622664	3.2797973108646399E-13	12.48
T56	fastlmm	SL4.0ch06	42622664	3.2797973108646399E-13	12.48
T56	fastlmm	SL4.0ch06	42622664	3.2797973108646399E-13	12.48
T56	fastlmm	SL4.0ch06	42622664	3.2797973108646399E-13	12.48
T56	fastlmm	SL4.0ch06	42622664	3.2797973108646399E-13	12.48
T56	fastlmm	SL4.0ch06	42622664	3.2797973108646399E-13	12.48
T56	fastlmm	SL4.0ch06	42622664	3.2797973108646399E-13	12.48
T56	fastlmm	SL4.0ch06	42622664	3.2797973108646399E-13	12.48
T56	fastlmm	SL4.0ch06	42622664	3.2797973108646399E-13	12.48
T56	fastlmm	SL4.0ch06	42622664	3.2797973108646399E-13	12.48
T56	fastlmm	SL4.0ch06	42622664	3.2797973108646399E-13	12.48
T56	fastlmm	SL4.0ch06	42622664	3.2797973108646399E-13	12.48
T56	fastlmm	SL4.0ch06	42622664	3.2797973108646399E-13	12.48
T56	fastlmm	SL4.0ch06	42622664	3.2797973108646399E-13	12.48
T56	fastlmm	SL4.0ch06	42622664	3.2797973108646399E-13	12.48
T56	fastlmm	SL4.0ch06	42622664	3.2797973108646399E-13	12.48
T56	fastlmm	SL4.0ch06	42622664	3.2797973108646399E-13	12.48
T56	fastlmm	SL4.0ch06	42622664	3.2797973108646399E-13	12.48
T56	fastlmm	SL4.0ch06	42622664	3.2797973108646399E-13	12.48
T56	fastlmm	SL4.0ch06	42622664	3.2797973108646399E-13	12.48
T56	fastlmm	SL4.0ch06	42622664	3.2797973108646399E-13	12.48
T56	fastlmm	SL4.0ch06	42622664	3.2797973108646399E-13	12.48
T56	fastlmm	SL4.0ch06	42622664	3.2797973108646399E-13	12.48
T56	fastlmm	SL4.0ch06	42622664	3.2797973108646399E-13	12.48
T56	fastlmm	SL4.0ch06	42622664	3.2797973108646399E-13	12.48
T56	fastlmm	SL4.0ch06	42622664	3.2797973108646399E-13	12.48
T56	fastlmm	SL4.0ch06	42622664	3.2797973108646399E-13	12.48
T56	fastlmm	SL4.0ch06	42622664	3.2797973108646399E-13	12.48
T56	fastlmm	SL4.0ch06	42622664	3.2797973108646399E-13	12.48
T56	fastlmm	SL4.0ch06	42622664	3.2797973108646399E-13	12.48
T56	fastlmm	SL4.0ch06	42622664	3.2797973108646399E-13	12.48
T56	fastlmm	SL4.0ch06	42622664	3.2797973108646399E-13	12.48
T56	fastlmm	SL4.0ch06	42622664	3.2797973108646399E-13	12.48
T56	fastlmm	SL4.0ch06	42622664	3.2797973108646399E-13	12.48
T56	fastlmm	SL4.0ch06	42622664	3.2797973108646399E-13	12.48
T56	fastlmm	SL4.0ch06	42622664	3.2797973108646399E-13	12.48
T56	fastlmm	SL4.0ch06	42622664	3.2797973108646399E-13	12.48
T56	fastlmm	SL4.0ch06	42622664	3.2797973108646399E-13	12.48
T56	fastlmm	SL4.0ch06	42622664	3.2797973108646399E-13	12.48
T56	fastlmm	SL4.0ch06	42622664	3.2797973108646399E-13	12.48
T56	fastlmm	SL4.0ch06	42622664	3.2797973108646399E-13	12.48
T56	fastlmm	SL4.0ch06	42621045	3.7438731091687677E-13	12.43
T56	fastlmm	SL4.0ch06	42621045	3.7438731091687677E-13	12.43
T56	fastlmm	SL4.0ch06	42621045	3.7438731091687677E-13	12.43
T56	fastlmm	SL4.0ch06	42621045	3.7438731091687677E-13	12.43
T56	fastlmm	SL4.0ch06	42621045	3.7438731091687677E-13	12.43
T56	fastlmm	SL4.0ch06	42621045	3.7438731091687677E-13	12.43
T56	fastlmm	SL4.0ch06	42621045	3.7438731091687677E-13	12.43
T56	fastlmm	SL4.0ch06	42621045	3.7438731091687677E-13	12.43
T56	fastlmm	SL4.0ch06	42621045	3.7438731091687677E-13	12.43
T56	fastlmm	SL4.0ch06	42621045	3.7438731091687677E-13	12.43
T56	fastlmm	SL4.0ch06	42621045	3.7438731091687677E-13	12.43
T56	fastlmm	SL4.0ch06	42621045	3.7438731091687677E-13	12.43
T56	fastlmm	SL4.0ch06	42621045	3.7438731091687677E-13	12.43
T56	fastlmm	SL4.0ch06	42621045	3.7438731091687677E-13	12.43
T56	fastlmm	SL4.0ch06	42621045	3.7438731091687677E-13	12.43
T56	fastlmm	SL4.0ch06	42621045	3.7438731091687677E-13	12.43
T56	fastlmm	SL4.0ch06	42621045	3.7438731091687677E-13	12.43
T56	fastlmm	SL4.0ch06	42621045	3.7438731091687677E-13	12.43
T56	fastlmm	SL4.0ch06	42621045	3.7438731091687677E-13	12.43
T56	fastlmm	SL4.0ch06	42621045	3.7438731091687677E-13	12.43
T56	fastlmm	SL4.0ch06	42621045	3.7438731091687677E-13	12.43
T56	fastlmm	SL4.0ch06	42621045	3.7438731091687677E-13	12.43
T56	fastlmm	SL4.0ch06	42621045	3.7438731091687677E-13	12.43
T56	fastlmm	SL4.0ch06	42621045	3.7438731091687677E-13	12.43
T56	fastlmm	SL4.0ch06	42621045	3.7438731091687677E-13	12.43
T56	fastlmm	SL4.0ch06	42621045	3.7438731091687677E-13	12.43
T56	fastlmm	SL4.0ch06	42621045	3.7438731091687677E-13	12.43
T56	fastlmm	SL4.0ch06	42621045	3.7438731091687677E-13	12.43
T56	fastlmm	SL4.0ch06	42621045	3.7438731091687677E-13	12.43
T56	fastlmm	SL4.0ch06	42621045	3.7438731091687677E-13	12.43
T56	fastlmm	SL4.0ch06	42621045	3.7438731091687677E-13	12.43
T56	fastlmm	SL4.0ch06	42621045	3.7438731091687677E-13	12.43
T56	fastlmm	SL4.0ch06	42621045	3.7438731091687677E-13	12.43
T56	fastlmm	SL4.0ch06	42621045	3.7438731091687677E-13	12.43
T56	fastlmm	SL4.0ch06	42621045	3.7438731091687677E-13	12.43
T56	fastlmm	SL4.0ch06	42621045	3.7438731091687677E-13	12.43
T56	fastlmm	SL4.0ch06	42621045	3.7438731091687677E-13	12.43
T56	fastlmm	SL4.0ch06	42621045	3.7438731091687677E-13	12.43
T56	fastlmm	SL4.0ch06	42621045	3.7438731091687677E-13	12.43
T56	fastlmm	SL4.0ch06	42621045	3.7438731091687677E-13	12.43
T56	fastlmm	SL4.0ch06	42621045	3.7438731091687677E-13	12.43
T56	fastlmm	SL4.0ch06	42622258	3.7438731091687677E-13	12.43
T56	fastlmm	SL4.0ch06	42622258	3.7438731091687677E-13	12.43
T56	fastlmm	SL4.0ch06	42622258	3.7438731091687677E-13	12.43
T56	fastlmm	SL4.0ch06	42622258	3.7438731091687677E-13	12.43
T56	fastlmm	SL4.0ch06	42622258	3.7438731091687677E-13	12.43
T56	fastlmm	SL4.0ch06	42622258	3.7438731091687677E-13	12.43
T56	fastlmm	SL4.0ch06	42622258	3.7438731091687677E-13	12.43
T56	fastlmm	SL4.0ch06	42622258	3.7438731091687677E-13	12.43
T56	fastlmm	SL4.0ch06	42622258	3.7438731091687677E-13	12.43
T56	fastlmm	SL4.0ch06	42622258	3.7438731091687677E-13	12.43
T56	fastlmm	SL4.0ch06	42622258	3.7438731091687677E-13	12.43
T56	fastlmm	SL4.0ch06	42622258	3.7438731091687677E-13	12.43
T56	fastlmm	SL4.0ch06	42622258	3.7438731091687677E-13	12.43
T56	fastlmm	SL4.0ch06	42622258	3.7438731091687677E-13	12.43
T56	fastlmm	SL4.0ch06	42622258	3.7438731091687677E-13	12.43
T56	fastlmm	SL4.0ch06	42622258	3.7438731091687677E-13	12.43
T56	fastlmm	SL4.0ch06	42622258	3.7438731091687677E-13	12.43
T56	fastlmm	SL4.0ch06	42622258	3.7438731091687677E-13	12.43
T56	fastlmm	SL4.0ch06	42622258	3.7438731091687677E-13	12.43
T56	fastlmm	SL4.0ch06	42622258	3.7438731091687677E-13	12.43
T56	fastlmm	SL4.0ch06	42622258	3.7438731091687677E-13	12.43
T56	fastlmm	SL4.0ch06	42622258	3.7438731091687677E-13	12.43
T56	fastlmm	SL4.0ch06	42622258	3.7438731091687677E-13	12.43
T56	fastlmm	SL4.0ch06	42622258	3.7438731091687677E-13	12.43
T56	fastlmm	SL4.0ch06	42622258	3.7438731091687677E-13	12.43
T56	fastlmm	SL4.0ch06	42622258	3.7438731091687677E-13	12.43
T56	fastlmm	SL4.0ch06	42622258	3.7438731091687677E-13	12.43
T56	fastlmm	SL4.0ch06	42622258	3.7438731091687677E-13	12.43
T56	fastlmm	SL4.0ch06	42622258	3.7438731091687677E-13	12.43
T56	fastlmm	SL4.0ch06	42622258	3.7438731091687677E-13	12.43
T56	fastlmm	SL4.0ch06	42622258	3.7438731091687677E-13	12.43
T56	fastlmm	SL4.0ch06	42622258	3.7438731091687677E-13	12.43
T56	fastlmm	SL4.0ch06	42622258	3.7438731091687677E-13	12.43
T56	fastlmm	SL4.0ch06	42622258	3.7438731091687677E-13	12.43
T56	fastlmm	SL4.0ch06	42622258	3.7438731091687677E-13	12.43
T56	fastlmm	SL4.0ch06	42622258	3.7438731091687677E-13	12.43
T56	fastlmm	SL4.0ch06	42622258	3.7438731091687677E-13	12.43
T56	fastlmm	SL4.0ch06	42622258	3.7438731091687677E-13	12.43
T56	fastlmm	SL4.0ch06	42622258	3.7438731091687677E-13	12.43
T56	fastlmm	SL4.0ch06	42622258	3.7438731091687677E-13	12.43
T56	fastlmm	SL4.0ch06	42622258	3.7438731091687677E-13	12.43
T56	fastlmm	SL4.0ch06	42622351	3.7438731091687677E-13	12.43
T56	fastlmm	SL4.0ch06	42622351	3.7438731091687677E-13	12.43
T56	fastlmm	SL4.0ch06	42622351	3.7438731091687677E-13	12.43
T56	fastlmm	SL4.0ch06	42622351	3.7438731091687677E-13	12.43
T56	fastlmm	SL4.0ch06	42622351	3.7438731091687677E-13	12.43
T56	fastlmm	SL4.0ch06	42622351	3.7438731091687677E-13	12.43
T56	fastlmm	SL4.0ch06	42622351	3.7438731091687677E-13	12.43
T56	fastlmm	SL4.0ch06	42622351	3.7438731091687677E-13	12.43
T56	fastlmm	SL4.0ch06	42622351	3.7438731091687677E-13	12.43
T56	fastlmm	SL4.0ch06	42622351	3.7438731091687677E-13	12.43
T56	fastlmm	SL4.0ch06	42622351	3.7438731091687677E-13	12.43
T56	fastlmm	SL4.0ch06	42622351	3.7438731091687677E-13	12.43
T56	fastlmm	SL4.0ch06	42622351	3.7438731091687677E-13	12.43
T56	fastlmm	SL4.0ch06	42622351	3.7438731091687677E-13	12.43
T56	fastlmm	SL4.0ch06	42622351	3.7438731091687677E-13	12.43
T56	fastlmm	SL4.0ch06	42622351	3.7438731091687677E-13	12.43
T56	fastlmm	SL4.0ch06	42622351	3.7438731091687677E-13	12.43
T56	fastlmm	SL4.0ch06	42622351	3.7438731091687677E-13	12.43
T56	fastlmm	SL4.0ch06	42622351	3.7438731091687677E-13	12.43
T56	fastlmm	SL4.0ch06	42622351	3.7438731091687677E-13	12.43
T56	fastlmm	SL4.0ch06	42622351	3.7438731091687677E-13	12.43
T56	fastlmm	SL4.0ch06	42622351	3.7438731091687677E-13	12.43
T56	fastlmm	SL4.0ch06	42622351	3.7438731091687677E-13	12.43
T56	fastlmm	SL4.0ch06	42622351	3.7438731091687677E-13	12.43
T56	fastlmm	SL4.0ch06	42622351	3.7438731091687677E-13	12.43
T56	fastlmm	SL4.0ch06	42622351	3.7438731091687677E-13	12.43
T56	fastlmm	SL4.0ch06	42622351	3.7438731091687677E-13	12.43
T56	fastlmm	SL4.0ch06	42622351	3.7438731091687677E-13	12.43
T56	fastlmm	SL4.0ch06	42622351	3.7438731091687677E-13	12.43
T56	fastlmm	SL4.0ch06	42622351	3.7438731091687677E-13	12.43
T56	fastlmm	SL4.0ch06	42622351	3.7438731091687677E-13	12.43
T56	fastlmm	SL4.0ch06	42622351	3.7438731091687677E-13	12.43
T56	fastlmm	SL4.0ch06	42622351	3.7438731091687677E-13	12.43
T56	fastlmm	SL4.0ch06	42622351	3.7438731091687677E-13	12.43
T56	fastlmm	SL4.0ch06	42622351	3.7438731091687677E-13	12.43
T56	fastlmm	SL4.0ch06	42622351	3.7438731091687677E-13	12.43
T56	fastlmm	SL4.0ch06	42622351	3.7438731091687677E-13	12.43
T56	fastlmm	SL4.0ch06	42622351	3.7438731091687677E-13	12.43
T56	fastlmm	SL4.0ch06	42622351	3.7438731091687677E-13	12.43
T56	fastlmm	SL4.0ch06	42622351	3.7438731091687677E-13	12.43
T56	fastlmm	SL4.0ch06	42622351	3.7438731091687677E-13	12.43
T56	fastlmm	SL4.0ch06	42629731	3.7438731091687677E-13	12.43
T56	fastlmm	SL4.0ch06	42629731	3.7438731091687677E-13	12.43
T56	fastlmm	SL4.0ch06	42629731	3.7438731091687677E-13	12.43
T56	fastlmm	SL4.0ch06	42629731	3.7438731091687677E-13	12.43
T56	fastlmm	SL4.0ch06	42629731	3.7438731091687677E-13	12.43
T56	fastlmm	SL4.0ch06	42629731	3.7438731091687677E-13	12.43
T56	fastlmm	SL4.0ch06	42629731	3.7438731091687677E-13	12.43
T56	fastlmm	SL4.0ch06	42629731	3.7438731091687677E-13	12.43
T56	fastlmm	SL4.0ch06	42629731	3.7438731091687677E-13	12.43
T56	fastlmm	SL4.0ch06	42629731	3.7438731091687677E-13	12.43
T56	fastlmm	SL4.0ch06	42629731	3.7438731091687677E-13	12.43
T56	fastlmm	SL4.0ch06	42629731	3.7438731091687677E-13	12.43
T56	fastlmm	SL4.0ch06	42629731	3.7438731091687677E-13	12.43
T56	fastlmm	SL4.0ch06	42629731	3.7438731091687677E-13	12.43
T56	fastlmm	SL4.0ch06	42629731	3.7438731091687677E-13	12.43
T56	fastlmm	SL4.0ch06	42629731	3.7438731091687677E-13	12.43
T56	fastlmm	SL4.0ch06	42629731	3.7438731091687677E-13	12.43
T56	fastlmm	SL4.0ch06	42629731	3.7438731091687677E-13	12.43
T56	fastlmm	SL4.0ch06	42629731	3.7438731091687677E-13	12.43
T56	fastlmm	SL4.0ch06	42629731	3.7438731091687677E-13	12.43
T56	fastlmm	SL4.0ch06	42629731	3.7438731091687677E-13	12.43
T56	fastlmm	SL4.0ch06	42629731	3.7438731091687677E-13	12.43
T56	fastlmm	SL4.0ch06	42629731	3.7438731091687677E-13	12.43
T56	fastlmm	SL4.0ch06	42629731	3.7438731091687677E-13	12.43
T56	fastlmm	SL4.0ch06	42629731	3.7438731091687677E-13	12.43
T56	fastlmm	SL4.0ch06	42629731	3.7438731091687677E-13	12.43
T56	fastlmm	SL4.0ch06	42629731	3.7438731091687677E-13	12.43
T56	fastlmm	SL4.0ch06	42629731	3.7438731091687677E-13	12.43
T56	fastlmm	SL4.0ch06	42629731	3.7438731091687677E-13	12.43
T56	fastlmm	SL4.0ch06	42629731	3.7438731091687677E-13	12.43
T56	fastlmm	SL4.0ch06	42629731	3.7438731091687677E-13	12.43
T56	fastlmm	SL4.0ch06	42629731	3.7438731091687677E-13	12.43
T56	fastlmm	SL4.0ch06	42629731	3.7438731091687677E-13	12.43
T56	fastlmm	SL4.0ch06	42629731	3.7438731091687677E-13	12.43
T56	fastlmm	SL4.0ch06	42629731	3.7438731091687677E-13	12.43
T56	fastlmm	SL4.0ch06	42629731	3.7438731091687677E-13	12.43
T56	fastlmm	SL4.0ch06	42629731	3.7438731091687677E-13	12.43
T56	fastlmm	SL4.0ch06	42629731	3.7438731091687677E-13	12.43
T56	fastlmm	SL4.0ch06	42629731	3.7438731091687677E-13	12.43
T56	fastlmm	SL4.0ch06	42629731	3.7438731091687677E-13	12.43
T56	fastlmm	SL4.0ch06	42629731	3.7438731091687677E-13	12.43
T56	fastlmm	SL4.0ch06	42623118	6.1278475191348873E-13	12.21
T56	fastlmm	SL4.0ch06	42623118	6.1278475191348873E-13	12.21
T56	fastlmm	SL4.0ch06	42623118	6.1278475191348873E-13	12.21
T56	fastlmm	SL4.0ch06	42623118	6.1278475191348873E-13	12.21
T56	fastlmm	SL4.0ch06	42623118	6.1278475191348873E-13	12.21
T56	fastlmm	SL4.0ch06	42623118	6.1278475191348873E-13	12.21
T56	fastlmm	SL4.0ch06	42623118	6.1278475191348873E-13	12.21
T56	fastlmm	SL4.0ch06	42623118	6.1278475191348873E-13	12.21
T56	fastlmm	SL4.0ch06	42623118	6.1278475191348873E-13	12.21
T56	fastlmm	SL4.0ch06	42623118	6.1278475191348873E-13	12.21
T56	fastlmm	SL4.0ch06	42623118	6.1278475191348873E-13	12.21
T56	fastlmm	SL4.0ch06	42623118	6.1278475191348873E-13	12.21
T56	fastlmm	SL4.0ch06	42623118	6.1278475191348873E-13	12.21
T56	fastlmm	SL4.0ch06	42623118	6.1278475191348873E-13	12.21
T56	fastlmm	SL4.0ch06	42623118	6.1278475191348873E-13	12.21
T56	fastlmm	SL4.0ch06	42623118	6.1278475191348873E-13	12.21
T56	fastlmm	SL4.0ch06	42623118	6.1278475191348873E-13	12.21
T56	fastlmm	SL4.0ch06	42623118	6.1278475191348873E-13	12.21
T56	fastlmm	SL4.0ch06	42623118	6.1278475191348873E-13	12.21
T56	fastlmm	SL4.0ch06	42623118	6.1278475191348873E-13	12.21
T56	fastlmm	SL4.0ch06	42623118	6.1278475191348873E-13	12.21
T56	fastlmm	SL4.0ch06	42623118	6.1278475191348873E-13	12.21
T56	fastlmm	SL4.0ch06	42623118	6.1278475191348873E-13	12.21
T56	fastlmm	SL4.0ch06	42623118	6.1278475191348873E-13	12.21
T56	fastlmm	SL4.0ch06	42623118	6.1278475191348873E-13	12.21
T56	fastlmm	SL4.0ch06	42623118	6.1278475191348873E-13	12.21
T56	fastlmm	SL4.0ch06	42623118	6.1278475191348873E-13	12.21
T56	fastlmm	SL4.0ch06	42623118	6.1278475191348873E-13	12.21
T56	fastlmm	SL4.0ch06	42623118	6.1278475191348873E-13	12.21
T56	fastlmm	SL4.0ch06	42623118	6.1278475191348873E-13	12.21
T56	fastlmm	SL4.0ch06	42623118	6.1278475191348873E-13	12.21
T56	fastlmm	SL4.0ch06	42623118	6.1278475191348873E-13	12.21
T56	fastlmm	SL4.0ch06	42623118	6.1278475191348873E-13	12.21
T56	fastlmm	SL4.0ch06	42623118	6.1278475191348873E-13	12.21
T56	fastlmm	SL4.0ch06	42623118	6.1278475191348873E-13	12.21
T56	fastlmm	SL4.0ch06	42623118	6.1278475191348873E-13	12.21
T56	fastlmm	SL4.0ch06	42623118	6.1278475191348873E-13	12.21
T56	fastlmm	SL4.0ch06	42623118	6.1278475191348873E-13	12.21
T56	fastlmm	SL4.0ch06	42623118	6.1278475191348873E-13	12.21
T56	fastlmm	SL4.0ch06	42623118	6.1278475191348873E-13	12.21
T56	fastlmm	SL4.0ch06	42623118	6.1278475191348873E-13	12.21
T56	fastlmm	SL4.0ch06	42924620	6.3348613410767884E-13	12.2
T56	fastlmm	SL4.0ch06	42924620	6.3348613410767884E-13	12.2
T56	fastlmm	SL4.0ch06	42924620	6.3348613410767884E-13	12.2
T56	fastlmm	SL4.0ch06	42924620	6.3348613410767884E-13	12.2
T56	fastlmm	SL4.0ch06	42924620	6.3348613410767884E-13	12.2
T56	fastlmm	SL4.0ch06	42924620	6.3348613410767884E-13	12.2
T56	fastlmm	SL4.0ch06	42924620	6.3348613410767884E-13	12.2
T56	fastlmm	SL4.0ch06	42924620	6.3348613410767884E-13	12.2
T56	fastlmm	SL4.0ch06	42924620	6.3348613410767884E-13	12.2
T56	fastlmm	SL4.0ch06	42924620	6.3348613410767884E-13	12.2
T56	fastlmm	SL4.0ch06	42924620	6.3348613410767884E-13	12.2
T56	fastlmm	SL4.0ch06	42924620	6.3348613410767884E-13	12.2
T56	fastlmm	SL4.0ch06	42924620	6.3348613410767884E-13	12.2
T56	fastlmm	SL4.0ch06	42924620	6.3348613410767884E-13	12.2
T56	fastlmm	SL4.0ch06	42924620	6.3348613410767884E-13	12.2
T56	fastlmm	SL4.0ch06	42924620	6.3348613410767884E-13	12.2
T56	fastlmm	SL4.0ch06	42924620	6.3348613410767884E-13	12.2
T56	fastlmm	SL4.0ch06	42924620	6.3348613410767884E-13	12.2
T56	fastlmm	SL4.0ch06	42924620	6.3348613410767884E-13	12.2
T56	fastlmm	SL4.0ch06	42924620	6.3348613410767884E-13	12.2
T56	fastlmm	SL4.0ch06	42924620	6.3348613410767884E-13	12.2
T56	fastlmm	SL4.0ch06	42924620	6.3348613410767884E-13	12.2
T56	fastlmm	SL4.0ch06	42924620	6.3348613410767884E-13	12.2
T56	fastlmm	SL4.0ch06	42924620	6.3348613410767884E-13	12.2
T56	fastlmm	SL4.0ch06	42924620	6.3348613410767884E-13	12.2
T56	fastlmm	SL4.0ch06	42632043	1.0419902208425543E-12	11.98
T56	fastlmm	SL4.0ch06	42632043	1.0419902208425543E-12	11.98
T56	fastlmm	SL4.0ch06	42632043	1.0419902208425543E-12	11.98
T56	fastlmm	SL4.0ch06	42632043	1.0419902208425543E-12	11.98
T56	fastlmm	SL4.0ch06	42632043	1.0419902208425543E-12	11.98
T56	fastlmm	SL4.0ch06	42632043	1.0419902208425543E-12	11.98
T56	fastlmm	SL4.0ch06	42632043	1.0419902208425543E-12	11.98
T56	fastlmm	SL4.0ch06	42632043	1.0419902208425543E-12	11.98
T56	fastlmm	SL4.0ch06	42632043	1.0419902208425543E-12	11.98
T56	fastlmm	SL4.0ch06	42632043	1.0419902208425543E-12	11.98
T56	fastlmm	SL4.0ch06	42632043	1.0419902208425543E-12	11.98
T56	fastlmm	SL4.0ch06	42632043	1.0419902208425543E-12	11.98
T56	fastlmm	SL4.0ch06	42632043	1.0419902208425543E-12	11.98
T56	fastlmm	SL4.0ch06	42632043	1.0419902208425543E-12	11.98
T56	fastlmm	SL4.0ch06	42632043	1.0419902208425543E-12	11.98
T56	fastlmm	SL4.0ch06	42632043	1.0419902208425543E-12	11.98
T56	fastlmm	SL4.0ch06	42632043	1.0419902208425543E-12	11.98
T56	fastlmm	SL4.0ch06	42632043	1.0419902208425543E-12	11.98
T56	fastlmm	SL4.0ch06	42632043	1.0419902208425543E-12	11.98
T56	fastlmm	SL4.0ch06	42632043	1.0419902208425543E-12	11.98
T56	fastlmm	SL4.0ch06	42632043	1.0419902208425543E-12	11.98
T56	fastlmm	SL4.0ch06	42632043	1.0419902208425543E-12	11.98
T56	fastlmm	SL4.0ch06	42632043	1.0419902208425543E-12	11.98
T56	fastlmm	SL4.0ch06	42632043	1.0419902208425543E-12	11.98
T56	fastlmm	SL4.0ch06	42632043	1.0419902208425543E-12	11.98
T56	fastlmm	SL4.0ch06	42632043	1.0419902208425543E-12	11.98
T56	fastlmm	SL4.0ch06	42632043	1.0419902208425543E-12	11.98
T56	fastlmm	SL4.0ch06	42632043	1.0419902208425543E-12	11.98
T56	fastlmm	SL4.0ch06	42632043	1.0419902208425543E-12	11.98
T56	fastlmm	SL4.0ch06	42632043	1.0419902208425543E-12	11.98
T56	fastlmm	SL4.0ch06	42632043	1.0419902208425543E-12	11.98
T56	fastlmm	SL4.0ch06	42632043	1.0419902208425543E-12	11.98
T56	fastlmm	SL4.0ch06	42632043	1.0419902208425543E-12	11.98
T56	fastlmm	SL4.0ch06	42632043	1.0419902208425543E-12	11.98
T56	fastlmm	SL4.0ch06	42632043	1.0419902208425543E-12	11.98
T56	fastlmm	SL4.0ch06	42632043	1.0419902208425543E-12	11.98
T56	fastlmm	SL4.0ch06	42632043	1.0419902208425543E-12	11.98
T56	fastlmm	SL4.0ch06	42632043	1.0419902208425543E-12	11.98
T56	fastlmm	SL4.0ch06	42632043	1.0419902208425543E-12	11.98
T56	fastlmm	SL4.0ch06	42632043	1.0419902208425543E-12	11.98
T56	fastlmm	SL4.0ch06	42632043	1.0419902208425543E-12	11.98
T56	fastlmm	SL4.0ch06	42931599	1.2929387931910758E-12	11.89
T56	fastlmm	SL4.0ch06	42931599	1.2929387931910758E-12	11.89
T56	fastlmm	SL4.0ch06	42931599	1.2929387931910758E-12	11.89
T56	fastlmm	SL4.0ch06	42931599	1.2929387931910758E-12	11.89
T56	fastlmm	SL4.0ch06	42931599	1.2929387931910758E-12	11.89
T56	fastlmm	SL4.0ch06	42931599	1.2929387931910758E-12	11.89
T56	fastlmm	SL4.0ch06	42931599	1.2929387931910758E-12	11.89
T56	fastlmm	SL4.0ch06	42931599	1.2929387931910758E-12	11.89
T56	fastlmm	SL4.0ch06	42931599	1.2929387931910758E-12	11.89
T56	fastlmm	SL4.0ch06	42931599	1.2929387931910758E-12	11.89
T56	fastlmm	SL4.0ch06	42931599	1.2929387931910758E-12	11.89
T56	fastlmm	SL4.0ch06	42931599	1.2929387931910758E-12	11.89
T56	fastlmm	SL4.0ch06	42931599	1.2929387931910758E-12	11.89
T56	fastlmm	SL4.0ch06	42931599	1.2929387931910758E-12	11.89
T56	fastlmm	SL4.0ch06	42931599	1.2929387931910758E-12	11.89
T56	fastlmm	SL4.0ch06	42931599	1.2929387931910758E-12	11.89
T56	fastlmm	SL4.0ch06	42931599	1.2929387931910758E-12	11.89
T56	fastlmm	SL4.0ch06	42931599	1.2929387931910758E-12	11.89
T56	fastlmm	SL4.0ch06	42931599	1.2929387931910758E-12	11.89
T56	fastlmm	SL4.0ch06	42931599	1.2929387931910758E-12	11.89
T56	fastlmm	SL4.0ch06	42931599	1.2929387931910758E-12	11.89
T56	fastlmm	SL4.0ch06	42931599	1.2929387931910758E-12	11.89
T56	fastlmm	SL4.0ch06	42931599	1.2929387931910758E-12	11.89
T56	fastlmm	SL4.0ch06	42931599	1.2929387931910758E-12	11.89
T56	fastlmm	SL4.0ch06	42621149	1.4086753286073142E-12	11.85
T56	fastlmm	SL4.0ch06	42621149	1.4086753286073142E-12	11.85
T56	fastlmm	SL4.0ch06	42621149	1.4086753286073142E-12	11.85
T56	fastlmm	SL4.0ch06	42621149	1.4086753286073142E-12	11.85
T56	fastlmm	SL4.0ch06	42621149	1.4086753286073142E-12	11.85
T56	fastlmm	SL4.0ch06	42621149	1.4086753286073142E-12	11.85
T56	fastlmm	SL4.0ch06	42621149	1.4086753286073142E-12	11.85
T56	fastlmm	SL4.0ch06	42621149	1.4086753286073142E-12	11.85
T56	fastlmm	SL4.0ch06	42621149	1.4086753286073142E-12	11.85
T56	fastlmm	SL4.0ch06	42621149	1.4086753286073142E-12	11.85
T56	fastlmm	SL4.0ch06	42621149	1.4086753286073142E-12	11.85
T56	fastlmm	SL4.0ch06	42621149	1.4086753286073142E-12	11.85
T56	fastlmm	SL4.0ch06	42621149	1.4086753286073142E-12	11.85
T56	fastlmm	SL4.0ch06	42621149	1.4086753286073142E-12	11.85
T56	fastlmm	SL4.0ch06	42621149	1.4086753286073142E-12	11.85
T56	fastlmm	SL4.0ch06	42621149	1.4086753286073142E-12	11.85
T56	fastlmm	SL4.0ch06	42621149	1.4086753286073142E-12	11.85
T56	fastlmm	SL4.0ch06	42621149	1.4086753286073142E-12	11.85
T56	fastlmm	SL4.0ch06	42621149	1.4086753286073142E-12	11.85
T56	fastlmm	SL4.0ch06	42621149	1.4086753286073142E-12	11.85
T56	fastlmm	SL4.0ch06	42621149	1.4086753286073142E-12	11.85
T56	fastlmm	SL4.0ch06	42621149	1.4086753286073142E-12	11.85
T56	fastlmm	SL4.0ch06	42621149	1.4086753286073142E-12	11.85
T56	fastlmm	SL4.0ch06	42621149	1.4086753286073142E-12	11.85
T56	fastlmm	SL4.0ch06	42621149	1.4086753286073142E-12	11.85
T56	fastlmm	SL4.0ch06	42621149	1.4086753286073142E-12	11.85
T56	fastlmm	SL4.0ch06	42621149	1.4086753286073142E-12	11.85
T56	fastlmm	SL4.0ch06	42621149	1.4086753286073142E-12	11.85
T56	fastlmm	SL4.0ch06	42621149	1.4086753286073142E-12	11.85
T56	fastlmm	SL4.0ch06	42621149	1.4086753286073142E-12	11.85
T56	fastlmm	SL4.0ch06	42621149	1.4086753286073142E-12	11.85
T56	fastlmm	SL4.0ch06	42621149	1.4086753286073142E-12	11.85
T56	fastlmm	SL4.0ch06	42621149	1.4086753286073142E-12	11.85
T56	fastlmm	SL4.0ch06	42621149	1.4086753286073142E-12	11.85
T56	fastlmm	SL4.0ch06	42621149	1.4086753286073142E-12	11.85
T56	fastlmm	SL4.0ch06	42621149	1.4086753286073142E-12	11.85
T56	fastlmm	SL4.0ch06	42621149	1.4086753286073142E-12	11.85
T56	fastlmm	SL4.0ch06	42621149	1.4086753286073142E-12	11.85
T56	fastlmm	SL4.0ch06	42621149	1.4086753286073142E-12	11.85
T56	fastlmm	SL4.0ch06	42621149	1.4086753286073142E-12	11.85
T56	fastlmm	SL4.0ch06	42621149	1.4086753286073142E-12	11.85
T56	fastlmm	SL4.0ch06	42652602	1.8517956828671627E-12	11.73
T56	fastlmm	SL4.0ch06	42652602	1.8517956828671627E-12	11.73
T56	fastlmm	SL4.0ch06	42652602	1.8517956828671627E-12	11.73
T56	fastlmm	SL4.0ch06	42652602	1.8517956828671627E-12	11.73
T56	fastlmm	SL4.0ch06	42652602	1.8517956828671627E-12	11.73
T56	fastlmm	SL4.0ch06	42652602	1.8517956828671627E-12	11.73
T56	fastlmm	SL4.0ch06	42652602	1.8517956828671627E-12	11.73
T56	fastlmm	SL4.0ch06	42652602	1.8517956828671627E-12	11.73
T56	fastlmm	SL4.0ch06	42652602	1.8517956828671627E-12	11.73
T56	fastlmm	SL4.0ch06	42652602	1.8517956828671627E-12	11.73
T56	fastlmm	SL4.0ch06	42652602	1.8517956828671627E-12	11.73
T56	fastlmm	SL4.0ch06	42652602	1.8517956828671627E-12	11.73
T56	fastlmm	SL4.0ch06	42652602	1.8517956828671627E-12	11.73
T56	fastlmm	SL4.0ch06	42652602	1.8517956828671627E-12	11.73
T56	fastlmm	SL4.0ch06	42652602	1.8517956828671627E-12	11.73
T56	fastlmm	SL4.0ch06	42652602	1.8517956828671627E-12	11.73
T56	fastlmm	SL4.0ch06	42652602	1.8517956828671627E-12	11.73
T56	fastlmm	SL4.0ch06	42652602	1.8517956828671627E-12	11.73
T56	fastlmm	SL4.0ch06	42652602	1.8517956828671627E-12	11.73
T56	fastlmm	SL4.0ch06	42652602	1.8517956828671627E-12	11.73
T56	fastlmm	SL4.0ch06	42652602	1.8517956828671627E-12	11.73
T56	fastlmm	SL4.0ch06	42652602	1.8517956828671627E-12	11.73
T56	fastlmm	SL4.0ch06	42652602	1.8517956828671627E-12	11.73
T56	fastlmm	SL4.0ch06	42652602	1.8517956828671627E-12	11.73
T56	fastlmm	SL4.0ch06	42652602	1.8517956828671627E-12	11.73
T56	fastlmm	SL4.0ch06	42652602	1.8517956828671627E-12	11.73
T56	fastlmm	SL4.0ch06	42652602	1.8517956828671627E-12	11.73
T56	fastlmm	SL4.0ch06	42652602	1.8517956828671627E-12	11.73
T56	fastlmm	SL4.0ch06	42652602	1.8517956828671627E-12	11.73
T56	fastlmm	SL4.0ch06	42652602	1.8517956828671627E-12	11.73
T56	fastlmm	SL4.0ch06	42652602	1.8517956828671627E-12	11.73
T56	fastlmm	SL4.0ch06	42652602	1.8517956828671627E-12	11.73
T56	fastlmm	SL4.0ch06	42652602	1.8517956828671627E-12	11.73
T56	fastlmm	SL4.0ch06	42652602	1.8517956828671627E-12	11.73
[truncated: 563 more rows]

## Sheet: Table S5-gemma
Trait	Model	Chr	Pos	Pvalue	'-log10P
T56	lmm	SL4.0ch05	14873245	3.137364e-09	8.5
T56	lmm	SL4.0ch10	20400064	3.116412e-14	13.51
T56	lmm	SL4.0ch10	20400064	3.116412e-14	13.51
T56	lmm	SL4.0ch10	20400064	3.116412e-14	13.51
T56	lmm	SL4.0ch10	20400064	3.116412e-14	13.51
T56	lmm	SL4.0ch05	23768478	1.193844e-10	9.92
T56	lmm	SL4.0ch05	23768478	1.193844e-10	9.92
T56	lmm	SL4.0ch05	23768478	1.193844e-10	9.92
T56	lmm	SL4.0ch05	23768478	1.193844e-10	9.92
T56	lmm	SL4.0ch05	23768478	1.193844e-10	9.92
T56	lmm	SL4.0ch10	25352617	1.528116e-09	8.82
T56	lmm	SL4.0ch10	25352617	1.528116e-09	8.82
T56	lmm	SL4.0ch10	25352617	1.528116e-09	8.82
T56	lmm	SL4.0ch10	25352617	1.528116e-09	8.82
T56	lmm	SL4.0ch05	25824240	1.193844e-10	9.92
T56	lmm	SL4.0ch05	25824240	1.193844e-10	9.92
T56	lmm	SL4.0ch05	32026493	1.193844e-10	9.92
T56	lmm	SL4.0ch05	34141715	1.193844e-10	9.92
T56	lmm	SL4.0ch05	34482052	1.193844e-10	9.92
T56	lmm	SL4.0ch05	34482052	1.193844e-10	9.92
T56	lmm	SL4.0ch05	35077263	1.193844e-10	9.92
T56	lmm	SL4.0ch05	35077277	1.193844e-10	9.92
T56	lmm	SL4.0ch05	38274773	1.193844e-10	9.92
T56	lmm	SL4.0ch05	38274773	1.193844e-10	9.92
T56	lmm	SL4.0ch05	38693934	9.969883e-10	9
T56	lmm	SL4.0ch06	42418727	4.675526e-14	13.33
T56	lmm	SL4.0ch06	42418727	4.675526e-14	13.33
T56	lmm	SL4.0ch06	42418727	4.675526e-14	13.33
T56	lmm	SL4.0ch06	42418727	4.675526e-14	13.33
T56	lmm	SL4.0ch06	42418727	4.675526e-14	13.33
T56	lmm	SL4.0ch06	42418727	4.675526e-14	13.33
T56	lmm	SL4.0ch06	42418727	4.675526e-14	13.33
T56	lmm	SL4.0ch06	42418727	4.675526e-14	13.33
T56	lmm	SL4.0ch06	42418727	4.675526e-14	13.33
T56	lmm	SL4.0ch06	42418727	4.675526e-14	13.33
T56	lmm	SL4.0ch06	42418727	4.675526e-14	13.33
T56	lmm	SL4.0ch06	42418727	4.675526e-14	13.33
T56	lmm	SL4.0ch06	42418727	4.675526e-14	13.33
T56	lmm	SL4.0ch06	42418727	4.675526e-14	13.33
T56	lmm	SL4.0ch06	42418727	4.675526e-14	13.33
T56	lmm	SL4.0ch06	42418727	4.675526e-14	13.33
T56	lmm	SL4.0ch06	42418727	4.675526e-14	13.33
T56	lmm	SL4.0ch06	42418727	4.675526e-14	13.33
T56	lmm	SL4.0ch06	42418727	4.675526e-14	13.33
T56	lmm	SL4.0ch06	42418727	4.675526e-14	13.33
T56	lmm	SL4.0ch06	42418727	4.675526e-14	13.33
T56	lmm	SL4.0ch06	42418727	4.675526e-14	13.33
T56	lmm	SL4.0ch06	42418727	4.675526e-14	13.33
T56	lmm	SL4.0ch06	42418727	4.675526e-14	13.33
T56	lmm	SL4.0ch06	42418727	4.675526e-14	13.33
T56	lmm	SL4.0ch06	42418727	4.675526e-14	13.33
T56	lmm	SL4.0ch06	42418727	4.675526e-14	13.33
T56	lmm	SL4.0ch06	42418727	4.675526e-14	13.33
T56	lmm	SL4.0ch06	42418727	4.675526e-14	13.33
T56	lmm	SL4.0ch06	42418727	4.675526e-14	13.33
T56	lmm	SL4.0ch06	42418727	4.675526e-14	13.33
T56	lmm	SL4.0ch06	42418727	4.675526e-14	13.33
T56	lmm	SL4.0ch06	42418727	4.675526e-14	13.33
T56	lmm	SL4.0ch06	42418727	4.675526e-14	13.33
T56	lmm	SL4.0ch06	42418727	4.675526e-14	13.33
T56	lmm	SL4.0ch06	42418727	4.675526e-14	13.33
T56	lmm	SL4.0ch06	42479166	1.161711e-16	15.93
T56	lmm	SL4.0ch06	42479166	1.161711e-16	15.93
T56	lmm	SL4.0ch06	42479166	1.161711e-16	15.93
T56	lmm	SL4.0ch06	42479166	1.161711e-16	15.93
T56	lmm	SL4.0ch06	42479166	1.161711e-16	15.93
T56	lmm	SL4.0ch06	42479166	1.161711e-16	15.93
T56	lmm	SL4.0ch06	42479166	1.161711e-16	15.93
T56	lmm	SL4.0ch06	42479166	1.161711e-16	15.93
T56	lmm	SL4.0ch06	42479166	1.161711e-16	15.93
T56	lmm	SL4.0ch06	42479166	1.161711e-16	15.93
T56	lmm	SL4.0ch06	42479166	1.161711e-16	15.93
T56	lmm	SL4.0ch06	42479166	1.161711e-16	15.93
T56	lmm	SL4.0ch06	42479166	1.161711e-16	15.93
T56	lmm	SL4.0ch06	42479166	1.161711e-16	15.93
T56	lmm	SL4.0ch06	42479166	1.161711e-16	15.93
T56	lmm	SL4.0ch06	42479166	1.161711e-16	15.93
T56	lmm	SL4.0ch06	42479166	1.161711e-16	15.93
T56	lmm	SL4.0ch06	42479166	1.161711e-16	15.93
T56	lmm	SL4.0ch06	42479166	1.161711e-16	15.93
T56	lmm	SL4.0ch06	42479166	1.161711e-16	15.93
T56	lmm	SL4.0ch06	42479166	1.161711e-16	15.93
T56	lmm	SL4.0ch06	42479166	1.161711e-16	15.93
T56	lmm	SL4.0ch06	42479166	1.161711e-16	15.93
T56	lmm	SL4.0ch06	42479166	1.161711e-16	15.93
T56	lmm	SL4.0ch06	42479166	1.161711e-16	15.93
T56	lmm	SL4.0ch06	42479166	1.161711e-16	15.93
T56	lmm	SL4.0ch06	42479166	1.161711e-16	15.93
T56	lmm	SL4.0ch06	42479166	1.161711e-16	15.93
T56	lmm	SL4.0ch06	42479166	1.161711e-16	15.93
T56	lmm	SL4.0ch06	42479166	1.161711e-16	15.93
T56	lmm	SL4.0ch06	42479166	1.161711e-16	15.93
T56	lmm	SL4.0ch06	42479166	1.161711e-16	15.93
T56	lmm	SL4.0ch06	42479166	1.161711e-16	15.93
T56	lmm	SL4.0ch06	42479166	1.161711e-16	15.93
T56	lmm	SL4.0ch06	42479166	1.161711e-16	15.93
T56	lmm	SL4.0ch06	42542882	8.119556e-17	16.09
T56	lmm	SL4.0ch06	42542882	8.119556e-17	16.09
T56	lmm	SL4.0ch06	42542882	8.119556e-17	16.09
T56	lmm	SL4.0ch06	42542882	8.119556e-17	16.09
T56	lmm	SL4.0ch06	42542882	8.119556e-17	16.09
T56	lmm	SL4.0ch06	42542882	8.119556e-17	16.09
T56	lmm	SL4.0ch06	42542882	8.119556e-17	16.09
T56	lmm	SL4.0ch06	42542882	8.119556e-17	16.09
T56	lmm	SL4.0ch06	42542882	8.119556e-17	16.09
T56	lmm	SL4.0ch06	42542882	8.119556e-17	16.09
T56	lmm	SL4.0ch06	42542882	8.119556e-17	16.09
T56	lmm	SL4.0ch06	42542882	8.119556e-17	16.09
T56	lmm	SL4.0ch06	42542882	8.119556e-17	16.09
T56	lmm	SL4.0ch06	42542882	8.119556e-17	16.09
T56	lmm	SL4.0ch06	42542882	8.119556e-17	16.09
T56	lmm	SL4.0ch06	42542882	8.119556e-17	16.09
T56	lmm	SL4.0ch06	42542882	8.119556e-17	16.09
T56	lmm	SL4.0ch06	42542882	8.119556e-17	16.09
T56	lmm	SL4.0ch06	42542882	8.119556e-17	16.09
T56	lmm	SL4.0ch06	42542882	8.119556e-17	16.09
T56	lmm	SL4.0ch06	42542882	8.119556e-17	16.09
T56	lmm	SL4.0ch06	42542882	8.119556e-17	16.09
T56	lmm	SL4.0ch06	42542882	8.119556e-17	16.09
T56	lmm	SL4.0ch06	42542882	8.119556e-17	16.09
T56	lmm	SL4.0ch06	42542882	8.119556e-17	16.09
T56	lmm	SL4.0ch06	42542882	8.119556e-17	16.09
T56	lmm	SL4.0ch06	42542882	8.119556e-17	16.09
T56	lmm	SL4.0ch06	42542882	8.119556e-17	16.09
T56	lmm	SL4.0ch06	42542882	8.119556e-17	16.09
T56	lmm	SL4.0ch06	42542882	8.119556e-17	16.09
T56	lmm	SL4.0ch06	42542882	8.119556e-17	16.09
T56	lmm	SL4.0ch06	42542882	8.119556e-17	16.09
T56	lmm	SL4.0ch06	42542882	8.119556e-17	16.09
T56	lmm	SL4.0ch06	42542882	8.119556e-17	16.09
T56	lmm	SL4.0ch06	42542882	8.119556e-17	16.09
T56	lmm	SL4.0ch06	42542882	8.119556e-17	16.09
T56	lmm	SL4.0ch06	42542882	8.119556e-17	16.09
T56	lmm	SL4.0ch06	42542882	8.119556e-17	16.09
T56	lmm	SL4.0ch06	42542882	8.119556e-17	16.09
T56	lmm	SL4.0ch06	42542882	8.119556e-17	16.09
T56	lmm	SL4.0ch06	42565906	1.753409e-16	15.76
T56	lmm	SL4.0ch06	42565906	1.753409e-16	15.76
T56	lmm	SL4.0ch06	42565906	1.753409e-16	15.76
T56	lmm	SL4.0ch06	42565906	1.753409e-16	15.76
T56	lmm	SL4.0ch06	42565906	1.753409e-16	15.76
T56	lmm	SL4.0ch06	42565906	1.753409e-16	15.76
T56	lmm	SL4.0ch06	42565906	1.753409e-16	15.76
T56	lmm	SL4.0ch06	42565906	1.753409e-16	15.76
T56	lmm	SL4.0ch06	42565906	1.753409e-16	15.76
T56	lmm	SL4.0ch06	42565906	1.753409e-16	15.76
T56	lmm	SL4.0ch06	42565906	1.753409e-16	15.76
T56	lmm	SL4.0ch06	42565906	1.753409e-16	15.76
T56	lmm	SL4.0ch06	42565906	1.753409e-16	15.76
T56	lmm	SL4.0ch06	42565906	1.753409e-16	15.76
T56	lmm	SL4.0ch06	42565906	1.753409e-16	15.76
T56	lmm	SL4.0ch06	42565906	1.753409e-16	15.76
T56	lmm	SL4.0ch06	42565906	1.753409e-16	15.76
T56	lmm	SL4.0ch06	42565906	1.753409e-16	15.76
T56	lmm	SL4.0ch06	42565906	1.753409e-16	15.76
T56	lmm	SL4.0ch06	42565906	1.753409e-16	15.76
T56	lmm	SL4.0ch06	42565906	1.753409e-16	15.76
T56	lmm	SL4.0ch06	42565906	1.753409e-16	15.76
T56	lmm	SL4.0ch06	42565906	1.753409e-16	15.76
T56	lmm	SL4.0ch06	42565906	1.753409e-16	15.76
T56	lmm	SL4.0ch06	42565906	1.753409e-16	15.76
T56	lmm	SL4.0ch06	42565906	1.753409e-16	15.76
T56	lmm	SL4.0ch06	42565906	1.753409e-16	15.76
T56	lmm	SL4.0ch06	42565906	1.753409e-16	15.76
T56	lmm	SL4.0ch06	42565906	1.753409e-16	15.76
T56	lmm	SL4.0ch06	42565906	1.753409e-16	15.76
T56	lmm	SL4.0ch06	42565906	1.753409e-16	15.76
T56	lmm	SL4.0ch06	42565906	1.753409e-16	15.76
T56	lmm	SL4.0ch06	42565906	1.753409e-16	15.76
T56	lmm	SL4.0ch06	42565906	1.753409e-16	15.76
T56	lmm	SL4.0ch06	42565906	1.753409e-16	15.76
T56	lmm	SL4.0ch06	42565906	1.753409e-16	15.76
T56	lmm	SL4.0ch06	42565906	1.753409e-16	15.76
T56	lmm	SL4.0ch06	42565906	1.753409e-16	15.76
T56	lmm	SL4.0ch06	42565906	1.753409e-16	15.76
T56	lmm	SL4.0ch06	42565906	1.753409e-16	15.76
T56	lmm	SL4.0ch06	42565906	1.753409e-16	15.76
T56	lmm	SL4.0ch06	42580107	1.189064e-18	17.92
T56	lmm	SL4.0ch06	42580107	1.189064e-18	17.92
T56	lmm	SL4.0ch06	42580107	1.189064e-18	17.92
T56	lmm	SL4.0ch06	42580107	1.189064e-18	17.92
T56	lmm	SL4.0ch06	42580107	1.189064e-18	17.92
T56	lmm	SL4.0ch06	42580107	1.189064e-18	17.92
T56	lmm	SL4.0ch06	42580107	1.189064e-18	17.92
T56	lmm	SL4.0ch06	42580107	1.189064e-18	17.92
T56	lmm	SL4.0ch06	42580107	1.189064e-18	17.92
T56	lmm	SL4.0ch06	42580107	1.189064e-18	17.92
T56	lmm	SL4.0ch06	42580107	1.189064e-18	17.92
T56	lmm	SL4.0ch06	42580107	1.189064e-18	17.92
T56	lmm	SL4.0ch06	42580107	1.189064e-18	17.92
T56	lmm	SL4.0ch06	42580107	1.189064e-18	17.92
T56	lmm	SL4.0ch06	42580107	1.189064e-18	17.92
T56	lmm	SL4.0ch06	42580107	1.189064e-18	17.92
T56	lmm	SL4.0ch06	42580107	1.189064e-18	17.92
T56	lmm	SL4.0ch06	42580107	1.189064e-18	17.92
T56	lmm	SL4.0ch06	42580107	1.189064e-18	17.92
T56	lmm	SL4.0ch06	42580107	1.189064e-18	17.92
T56	lmm	SL4.0ch06	42580107	1.189064e-18	17.92
T56	lmm	SL4.0ch06	42580107	1.189064e-18	17.92
T56	lmm	SL4.0ch06	42580107	1.189064e-18	17.92
T56	lmm	SL4.0ch06	42580107	1.189064e-18	17.92
T56	lmm	SL4.0ch06	42580107	1.189064e-18	17.92
T56	lmm	SL4.0ch06	42580107	1.189064e-18	17.92
T56	lmm	SL4.0ch06	42580107	1.189064e-18	17.92
T56	lmm	SL4.0ch06	42580107	1.189064e-18	17.92
T56	lmm	SL4.0ch06	42580107	1.189064e-18	17.92
T56	lmm	SL4.0ch06	42580107	1.189064e-18	17.92
T56	lmm	SL4.0ch06	42580107	1.189064e-18	17.92
T56	lmm	SL4.0ch06	42580107	1.189064e-18	17.92
T56	lmm	SL4.0ch06	42580107	1.189064e-18	17.92
T56	lmm	SL4.0ch06	42580107	1.189064e-18	17.92
T56	lmm	SL4.0ch06	42580107	1.189064e-18	17.92
T56	lmm	SL4.0ch06	42580107	1.189064e-18	17.92
T56	lmm	SL4.0ch06	42580107	1.189064e-18	17.92
T56	lmm	SL4.0ch06	42580107	1.189064e-18	17.92
T56	lmm	SL4.0ch06	42580107	1.189064e-18	17.92
T56	lmm	SL4.0ch06	42580107	1.189064e-18	17.92
T56	lmm	SL4.0ch06	42580107	1.189064e-18	17.92
T56	lmm	SL4.0ch06	42580107	1.189064e-18	17.92
T56	lmm	SL4.0ch06	42584580	1.753409e-16	15.76
T56	lmm	SL4.0ch06	42584580	1.753409e-16	15.76
T56	lmm	SL4.0ch06	42584580	1.753409e-16	15.76
T56	lmm	SL4.0ch06	42584580	1.753409e-16	15.76
T56	lmm	SL4.0ch06	42584580	1.753409e-16	15.76
T56	lmm	SL4.0ch06	42584580	1.753409e-16	15.76
T56	lmm	SL4.0ch06	42584580	1.753409e-16	15.76
T56	lmm	SL4.0ch06	42584580	1.753409e-16	15.76
T56	lmm	SL4.0ch06	42584580	1.753409e-16	15.76
T56	lmm	SL4.0ch06	42584580	1.753409e-16	15.76
T56	lmm	SL4.0ch06	42584580	1.753409e-16	15.76
T56	lmm	SL4.0ch06	42584580	1.753409e-16	15.76
T56	lmm	SL4.0ch06	42584580	1.753409e-16	15.76
T56	lmm	SL4.0ch06	42584580	1.753409e-16	15.76
T56	lmm	SL4.0ch06	42584580	1.753409e-16	15.76
T56	lmm	SL4.0ch06	42584580	1.753409e-16	15.76
T56	lmm	SL4.0ch06	42584580	1.753409e-16	15.76
T56	lmm	SL4.0ch06	42584580	1.753409e-16	15.76
T56	lmm	SL4.0ch06	42584580	1.753409e-16	15.76
T56	lmm	SL4.0ch06	42584580	1.753409e-16	15.76
T56	lmm	SL4.0ch06	42584580	1.753409e-16	15.76
T56	lmm	SL4.0ch06	42584580	1.753409e-16	15.76
T56	lmm	SL4.0ch06	42584580	1.753409e-16	15.76
T56	lmm	SL4.0ch06	42584580	1.753409e-16	15.76
T56	lmm	SL4.0ch06	42584580	1.753409e-16	15.76
T56	lmm	SL4.0ch06	42584580	1.753409e-16	15.76
T56	lmm	SL4.0ch06	42584580	1.753409e-16	15.76
T56	lmm	SL4.0ch06	42584580	1.753409e-16	15.76
T56	lmm	SL4.0ch06	42584580	1.753409e-16	15.76
T56	lmm	SL4.0ch06	42584580	1.753409e-16	15.76
T56	lmm	SL4.0ch06	42584580	1.753409e-16	15.76
T56	lmm	SL4.0ch06	42584580	1.753409e-16	15.76
T56	lmm	SL4.0ch06	42584580	1.753409e-16	15.76
T56	lmm	SL4.0ch06	42584580	1.753409e-16	15.76
T56	lmm	SL4.0ch06	42584580	1.753409e-16	15.76
T56	lmm	SL4.0ch06	42584580	1.753409e-16	15.76
T56	lmm	SL4.0ch06	42584580	1.753409e-16	15.76
T56	lmm	SL4.0ch06	42584580	1.753409e-16	15.76
T56	lmm	SL4.0ch06	42584580	1.753409e-16	15.76
T56	lmm	SL4.0ch06	42584580	1.753409e-16	15.76
T56	lmm	SL4.0ch06	42584580	1.753409e-16	15.76
T56	lmm	SL4.0ch06	42584580	1.753409e-16	15.76
T56	lmm	SL4.0ch06	42584580	1.753409e-16	15.76
T56	lmm	SL4.0ch06	42613870	6.718099e-21	20.17
T56	lmm	SL4.0ch06	42613870	6.718099e-21	20.17
T56	lmm	SL4.0ch06	42613870	6.718099e-21	20.17
T56	lmm	SL4.0ch06	42613870	6.718099e-21	20.17
T56	lmm	SL4.0ch06	42613870	6.718099e-21	20.17
T56	lmm	SL4.0ch06	42613870	6.718099e-21	20.17
T56	lmm	SL4.0ch06	42613870	6.718099e-21	20.17
T56	lmm	SL4.0ch06	42613870	6.718099e-21	20.17
T56	lmm	SL4.0ch06	42613870	6.718099e-21	20.17
T56	lmm	SL4.0ch06	42613870	6.718099e-21	20.17
T56	lmm	SL4.0ch06	42613870	6.718099e-21	20.17
T56	lmm	SL4.0ch06	42613870	6.718099e-21	20.17
T56	lmm	SL4.0ch06	42613870	6.718099e-21	20.17
T56	lmm	SL4.0ch06	42613870	6.718099e-21	20.17
T56	lmm	SL4.0ch06	42613870	6.718099e-21	20.17
T56	lmm	SL4.0ch06	42613870	6.718099e-21	20.17
T56	lmm	SL4.0ch06	42613870	6.718099e-21	20.17
T56	lmm	SL4.0ch06	42613870	6.718099e-21	20.17
T56	lmm	SL4.0ch06	42613870	6.718099e-21	20.17
T56	lmm	SL4.0ch06	42613870	6.718099e-21	20.17
T56	lmm	SL4.0ch06	42613870	6.718099e-21	20.17
T56	lmm	SL4.0ch06	42613870	6.718099e-21	20.17
T56	lmm	SL4.0ch06	42613870	6.718099e-21	20.17
T56	lmm	SL4.0ch06	42613870	6.718099e-21	20.17
T56	lmm	SL4.0ch06	42613870	6.718099e-21	20.17
T56	lmm	SL4.0ch06	42613870	6.718099e-21	20.17
T56	lmm	SL4.0ch06	42613870	6.718099e-21	20.17
T56	lmm	SL4.0ch06	42613870	6.718099e-21	20.17
T56	lmm	SL4.0ch06	42613870	6.718099e-21	20.17
T56	lmm	SL4.0ch06	42613870	6.718099e-21	20.17
T56	lmm	SL4.0ch06	42613870	6.718099e-21	20.17
T56	lmm	SL4.0ch06	42613870	6.718099e-21	20.17
T56	lmm	SL4.0ch06	42613870	6.718099e-21	20.17
T56	lmm	SL4.0ch06	42613870	6.718099e-21	20.17
T56	lmm	SL4.0ch06	42613870	6.718099e-21	20.17
T56	lmm	SL4.0ch06	42613870	6.718099e-21	20.17
T56	lmm	SL4.0ch06	42613870	6.718099e-21	20.17
T56	lmm	SL4.0ch06	42613870	6.718099e-21	20.17
T56	lmm	SL4.0ch06	42613870	6.718099e-21	20.17
T56	lmm	SL4.0ch06	42613870	6.718099e-21	20.17
T56	lmm	SL4.0ch06	42613870	6.718099e-21	20.17
T56	lmm	SL4.0ch06	42613870	6.718099e-21	20.17
T56	lmm	SL4.0ch06	42614975	1.360180e-10	9.87
T56	lmm	SL4.0ch06	42614975	1.360180e-10	9.87
T56	lmm	SL4.0ch06	42614975	1.360180e-10	9.87
T56	lmm	SL4.0ch06	42614975	1.360180e-10	9.87
T56	lmm	SL4.0ch06	42614975	1.360180e-10	9.87
T56	lmm	SL4.0ch06	42614975	1.360180e-10	9.87
T56	lmm	SL4.0ch06	42614975	1.360180e-10	9.87
T56	lmm	SL4.0ch06	42614975	1.360180e-10	9.87
T56	lmm	SL4.0ch06	42614975	1.360180e-10	9.87
T56	lmm	SL4.0ch06	42614975	1.360180e-10	9.87
T56	lmm	SL4.0ch06	42614975	1.360180e-10	9.87
T56	lmm	SL4.0ch06	42614975	1.360180e-10	9.87
T56	lmm	SL4.0ch06	42614975	1.360180e-10	9.87
T56	lmm	SL4.0ch06	42614975	1.360180e-10	9.87
T56	lmm	SL4.0ch06	42614975	1.360180e-10	9.87
T56	lmm	SL4.0ch06	42614975	1.360180e-10	9.87
T56	lmm	SL4.0ch06	42614975	1.360180e-10	9.87
T56	lmm	SL4.0ch06	42614975	1.360180e-10	9.87
T56	lmm	SL4.0ch06	42614975	1.360180e-10	9.87
T56	lmm	SL4.0ch06	42614975	1.360180e-10	9.87
T56	lmm	SL4.0ch06	42614975	1.360180e-10	9.87
T56	lmm	SL4.0ch06	42614975	1.360180e-10	9.87
T56	lmm	SL4.0ch06	42614975	1.360180e-10	9.87
T56	lmm	SL4.0ch06	42614975	1.360180e-10	9.87
T56	lmm	SL4.0ch06	42614975	1.360180e-10	9.87
T56	lmm	SL4.0ch06	42614975	1.360180e-10	9.87
T56	lmm	SL4.0ch06	42614975	1.360180e-10	9.87
T56	lmm	SL4.0ch06	42614975	1.360180e-10	9.87
T56	lmm	SL4.0ch06	42614975	1.360180e-10	9.87
T56	lmm	SL4.0ch06	42614975	1.360180e-10	9.87
T56	lmm	SL4.0ch06	42614975	1.360180e-10	9.87
T56	lmm	SL4.0ch06	42614975	1.360180e-10	9.87
T56	lmm	SL4.0ch06	42614975	1.360180e-10	9.87
T56	lmm	SL4.0ch06	42614975	1.360180e-10	9.87
T56	lmm	SL4.0ch06	42614975	1.360180e-10	9.87
T56	lmm	SL4.0ch06	42614975	1.360180e-10	9.87
T56	lmm	SL4.0ch06	42614975	1.360180e-10	9.87
T56	lmm	SL4.0ch06	42614975	1.360180e-10	9.87
T56	lmm	SL4.0ch06	42614975	1.360180e-10	9.87
T56	lmm	SL4.0ch06	42614975	1.360180e-10	9.87
T56	lmm	SL4.0ch06	42614975	1.360180e-10	9.87
T56	lmm	SL4.0ch06	42615353	4.834340e-11	10.32
T56	lmm	SL4.0ch06	42615353	4.834340e-11	10.32
T56	lmm	SL4.0ch06	42615353	4.834340e-11	10.32
T56	lmm	SL4.0ch06	42615353	4.834340e-11	10.32
T56	lmm	SL4.0ch06	42615353	4.834340e-11	10.32
T56	lmm	SL4.0ch06	42615353	4.834340e-11	10.32
T56	lmm	SL4.0ch06	42615353	4.834340e-11	10.32
T56	lmm	SL4.0ch06	42615353	4.834340e-11	10.32
T56	lmm	SL4.0ch06	42615353	4.834340e-11	10.32
T56	lmm	SL4.0ch06	42615353	4.834340e-11	10.32
T56	lmm	SL4.0ch06	42615353	4.834340e-11	10.32
T56	lmm	SL4.0ch06	42615353	4.834340e-11	10.32
T56	lmm	SL4.0ch06	42615353	4.834340e-11	10.32
T56	lmm	SL4.0ch06	42615353	4.834340e-11	10.32
T56	lmm	SL4.0ch06	42615353	4.834340e-11	10.32
T56	lmm	SL4.0ch06	42615353	4.834340e-11	10.32
T56	lmm	SL4.0ch06	42615353	4.834340e-11	10.32
T56	lmm	SL4.0ch06	42615353	4.834340e-11	10.32
T56	lmm	SL4.0ch06	42615353	4.834340e-11	10.32
T56	lmm	SL4.0ch06	42615353	4.834340e-11	10.32
T56	lmm	SL4.0ch06	42615353	4.834340e-11	10.32
T56	lmm	SL4.0ch06	42615353	4.834340e-11	10.32
T56	lmm	SL4.0ch06	42615353	4.834340e-11	10.32
T56	lmm	SL4.0ch06	42615353	4.834340e-11	10.32
T56	lmm	SL4.0ch06	42615353	4.834340e-11	10.32
T56	lmm	SL4.0ch06	42615353	4.834340e-11	10.32
T56	lmm	SL4.0ch06	42615353	4.834340e-11	10.32
T56	lmm	SL4.0ch06	42615353	4.834340e-11	10.32
T56	lmm	SL4.0ch06	42615353	4.834340e-11	10.32
T56	lmm	SL4.0ch06	42615353	4.834340e-11	10.32
T56	lmm	SL4.0ch06	42615353	4.834340e-11	10.32
T56	lmm	SL4.0ch06	42615353	4.834340e-11	10.32
T56	lmm	SL4.0ch06	42615353	4.834340e-11	10.32
T56	lmm	SL4.0ch06	42615353	4.834340e-11	10.32
T56	lmm	SL4.0ch06	42615353	4.834340e-11	10.32
T56	lmm	SL4.0ch06	42615353	4.834340e-11	10.32
T56	lmm	SL4.0ch06	42615353	4.834340e-11	10.32
T56	lmm	SL4.0ch06	42615353	4.834340e-11	10.32
T56	lmm	SL4.0ch06	42615353	4.834340e-11	10.32
T56	lmm	SL4.0ch06	42615353	4.834340e-11	10.32
T56	lmm	SL4.0ch06	42615353	4.834340e-11	10.32
T56	lmm	SL4.0ch06	42616354	7.792253e-10	9.11
T56	lmm	SL4.0ch06	42616354	7.792253e-10	9.11
T56	lmm	SL4.0ch06	42616354	7.792253e-10	9.11
T56	lmm	SL4.0ch06	42616354	7.792253e-10	9.11
T56	lmm	SL4.0ch06	42616354	7.792253e-10	9.11
T56	lmm	SL4.0ch06	42616354	7.792253e-10	9.11
T56	lmm	SL4.0ch06	42616354	7.792253e-10	9.11
T56	lmm	SL4.0ch06	42616354	7.792253e-10	9.11
T56	lmm	SL4.0ch06	42616354	7.792253e-10	9.11
T56	lmm	SL4.0ch06	42616354	7.792253e-10	9.11
T56	lmm	SL4.0ch06	42616354	7.792253e-10	9.11
T56	lmm	SL4.0ch06	42616354	7.792253e-10	9.11
T56	lmm	SL4.0ch06	42616354	7.792253e-10	9.11
T56	lmm	SL4.0ch06	42616354	7.792253e-10	9.11
T56	lmm	SL4.0ch06	42616354	7.792253e-10	9.11
T56	lmm	SL4.0ch06	42616354	7.792253e-10	9.11
T56	lmm	SL4.0ch06	42616354	7.792253e-10	9.11
T56	lmm	SL4.0ch06	42616354	7.792253e-10	9.11
T56	lmm	SL4.0ch06	42616354	7.792253e-10	9.11
T56	lmm	SL4.0ch06	42616354	7.792253e-10	9.11
T56	lmm	SL4.0ch06	42616354	7.792253e-10	9.11
T56	lmm	SL4.0ch06	42616354	7.792253e-10	9.11
T56	lmm	SL4.0ch06	42616354	7.792253e-10	9.11
T56	lmm	SL4.0ch06	42616354	7.792253e-10	9.11
T56	lmm	SL4.0ch06	42616354	7.792253e-10	9.11
T56	lmm	SL4.0ch06	42616354	7.792253e-10	9.11
T56	lmm	SL4.0ch06	42616354	7.792253e-10	9.11
T56	lmm	SL4.0ch06	42616354	7.792253e-10	9.11
T56	lmm	SL4.0ch06	42616354	7.792253e-10	9.11
T56	lmm	SL4.0ch06	42616354	7.792253e-10	9.11
T56	lmm	SL4.0ch06	42616354	7.792253e-10	9.11
T56	lmm	SL4.0ch06	42616354	7.792253e-10	9.11
T56	lmm	SL4.0ch06	42616354	7.792253e-10	9.11
T56	lmm	SL4.0ch06	42616354	7.792253e-10	9.11
T56	lmm	SL4.0ch06	42616354	7.792253e-10	9.11
T56	lmm	SL4.0ch06	42616354	7.792253e-10	9.11
T56	lmm	SL4.0ch06	42616354	7.792253e-10	9.11
T56	lmm	SL4.0ch06	42616354	7.792253e-10	9.11
T56	lmm	SL4.0ch06	42616354	7.792253e-10	9.11
T56	lmm	SL4.0ch06	42616354	7.792253e-10	9.11
T56	lmm	SL4.0ch06	42616354	7.792253e-10	9.11
T56	lmm	SL4.0ch06	42616354	7.792253e-10	9.11
T56	lmm	SL4.0ch06	42620647	7.872469e-15	14.1
T56	lmm	SL4.0ch06	42620647	7.872469e-15	14.1
T56	lmm	SL4.0ch06	42620647	7.872469e-15	14.1
T56	lmm	SL4.0ch06	42620647	7.872469e-15	14.1
T56	lmm	SL4.0ch06	42620647	7.872469e-15	14.1
T56	lmm	SL4.0ch06	42620647	7.872469e-15	14.1
T56	lmm	SL4.0ch06	42620647	7.872469e-15	14.1
T56	lmm	SL4.0ch06	42620647	7.872469e-15	14.1
T56	lmm	SL4.0ch06	42620647	7.872469e-15	14.1
T56	lmm	SL4.0ch06	42620647	7.872469e-15	14.1
T56	lmm	SL4.0ch06	42620647	7.872469e-15	14.1
T56	lmm	SL4.0ch06	42620647	7.872469e-15	14.1
T56	lmm	SL4.0ch06	42620647	7.872469e-15	14.1
T56	lmm	SL4.0ch06	42620647	7.872469e-15	14.1
T56	lmm	SL4.0ch06	42620647	7.872469e-15	14.1
T56	lmm	SL4.0ch06	42620647	7.872469e-15	14.1
T56	lmm	SL4.0ch06	42620647	7.872469e-15	14.1
T56	lmm	SL4.0ch06	42620647	7.872469e-15	14.1
T56	lmm	SL4.0ch06	42620647	7.872469e-15	14.1
T56	lmm	SL4.0ch06	42620647	7.872469e-15	14.1
T56	lmm	SL4.0ch06	42620647	7.872469e-15	14.1
T56	lmm	SL4.0ch06	42620647	7.872469e-15	14.1
T56	lmm	SL4.0ch06	42620647	7.872469e-15	14.1
T56	lmm	SL4.0ch06	42620647	7.872469e-15	14.1
T56	lmm	SL4.0ch06	42620647	7.872469e-15	14.1
T56	lmm	SL4.0ch06	42620647	7.872469e-15	14.1
T56	lmm	SL4.0ch06	42620647	7.872469e-15	14.1
T56	lmm	SL4.0ch06	42620647	7.872469e-15	14.1
T56	lmm	SL4.0ch06	42620647	7.872469e-15	14.1
T56	lmm	SL4.0ch06	42620647	7.872469e-15	14.1
T56	lmm	SL4.0ch06	42620647	7.872469e-15	14.1
T56	lmm	SL4.0ch06	42620647	7.872469e-15	14.1
T56	lmm	SL4.0ch06	42620647	7.872469e-15	14.1
T56	lmm	SL4.0ch06	42620647	7.872469e-15	14.1
T56	lmm	SL4.0ch06	42620647	7.872469e-15	14.1
T56	lmm	SL4.0ch06	42620647	7.872469e-15	14.1
T56	lmm	SL4.0ch06	42620647	7.872469e-15	14.1
T56	lmm	SL4.0ch06	42620647	7.872469e-15	14.1
T56	lmm	SL4.0ch06	42620647	7.872469e-15	14.1
T56	lmm	SL4.0ch06	42620647	7.872469e-15	14.1
T56	lmm	SL4.0ch06	42620647	7.872469e-15	14.1
T56	lmm	SL4.0ch06	42620669	7.872469e-15	14.1
T56	lmm	SL4.0ch06	42620669	7.872469e-15	14.1
T56	lmm	SL4.0ch06	42620669	7.872469e-15	14.1
T56	lmm	SL4.0ch06	42620669	7.872469e-15	14.1
T56	lmm	SL4.0ch06	42620669	7.872469e-15	14.1
T56	lmm	SL4.0ch06	42620669	7.872469e-15	14.1
T56	lmm	SL4.0ch06	42620669	7.872469e-15	14.1
T56	lmm	SL4.0ch06	42620669	7.872469e-15	14.1
T56	lmm	SL4.0ch06	42620669	7.872469e-15	14.1
T56	lmm	SL4.0ch06	42620669	7.872469e-15	14.1
T56	lmm	SL4.0ch06	42620669	7.872469e-15	14.1
T56	lmm	SL4.0ch06	42620669	7.872469e-15	14.1
T56	lmm	SL4.0ch06	42620669	7.872469e-15	14.1
T56	lmm	SL4.0ch06	42620669	7.872469e-15	14.1
T56	lmm	SL4.0ch06	42620669	7.872469e-15	14.1
T56	lmm	SL4.0ch06	42620669	7.872469e-15	14.1
T56	lmm	SL4.0ch06	42620669	7.872469e-15	14.1
T56	lmm	SL4.0ch06	42620669	7.872469e-15	14.1
T56	lmm	SL4.0ch06	42620669	7.872469e-15	14.1
T56	lmm	SL4.0ch06	42620669	7.872469e-15	14.1
T56	lmm	SL4.0ch06	42620669	7.872469e-15	14.1
T56	lmm	SL4.0ch06	42620669	7.872469e-15	14.1
T56	lmm	SL4.0ch06	42620669	7.872469e-15	14.1
T56	lmm	SL4.0ch06	42620669	7.872469e-15	14.1
T56	lmm	SL4.0ch06	42620669	7.872469e-15	14.1
T56	lmm	SL4.0ch06	42620669	7.872469e-15	14.1
T56	lmm	SL4.0ch06	42620669	7.872469e-15	14.1
T56	lmm	SL4.0ch06	42620669	7.872469e-15	14.1
T56	lmm	SL4.0ch06	42620669	7.872469e-15	14.1
T56	lmm	SL4.0ch06	42620669	7.872469e-15	14.1
T56	lmm	SL4.0ch06	42620669	7.872469e-15	14.1
T56	lmm	SL4.0ch06	42620669	7.872469e-15	14.1
T56	lmm	SL4.0ch06	42620669	7.872469e-15	14.1
T56	lmm	SL4.0ch06	42620669	7.872469e-15	14.1
T56	lmm	SL4.0ch06	42620669	7.872469e-15	14.1
T56	lmm	SL4.0ch06	42620669	7.872469e-15	14.1
T56	lmm	SL4.0ch06	42620669	7.872469e-15	14.1
T56	lmm	SL4.0ch06	42620669	7.872469e-15	14.1
T56	lmm	SL4.0ch06	42620669	7.872469e-15	14.1
T56	lmm	SL4.0ch06	42620669	7.872469e-15	14.1
T56	lmm	SL4.0ch06	42620669	7.872469e-15	14.1
T56	lmm	SL4.0ch06	42621045	5.002238e-14	13.3
T56	lmm	SL4.0ch06	42621045	5.002238e-14	13.3
T56	lmm	SL4.0ch06	42621045	5.002238e-14	13.3
T56	lmm	SL4.0ch06	42621045	5.002238e-14	13.3
T56	lmm	SL4.0ch06	42621045	5.002238e-14	13.3
T56	lmm	SL4.0ch06	42621045	5.002238e-14	13.3
T56	lmm	SL4.0ch06	42621045	5.002238e-14	13.3
T56	lmm	SL4.0ch06	42621045	5.002238e-14	13.3
T56	lmm	SL4.0ch06	42621045	5.002238e-14	13.3
T56	lmm	SL4.0ch06	42621045	5.002238e-14	13.3
T56	lmm	SL4.0ch06	42621045	5.002238e-14	13.3
T56	lmm	SL4.0ch06	42621045	5.002238e-14	13.3
T56	lmm	SL4.0ch06	42621045	5.002238e-14	13.3
T56	lmm	SL4.0ch06	42621045	5.002238e-14	13.3
T56	lmm	SL4.0ch06	42621045	5.002238e-14	13.3
T56	lmm	SL4.0ch06	42621045	5.002238e-14	13.3
T56	lmm	SL4.0ch06	42621045	5.002238e-14	13.3
T56	lmm	SL4.0ch06	42621045	5.002238e-14	13.3
T56	lmm	SL4.0ch06	42621045	5.002238e-14	13.3
T56	lmm	SL4.0ch06	42621045	5.002238e-14	13.3
T56	lmm	SL4.0ch06	42621045	5.002238e-14	13.3
T56	lmm	SL4.0ch06	42621045	5.002238e-14	13.3
T56	lmm	SL4.0ch06	42621045	5.002238e-14	13.3
T56	lmm	SL4.0ch06	42621045	5.002238e-14	13.3
T56	lmm	SL4.0ch06	42621045	5.002238e-14	13.3
T56	lmm	SL4.0ch06	42621045	5.002238e-14	13.3
T56	lmm	SL4.0ch06	42621045	5.002238e-14	13.3
T56	lmm	SL4.0ch06	42621045	5.002238e-14	13.3
T56	lmm	SL4.0ch06	42621045	5.002238e-14	13.3
T56	lmm	SL4.0ch06	42621045	5.002238e-14	13.3
T56	lmm	SL4.0ch06	42621045	5.002238e-14	13.3
T56	lmm	SL4.0ch06	42621045	5.002238e-14	13.3
T56	lmm	SL4.0ch06	42621045	5.002238e-14	13.3
T56	lmm	SL4.0ch06	42621045	5.002238e-14	13.3
T56	lmm	SL4.0ch06	42621045	5.002238e-14	13.3
T56	lmm	SL4.0ch06	42621045	5.002238e-14	13.3
T56	lmm	SL4.0ch06	42621045	5.002238e-14	13.3
T56	lmm	SL4.0ch06	42621045	5.002238e-14	13.3
T56	lmm	SL4.0ch06	42621045	5.002238e-14	13.3
T56	lmm	SL4.0ch06	42621045	5.002238e-14	13.3
T56	lmm	SL4.0ch06	42621045	5.002238e-14	13.3
T56	lmm	SL4.0ch06	42621149	3.589580e-13	12.44
T56	lmm	SL4.0ch06	42621149	3.589580e-13	12.44
T56	lmm	SL4.0ch06	42621149	3.589580e-13	12.44
T56	lmm	SL4.0ch06	42621149	3.589580e-13	12.44
T56	lmm	SL4.0ch06	42621149	3.589580e-13	12.44
T56	lmm	SL4.0ch06	42621149	3.589580e-13	12.44
T56	lmm	SL4.0ch06	42621149	3.589580e-13	12.44
T56	lmm	SL4.0ch06	42621149	3.589580e-13	12.44
T56	lmm	SL4.0ch06	42621149	3.589580e-13	12.44
T56	lmm	SL4.0ch06	42621149	3.589580e-13	12.44
T56	lmm	SL4.0ch06	42621149	3.589580e-13	12.44
T56	lmm	SL4.0ch06	42621149	3.589580e-13	12.44
T56	lmm	SL4.0ch06	42621149	3.589580e-13	12.44
T56	lmm	SL4.0ch06	42621149	3.589580e-13	12.44
T56	lmm	SL4.0ch06	42621149	3.589580e-13	12.44
T56	lmm	SL4.0ch06	42621149	3.589580e-13	12.44
T56	lmm	SL4.0ch06	42621149	3.589580e-13	12.44
T56	lmm	SL4.0ch06	42621149	3.589580e-13	12.44
T56	lmm	SL4.0ch06	42621149	3.589580e-13	12.44
T56	lmm	SL4.0ch06	42621149	3.589580e-13	12.44
T56	lmm	SL4.0ch06	42621149	3.589580e-13	12.44
T56	lmm	SL4.0ch06	42621149	3.589580e-13	12.44
T56	lmm	SL4.0ch06	42621149	3.589580e-13	12.44
T56	lmm	SL4.0ch06	42621149	3.589580e-13	12.44
T56	lmm	SL4.0ch06	42621149	3.589580e-13	12.44
T56	lmm	SL4.0ch06	42621149	3.589580e-13	12.44
T56	lmm	SL4.0ch06	42621149	3.589580e-13	12.44
T56	lmm	SL4.0ch06	42621149	3.589580e-13	12.44
T56	lmm	SL4.0ch06	42621149	3.589580e-13	12.44
T56	lmm	SL4.0ch06	42621149	3.589580e-13	12.44
T56	lmm	SL4.0ch06	42621149	3.589580e-13	12.44
T56	lmm	SL4.0ch06	42621149	3.589580e-13	12.44
T56	lmm	SL4.0ch06	42621149	3.589580e-13	12.44
T56	lmm	SL4.0ch06	42621149	3.589580e-13	12.44
T56	lmm	SL4.0ch06	42621149	3.589580e-13	12.44
T56	lmm	SL4.0ch06	42621149	3.589580e-13	12.44
T56	lmm	SL4.0ch06	42621149	3.589580e-13	12.44
T56	lmm	SL4.0ch06	42621149	3.589580e-13	12.44
T56	lmm	SL4.0ch06	42621149	3.589580e-13	12.44
T56	lmm	SL4.0ch06	42621149	3.589580e-13	12.44
T56	lmm	SL4.0ch06	42621149	3.589580e-13	12.44
T56	lmm	SL4.0ch06	42621713	4.529885e-13	12.34
T56	lmm	SL4.0ch06	42621713	4.529885e-13	12.34
T56	lmm	SL4.0ch06	42621713	4.529885e-13	12.34
T56	lmm	SL4.0ch06	42621713	4.529885e-13	12.34
T56	lmm	SL4.0ch06	42621713	4.529885e-13	12.34
T56	lmm	SL4.0ch06	42621713	4.529885e-13	12.34
T56	lmm	SL4.0ch06	42621713	4.529885e-13	12.34
T56	lmm	SL4.0ch06	42621713	4.529885e-13	12.34
T56	lmm	SL4.0ch06	42621713	4.529885e-13	12.34
T56	lmm	SL4.0ch06	42621713	4.529885e-13	12.34
T56	lmm	SL4.0ch06	42621713	4.529885e-13	12.34
T56	lmm	SL4.0ch06	42621713	4.529885e-13	12.34
T56	lmm	SL4.0ch06	42621713	4.529885e-13	12.34
T56	lmm	SL4.0ch06	42621713	4.529885e-13	12.34
T56	lmm	SL4.0ch06	42621713	4.529885e-13	12.34
T56	lmm	SL4.0ch06	42621713	4.529885e-13	12.34
T56	lmm	SL4.0ch06	42621713	4.529885e-13	12.34
T56	lmm	SL4.0ch06	42621713	4.529885e-13	12.34
T56	lmm	SL4.0ch06	42621713	4.529885e-13	12.34
T56	lmm	SL4.0ch06	42621713	4.529885e-13	12.34
T56	lmm	SL4.0ch06	42621713	4.529885e-13	12.34
T56	lmm	SL4.0ch06	42621713	4.529885e-13	12.34
T56	lmm	SL4.0ch06	42621713	4.529885e-13	12.34
T56	lmm	SL4.0ch06	42621713	4.529885e-13	12.34
T56	lmm	SL4.0ch06	42621713	4.529885e-13	12.34
T56	lmm	SL4.0ch06	42621713	4.529885e-13	12.34
T56	lmm	SL4.0ch06	42621713	4.529885e-13	12.34
T56	lmm	SL4.0ch06	42621713	4.529885e-13	12.34
T56	lmm	SL4.0ch06	42621713	4.529885e-13	12.34
T56	lmm	SL4.0ch06	42621713	4.529885e-13	12.34
T56	lmm	SL4.0ch06	42621713	4.529885e-13	12.34
T56	lmm	SL4.0ch06	42621713	4.529885e-13	12.34
T56	lmm	SL4.0ch06	42621713	4.529885e-13	12.34
T56	lmm	SL4.0ch06	42621713	4.529885e-13	12.34
T56	lmm	SL4.0ch06	42621713	4.529885e-13	12.34
T56	lmm	SL4.0ch06	42621713	4.529885e-13	12.34
T56	lmm	SL4.0ch06	42621713	4.529885e-13	12.34
T56	lmm	SL4.0ch06	42621713	4.529885e-13	12.34
T56	lmm	SL4.0ch06	42621713	4.529885e-13	12.34
T56	lmm	SL4.0ch06	42621713	4.529885e-13	12.34
T56	lmm	SL4.0ch06	42621713	4.529885e-13	12.34
T56	lmm	SL4.0ch06	42621843	4.529885e-13	12.34
T56	lmm	SL4.0ch06	42621843	4.529885e-13	12.34
T56	lmm	SL4.0ch06	42621843	4.529885e-13	12.34
T56	lmm	SL4.0ch06	42621843	4.529885e-13	12.34
T56	lmm	SL4.0ch06	42621843	4.529885e-13	12.34
T56	lmm	SL4.0ch06	42621843	4.529885e-13	12.34
T56	lmm	SL4.0ch06	42621843	4.529885e-13	12.34
T56	lmm	SL4.0ch06	42621843	4.529885e-13	12.34
T56	lmm	SL4.0ch06	42621843	4.529885e-13	12.34
T56	lmm	SL4.0ch06	42621843	4.529885e-13	12.34
T56	lmm	SL4.0ch06	42621843	4.529885e-13	12.34
T56	lmm	SL4.0ch06	42621843	4.529885e-13	12.34
T56	lmm	SL4.0ch06	42621843	4.529885e-13	12.34
T56	lmm	SL4.0ch06	42621843	4.529885e-13	12.34
T56	lmm	SL4.0ch06	42621843	4.529885e-13	12.34
T56	lmm	SL4.0ch06	42621843	4.529885e-13	12.34
T56	lmm	SL4.0ch06	42621843	4.529885e-13	12.34
T56	lmm	SL4.0ch06	42621843	4.529885e-13	12.34
T56	lmm	SL4.0ch06	42621843	4.529885e-13	12.34
T56	lmm	SL4.0ch06	42621843	4.529885e-13	12.34
T56	lmm	SL4.0ch06	42621843	4.529885e-13	12.34
T56	lmm	SL4.0ch06	42621843	4.529885e-13	12.34
T56	lmm	SL4.0ch06	42621843	4.529885e-13	12.34
T56	lmm	SL4.0ch06	42621843	4.529885e-13	12.34
T56	lmm	SL4.0ch06	42621843	4.529885e-13	12.34
T56	lmm	SL4.0ch06	42621843	4.529885e-13	12.34
T56	lmm	SL4.0ch06	42621843	4.529885e-13	12.34
T56	lmm	SL4.0ch06	42621843	4.529885e-13	12.34
T56	lmm	SL4.0ch06	42621843	4.529885e-13	12.34
T56	lmm	SL4.0ch06	42621843	4.529885e-13	12.34
T56	lmm	SL4.0ch06	42621843	4.529885e-13	12.34
T56	lmm	SL4.0ch06	42621843	4.529885e-13	12.34
T56	lmm	SL4.0ch06	42621843	4.529885e-13	12.34
T56	lmm	SL4.0ch06	42621843	4.529885e-13	12.34
T56	lmm	SL4.0ch06	42621843	4.529885e-13	12.34
T56	lmm	SL4.0ch06	42621843	4.529885e-13	12.34
T56	lmm	SL4.0ch06	42621843	4.529885e-13	12.34
T56	lmm	SL4.0ch06	42621843	4.529885e-13	12.34
T56	lmm	SL4.0ch06	42621843	4.529885e-13	12.34
T56	lmm	SL4.0ch06	42621843	4.529885e-13	12.34
T56	lmm	SL4.0ch06	42621843	4.529885e-13	12.34
T56	lmm	SL4.0ch06	42622258	5.002238e-14	13.3
T56	lmm	SL4.0ch06	42622258	5.002238e-14	13.3
T56	lmm	SL4.0ch06	42622258	5.002238e-14	13.3
T56	lmm	SL4.0ch06	42622258	5.002238e-14	13.3
T56	lmm	SL4.0ch06	42622258	5.002238e-14	13.3
T56	lmm	SL4.0ch06	42622258	5.002238e-14	13.3
T56	lmm	SL4.0ch06	42622258	5.002238e-14	13.3
T56	lmm	SL4.0ch06	42622258	5.002238e-14	13.3
T56	lmm	SL4.0ch06	42622258	5.002238e-14	13.3
T56	lmm	SL4.0ch06	42622258	5.002238e-14	13.3
T56	lmm	SL4.0ch06	42622258	5.002238e-14	13.3
T56	lmm	SL4.0ch06	42622258	5.002238e-14	13.3
T56	lmm	SL4.0ch06	42622258	5.002238e-14	13.3
T56	lmm	SL4.0ch06	42622258	5.002238e-14	13.3
T56	lmm	SL4.0ch06	42622258	5.002238e-14	13.3
T56	lmm	SL4.0ch06	42622258	5.002238e-14	13.3
T56	lmm	SL4.0ch06	42622258	5.002238e-14	13.3
T56	lmm	SL4.0ch06	42622258	5.002238e-14	13.3
T56	lmm	SL4.0ch06	42622258	5.002238e-14	13.3
T56	lmm	SL4.0ch06	42622258	5.002238e-14	13.3
T56	lmm	SL4.0ch06	42622258	5.002238e-14	13.3
T56	lmm	SL4.0ch06	42622258	5.002238e-14	13.3
T56	lmm	SL4.0ch06	42622258	5.002238e-14	13.3
T56	lmm	SL4.0ch06	42622258	5.002238e-14	13.3
T56	lmm	SL4.0ch06	42622258	5.002238e-14	13.3
T56	lmm	SL4.0ch06	42622258	5.002238e-14	13.3
T56	lmm	SL4.0ch06	42622258	5.002238e-14	13.3
T56	lmm	SL4.0ch06	42622258	5.002238e-14	13.3
T56	lmm	SL4.0ch06	42622258	5.002238e-14	13.3
T56	lmm	SL4.0ch06	42622258	5.002238e-14	13.3
T56	lmm	SL4.0ch06	42622258	5.002238e-14	13.3
T56	lmm	SL4.0ch06	42622258	5.002238e-14	13.3
T56	lmm	SL4.0ch06	42622258	5.002238e-14	13.3
T56	lmm	SL4.0ch06	42622258	5.002238e-14	13.3
T56	lmm	SL4.0ch06	42622258	5.002238e-14	13.3
T56	lmm	SL4.0ch06	42622258	5.002238e-14	13.3
T56	lmm	SL4.0ch06	42622258	5.002238e-14	13.3
T56	lmm	SL4.0ch06	42622258	5.002238e-14	13.3
T56	lmm	SL4.0ch06	42622258	5.002238e-14	13.3
T56	lmm	SL4.0ch06	42622258	5.002238e-14	13.3
T56	lmm	SL4.0ch06	42622258	5.002238e-14	13.3
T56	lmm	SL4.0ch06	42622351	5.002238e-14	13.3
T56	lmm	SL4.0ch06	42622351	5.002238e-14	13.3
T56	lmm	SL4.0ch06	42622351	5.002238e-14	13.3
T56	lmm	SL4.0ch06	42622351	5.002238e-14	13.3
T56	lmm	SL4.0ch06	42622351	5.002238e-14	13.3
T56	lmm	SL4.0ch06	42622351	5.002238e-14	13.3
T56	lmm	SL4.0ch06	42622351	5.002238e-14	13.3
T56	lmm	SL4.0ch06	42622351	5.002238e-14	13.3
T56	lmm	SL4.0ch06	42622351	5.002238e-14	13.3
T56	lmm	SL4.0ch06	42622351	5.002238e-14	13.3
T56	lmm	SL4.0ch06	42622351	5.002238e-14	13.3
T56	lmm	SL4.0ch06	42622351	5.002238e-14	13.3
T56	lmm	SL4.0ch06	42622351	5.002238e-14	13.3
T56	lmm	SL4.0ch06	42622351	5.002238e-14	13.3
T56	lmm	SL4.0ch06	42622351	5.002238e-14	13.3
T56	lmm	SL4.0ch06	42622351	5.002238e-14	13.3
T56	lmm	SL4.0ch06	42622351	5.002238e-14	13.3
T56	lmm	SL4.0ch06	42622351	5.002238e-14	13.3
T56	lmm	SL4.0ch06	42622351	5.002238e-14	13.3
T56	lmm	SL4.0ch06	42622351	5.002238e-14	13.3
T56	lmm	SL4.0ch06	42622351	5.002238e-14	13.3
T56	lmm	SL4.0ch06	42622351	5.002238e-14	13.3
T56	lmm	SL4.0ch06	42622351	5.002238e-14	13.3
T56	lmm	SL4.0ch06	42622351	5.002238e-14	13.3
T56	lmm	SL4.0ch06	42622351	5.002238e-14	13.3
T56	lmm	SL4.0ch06	42622351	5.002238e-14	13.3
T56	lmm	SL4.0ch06	42622351	5.002238e-14	13.3
T56	lmm	SL4.0ch06	42622351	5.002238e-14	13.3
T56	lmm	SL4.0ch06	42622351	5.002238e-14	13.3
T56	lmm	SL4.0ch06	42622351	5.002238e-14	13.3
T56	lmm	SL4.0ch06	42622351	5.002238e-14	13.3
T56	lmm	SL4.0ch06	42622351	5.002238e-14	13.3
T56	lmm	SL4.0ch06	42622351	5.002238e-14	13.3
T56	lmm	SL4.0ch06	42622351	5.002238e-14	13.3
T56	lmm	SL4.0ch06	42622351	5.002238e-14	13.3
T56	lmm	SL4.0ch06	42622351	5.002238e-14	13.3
T56	lmm	SL4.0ch06	42622351	5.002238e-14	13.3
T56	lmm	SL4.0ch06	42622351	5.002238e-14	13.3
T56	lmm	SL4.0ch06	42622351	5.002238e-14	13.3
T56	lmm	SL4.0ch06	42622351	5.002238e-14	13.3
T56	lmm	SL4.0ch06	42622351	5.002238e-14	13.3
T56	lmm	SL4.0ch06	42622664	5.012126e-14	13.3
T56	lmm	SL4.0ch06	42622664	5.012126e-14	13.3
T56	lmm	SL4.0ch06	42622664	5.012126e-14	13.3
T56	lmm	SL4.0ch06	42622664	5.012126e-14	13.3
T56	lmm	SL4.0ch06	42622664	5.012126e-14	13.3
T56	lmm	SL4.0ch06	42622664	5.012126e-14	13.3
T56	lmm	SL4.0ch06	42622664	5.012126e-14	13.3
T56	lmm	SL4.0ch06	42622664	5.012126e-14	13.3
T56	lmm	SL4.0ch06	42622664	5.012126e-14	13.3
T56	lmm	SL4.0ch06	42622664	5.012126e-14	13.3
T56	lmm	SL4.0ch06	42622664	5.012126e-14	13.3
T56	lmm	SL4.0ch06	42622664	5.012126e-14	13.3
T56	lmm	SL4.0ch06	42622664	5.012126e-14	13.3
T56	lmm	SL4.0ch06	42622664	5.012126e-14	13.3
T56	lmm	SL4.0ch06	42622664	5.012126e-14	13.3
T56	lmm	SL4.0ch06	42622664	5.012126e-14	13.3
T56	lmm	SL4.0ch06	42622664	5.012126e-14	13.3
T56	lmm	SL4.0ch06	42622664	5.012126e-14	13.3
T56	lmm	SL4.0ch06	42622664	5.012126e-14	13.3
T56	lmm	SL4.0ch06	42622664	5.012126e-14	13.3
T56	lmm	SL4.0ch06	42622664	5.012126e-14	13.3
T56	lmm	SL4.0ch06	42622664	5.012126e-14	13.3
T56	lmm	SL4.0ch06	42622664	5.012126e-14	13.3
T56	lmm	SL4.0ch06	42622664	5.012126e-14	13.3
T56	lmm	SL4.0ch06	42622664	5.012126e-14	13.3
T56	lmm	SL4.0ch06	42622664	5.012126e-14	13.3
T56	lmm	SL4.0ch06	42622664	5.012126e-14	13.3
T56	lmm	SL4.0ch06	42622664	5.012126e-14	13.3
T56	lmm	SL4.0ch06	42622664	5.012126e-14	13.3
T56	lmm	SL4.0ch06	42622664	5.012126e-14	13.3
T56	lmm	SL4.0ch06	42622664	5.012126e-14	13.3
T56	lmm	SL4.0ch06	42622664	5.012126e-14	13.3
T56	lmm	SL4.0ch06	42622664	5.012126e-14	13.3
T56	lmm	SL4.0ch06	42622664	5.012126e-14	13.3
T56	lmm	SL4.0ch06	42622664	5.012126e-14	13.3
T56	lmm	SL4.0ch06	42622664	5.012126e-14	13.3
T56	lmm	SL4.0ch06	42622664	5.012126e-14	13.3
T56	lmm	SL4.0ch06	42622664	5.012126e-14	13.3
T56	lmm	SL4.0ch06	42622664	5.012126e-14	13.3
T56	lmm	SL4.0ch06	42622664	5.012126e-14	13.3
T56	lmm	SL4.0ch06	42622664	5.012126e-14	13.3
T56	lmm	SL4.0ch06	42623118	1.109795e-13	12.95
T56	lmm	SL4.0ch06	42623118	1.109795e-13	12.95
T56	lmm	SL4.0ch06	42623118	1.109795e-13	12.95
T56	lmm	SL4.0ch06	42623118	1.109795e-13	12.95
T56	lmm	SL4.0ch06	42623118	1.109795e-13	12.95
T56	lmm	SL4.0ch06	42623118	1.109795e-13	12.95
T56	lmm	SL4.0ch06	42623118	1.109795e-13	12.95
T56	lmm	SL4.0ch06	42623118	1.109795e-13	12.95
T56	lmm	SL4.0ch06	42623118	1.109795e-13	12.95
T56	lmm	SL4.0ch06	42623118	1.109795e-13	12.95
T56	lmm	SL4.0ch06	42623118	1.109795e-13	12.95
T56	lmm	SL4.0ch06	42623118	1.109795e-13	12.95
T56	lmm	SL4.0ch06	42623118	1.109795e-13	12.95
T56	lmm	SL4.0ch06	42623118	1.109795e-13	12.95
T56	lmm	SL4.0ch06	42623118	1.109795e-13	12.95
T56	lmm	SL4.0ch06	42623118	1.109795e-13	12.95
T56	lmm	SL4.0ch06	42623118	1.109795e-13	12.95
T56	lmm	SL4.0ch06	42623118	1.109795e-13	12.95
T56	lmm	SL4.0ch06	42623118	1.109795e-13	12.95
T56	lmm	SL4.0ch06	42623118	1.109795e-13	12.95
T56	lmm	SL4.0ch06	42623118	1.109795e-13	12.95
T56	lmm	SL4.0ch06	42623118	1.109795e-13	12.95
T56	lmm	SL4.0ch06	42623118	1.109795e-13	12.95
T56	lmm	SL4.0ch06	42623118	1.109795e-13	12.95
T56	lmm	SL4.0ch06	42623118	1.109795e-13	12.95
T56	lmm	SL4.0ch06	42623118	1.109795e-13	12.95
T56	lmm	SL4.0ch06	42623118	1.109795e-13	12.95
T56	lmm	SL4.0ch06	42623118	1.109795e-13	12.95
T56	lmm	SL4.0ch06	42623118	1.109795e-13	12.95
T56	lmm	SL4.0ch06	42623118	1.109795e-13	12.95
T56	lmm	SL4.0ch06	42623118	1.109795e-13	12.95
T56	lmm	SL4.0ch06	42623118	1.109795e-13	12.95
T56	lmm	SL4.0ch06	42623118	1.109795e-13	12.95
T56	lmm	SL4.0ch06	42623118	1.109795e-13	12.95
T56	lmm	SL4.0ch06	42623118	1.109795e-13	12.95
T56	lmm	SL4.0ch06	42623118	1.109795e-13	12.95
T56	lmm	SL4.0ch06	42623118	1.109795e-13	12.95
T56	lmm	SL4.0ch06	42623118	1.109795e-13	12.95
T56	lmm	SL4.0ch06	42623118	1.109795e-13	12.95
T56	lmm	SL4.0ch06	42623118	1.109795e-13	12.95
T56	lmm	SL4.0ch06	42623118	1.109795e-13	12.95
T56	lmm	SL4.0ch06	42629731	5.002238e-14	13.3
T56	lmm	SL4.0ch06	42629731	5.002238e-14	13.3
T56	lmm	SL4.0ch06	42629731	5.002238e-14	13.3
T56	lmm	SL4.0ch06	42629731	5.002238e-14	13.3
T56	lmm	SL4.0ch06	42629731	5.002238e-14	13.3
T56	lmm	SL4.0ch06	42629731	5.002238e-14	13.3
T56	lmm	SL4.0ch06	42629731	5.002238e-14	13.3
T56	lmm	SL4.0ch06	42629731	5.002238e-14	13.3
T56	lmm	SL4.0ch06	42629731	5.002238e-14	13.3
T56	lmm	SL4.0ch06	42629731	5.002238e-14	13.3
T56	lmm	SL4.0ch06	42629731	5.002238e-14	13.3
T56	lmm	SL4.0ch06	42629731	5.002238e-14	13.3
T56	lmm	SL4.0ch06	42629731	5.002238e-14	13.3
T56	lmm	SL4.0ch06	42629731	5.002238e-14	13.3
T56	lmm	SL4.0ch06	42629731	5.002238e-14	13.3
T56	lmm	SL4.0ch06	42629731	5.002238e-14	13.3
T56	lmm	SL4.0ch06	42629731	5.002238e-14	13.3
T56	lmm	SL4.0ch06	42629731	5.002238e-14	13.3
T56	lmm	SL4.0ch06	42629731	5.002238e-14	13.3
T56	lmm	SL4.0ch06	42629731	5.002238e-14	13.3
T56	lmm	SL4.0ch06	42629731	5.002238e-14	13.3
T56	lmm	SL4.0ch06	42629731	5.002238e-14	13.3
T56	lmm	SL4.0ch06	42629731	5.002238e-14	13.3
T56	lmm	SL4.0ch06	42629731	5.002238e-14	13.3
T56	lmm	SL4.0ch06	42629731	5.002238e-14	13.3
T56	lmm	SL4.0ch06	42629731	5.002238e-14	13.3
T56	lmm	SL4.0ch06	42629731	5.002238e-14	13.3
T56	lmm	SL4.0ch06	42629731	5.002238e-14	13.3
T56	lmm	SL4.0ch06	42629731	5.002238e-14	13.3
T56	lmm	SL4.0ch06	42629731	5.002238e-14	13.3
T56	lmm	SL4.0ch06	42629731	5.002238e-14	13.3
T56	lmm	SL4.0ch06	42629731	5.002238e-14	13.3
T56	lmm	SL4.0ch06	42629731	5.002238e-14	13.3
T56	lmm	SL4.0ch06	42629731	5.002238e-14	13.3
T56	lmm	SL4.0ch06	42629731	5.002238e-14	13.3
T56	lmm	SL4.0ch06	42629731	5.002238e-14	13.3
T56	lmm	SL4.0ch06	42629731	5.002238e-14	13.3
T56	lmm	SL4.0ch06	42629731	5.002238e-14	13.3
T56	lmm	SL4.0ch06	42629731	5.002238e-14	13.3
T56	lmm	SL4.0ch06	42629731	5.002238e-14	13.3
T56	lmm	SL4.0ch06	42629731	5.002238e-14	13.3
T56	lmm	SL4.0ch06	42630813	3.002260e-14	13.52
T56	lmm	SL4.0ch06	42630813	3.002260e-14	13.52
T56	lmm	SL4.0ch06	42630813	3.002260e-14	13.52
T56	lmm	SL4.0ch06	42630813	3.002260e-14	13.52
T56	lmm	SL4.0ch06	42630813	3.002260e-14	13.52
T56	lmm	SL4.0ch06	42630813	3.002260e-14	13.52
T56	lmm	SL4.0ch06	42630813	3.002260e-14	13.52
T56	lmm	SL4.0ch06	42630813	3.002260e-14	13.52
T56	lmm	SL4.0ch06	42630813	3.002260e-14	13.52
T56	lmm	SL4.0ch06	42630813	3.002260e-14	13.52
T56	lmm	SL4.0ch06	42630813	3.002260e-14	13.52
T56	lmm	SL4.0ch06	42630813	3.002260e-14	13.52
T56	lmm	SL4.0ch06	42630813	3.002260e-14	13.52
T56	lmm	SL4.0ch06	42630813	3.002260e-14	13.52
T56	lmm	SL4.0ch06	42630813	3.002260e-14	13.52
T56	lmm	SL4.0ch06	42630813	3.002260e-14	13.52
T56	lmm	SL4.0ch06	42630813	3.002260e-14	13.52
T56	lmm	SL4.0ch06	42630813	3.002260e-14	13.52
T56	lmm	SL4.0ch06	42630813	3.002260e-14	13.52
T56	lmm	SL4.0ch06	42630813	3.002260e-14	13.52
T56	lmm	SL4.0ch06	42630813	3.002260e-14	13.52
T56	lmm	SL4.0ch06	42630813	3.002260e-14	13.52
T56	lmm	SL4.0ch06	42630813	3.002260e-14	13.52
T56	lmm	SL4.0ch06	42630813	3.002260e-14	13.52
T56	lmm	SL4.0ch06	42630813	3.002260e-14	13.52
T56	lmm	SL4.0ch06	42630813	3.002260e-14	13.52
T56	lmm	SL4.0ch06	42630813	3.002260e-14	13.52
T56	lmm	SL4.0ch06	42630813	3.002260e-14	13.52
T56	lmm	SL4.0ch06	42630813	3.002260e-14	13.52
T56	lmm	SL4.0ch06	42630813	3.002260e-14	13.52
T56	lmm	SL4.0ch06	42630813	3.002260e-14	13.52
T56	lmm	SL4.0ch06	42630813	3.002260e-14	13.52
T56	lmm	SL4.0ch06	42630813	3.002260e-14	13.52
T56	lmm	SL4.0ch06	42630813	3.002260e-14	13.52
T56	lmm	SL4.0ch06	42630813	3.002260e-14	13.52
T56	lmm	SL4.0ch06	42630813	3.002260e-14	13.52
T56	lmm	SL4.0ch06	42630813	3.002260e-14	13.52
T56	lmm	SL4.0ch06	42630813	3.002260e-14	13.52
T56	lmm	SL4.0ch06	42630813	3.002260e-14	13.52
T56	lmm	SL4.0ch06	42630813	3.002260e-14	13.52
T56	lmm	SL4.0ch06	42630813	3.002260e-14	13.52
T56	lmm	SL4.0ch06	42632043	1.031427e-13	12.99
T56	lmm	SL4.0ch06	42632043	1.031427e-13	12.99
T56	lmm	SL4.0ch06	42632043	1.031427e-13	12.99
T56	lmm	SL4.0ch06	42632043	1.031427e-13	12.99
T56	lmm	SL4.0ch06	42632043	1.031427e-13	12.99
T56	lmm	SL4.0ch06	42632043	1.031427e-13	12.99
T56	lmm	SL4.0ch06	42632043	1.031427e-13	12.99
T56	lmm	SL4.0ch06	42632043	1.031427e-13	12.99
T56	lmm	SL4.0ch06	42632043	1.031427e-13	12.99
T56	lmm	SL4.0ch06	42632043	1.031427e-13	12.99
T56	lmm	SL4.0ch06	42632043	1.031427e-13	12.99
T56	lmm	SL4.0ch06	42632043	1.031427e-13	12.99
T56	lmm	SL4.0ch06	42632043	1.031427e-13	12.99
T56	lmm	SL4.0ch06	42632043	1.031427e-13	12.99
T56	lmm	SL4.0ch06	42632043	1.031427e-13	12.99
T56	lmm	SL4.0ch06	42632043	1.031427e-13	12.99
T56	lmm	SL4.0ch06	42632043	1.031427e-13	12.99
T56	lmm	SL4.0ch06	42632043	1.031427e-13	12.99
T56	lmm	SL4.0ch06	42632043	1.031427e-13	12.99
T56	lmm	SL4.0ch06	42632043	1.031427e-13	12.99
T56	lmm	SL4.0ch06	42632043	1.031427e-13	12.99
T56	lmm	SL4.0ch06	42632043	1.031427e-13	12.99
T56	lmm	SL4.0ch06	42632043	1.031427e-13	12.99
T56	lmm	SL4.0ch06	42632043	1.031427e-13	12.99
T56	lmm	SL4.0ch06	42632043	1.031427e-13	12.99
T56	lmm	SL4.0ch06	42632043	1.031427e-13	12.99
T56	lmm	SL4.0ch06	42632043	1.031427e-13	12.99
T56	lmm	SL4.0ch06	42632043	1.031427e-13	12.99
T56	lmm	SL4.0ch06	42632043	1.031427e-13	12.99
T56	lmm	SL4.0ch06	42632043	1.031427e-13	12.99
T56	lmm	SL4.0ch06	42632043	1.031427e-13	12.99
T56	lmm	SL4.0ch06	42632043	1.031427e-13	12.99
T56	lmm	SL4.0ch06	42632043	1.031427e-13	12.99
T56	lmm	SL4.0ch06	42632043	1.031427e-13	12.99
T56	lmm	SL4.0ch06	42632043	1.031427e-13	12.99
T56	lmm	SL4.0ch06	42632043	1.031427e-13	12.99
T56	lmm	SL4.0ch06	42632043	1.031427e-13	12.99
T56	lmm	SL4.0ch06	42632043	1.031427e-13	12.99
T56	lmm	SL4.0ch06	42632043	1.031427e-13	12.99
T56	lmm	SL4.0ch06	42632043	1.031427e-13	12.99
T56	lmm	SL4.0ch06	42632043	1.031427e-13	12.99
T56	lmm	SL4.0ch06	42648700	2.743318e-14	13.56
T56	lmm	SL4.0ch06	42648700	2.743318e-14	13.56
T56	lmm	SL4.0ch06	42648700	2.743318e-14	13.56
T56	lmm	SL4.0ch06	42648700	2.743318e-14	13.56
T56	lmm	SL4.0ch06	42648700	2.743318e-14	13.56
T56	lmm	SL4.0ch06	42648700	2.743318e-14	13.56
T56	lmm	SL4.0ch06	42648700	2.743318e-14	13.56
T56	lmm	SL4.0ch06	42648700	2.743318e-14	13.56
T56	lmm	SL4.0ch06	42648700	2.743318e-14	13.56
T56	lmm	SL4.0ch06	42648700	2.743318e-14	13.56
T56	lmm	SL4.0ch06	42648700	2.743318e-14	13.56
T56	lmm	SL4.0ch06	42648700	2.743318e-14	13.56
T56	lmm	SL4.0ch06	42648700	2.743318e-14	13.56
T56	lmm	SL4.0ch06	42648700	2.743318e-14	13.56
T56	lmm	SL4.0ch06	42648700	2.743318e-14	13.56
T56	lmm	SL4.0ch06	42648700	2.743318e-14	13.56
T56	lmm	SL4.0ch06	42648700	2.743318e-14	13.56
T56	lmm	SL4.0ch06	42648700	2.743318e-14	13.56
T56	lmm	SL4.0ch06	42648700	2.743318e-14	13.56
T56	lmm	SL4.0ch06	42648700	2.743318e-14	13.56
T56	lmm	SL4.0ch06	42648700	2.743318e-14	13.56
T56	lmm	SL4.0ch06	42648700	2.743318e-14	13.56
T56	lmm	SL4.0ch06	42648700	2.743318e-14	13.56
T56	lmm	SL4.0ch06	42648700	2.743318e-14	13.56
T56	lmm	SL4.0ch06	42648700	2.743318e-14	13.56
T56	lmm	SL4.0ch06	42648700	2.743318e-14	13.56
T56	lmm	SL4.0ch06	42648700	2.743318e-14	13.56
T56	lmm	SL4.0ch06	42648700	2.743318e-14	13.56
T56	lmm	SL4.0ch06	42648700	2.743318e-14	13.56
T56	lmm	SL4.0ch06	42648700	2.743318e-14	13.56
T56	lmm	SL4.0ch06	42648700	2.743318e-14	13.56
T56	lmm	SL4.0ch06	42648700	2.743318e-14	13.56
T56	lmm	SL4.0ch06	42648700	2.743318e-14	13.56
T56	lmm	SL4.0ch06	42648700	2.743318e-14	13.56
T56	lmm	SL4.0ch06	42648700	2.743318e-14	13.56
T56	lmm	SL4.0ch06	42648700	2.743318e-14	13.56
T56	lmm	SL4.0ch06	42648700	2.743318e-14	13.56
T56	lmm	SL4.0ch06	42648700	2.743318e-14	13.56
T56	lmm	SL4.0ch06	42648700	2.743318e-14	13.56
T56	lmm	SL4.0ch06	42652602	3.545627e-13	12.45
T56	lmm	SL4.0ch06	42652602	3.545627e-13	12.45
T56	lmm	SL4.0ch06	42652602	3.545627e-13	12.45
T56	lmm	SL4.0ch06	42652602	3.545627e-13	12.45
T56	lmm	SL4.0ch06	42652602	3.545627e-13	12.45
T56	lmm	SL4.0ch06	42652602	3.545627e-13	12.45
T56	lmm	SL4.0ch06	42652602	3.545627e-13	12.45
T56	lmm	SL4.0ch06	42652602	3.545627e-13	12.45
T56	lmm	SL4.0ch06	42652602	3.545627e-13	12.45
T56	lmm	SL4.0ch06	42652602	3.545627e-13	12.45
T56	lmm	SL4.0ch06	42652602	3.545627e-13	12.45
T56	lmm	SL4.0ch06	42652602	3.545627e-13	12.45
T56	lmm	SL4.0ch06	42652602	3.545627e-13	12.45
T56	lmm	SL4.0ch06	42652602	3.545627e-13	12.45
T56	lmm	SL4.0ch06	42652602	3.545627e-13	12.45
T56	lmm	SL4.0ch06	42652602	3.545627e-13	12.45
T56	lmm	SL4.0ch06	42652602	3.545627e-13	12.45
T56	lmm	SL4.0ch06	42652602	3.545627e-13	12.45
T56	lmm	SL4.0ch06	42652602	3.545627e-13	12.45
T56	lmm	SL4.0ch06	42652602	3.545627e-13	12.45
T56	lmm	SL4.0ch06	42652602	3.545627e-13	12.45
T56	lmm	SL4.0ch06	42652602	3.545627e-13	12.45
T56	lmm	SL4.0ch06	42652602	3.545627e-13	12.45
T56	lmm	SL4.0ch06	42652602	3.545627e-13	12.45
T56	lmm	SL4.0ch06	42652602	3.545627e-13	12.45
T56	lmm	SL4.0ch06	42652602	3.545627e-13	12.45
T56	lmm	SL4.0ch06	42652602	3.545627e-13	12.45
T56	lmm	SL4.0ch06	42652602	3.545627e-13	12.45
T56	lmm	SL4.0ch06	42652602	3.545627e-13	12.45
T56	lmm	SL4.0ch06	42652602	3.545627e-13	12.45
T56	lmm	SL4.0ch06	42652602	3.545627e-13	12.45
T56	lmm	SL4.0ch06	42652602	3.545627e-13	12.45
T56	lmm	SL4.0ch06	42652602	3.545627e-13	12.45
T56	lmm	SL4.0ch06	42652602	3.545627e-13	12.45
T56	lmm	SL4.0ch06	42652602	3.545627e-13	12.45
T56	lmm	SL4.0ch06	42652602	3.545627e-13	12.45
T56	lmm	SL4.0ch06	42652602	3.545627e-13	12.45
T56	lmm	SL4.0ch06	42652602	3.545627e-13	12.45
T56	lmm	SL4.0ch06	42652602	3.545627e-13	12.45
T56	lmm	SL4.0ch06	42652602	3.545627e-13	12.45
T56	lmm	SL4.0ch06	42653177	5.731325e-10	9.24
T56	lmm	SL4.0ch06	42653177	5.731325e-10	9.24
T56	lmm	SL4.0ch06	42653177	5.731325e-10	9.24
T56	lmm	SL4.0ch06	42653177	5.731325e-10	9.24
T56	lmm	SL4.0ch06	42653177	5.731325e-10	9.24
T56	lmm	SL4.0ch06	42653177	5.731325e-10	9.24
T56	lmm	SL4.0ch06	42653177	5.731325e-10	9.24
T56	lmm	SL4.0ch06	42653177	5.731325e-10	9.24
T56	lmm	SL4.0ch06	42653177	5.731325e-10	9.24
T56	lmm	SL4.0ch06	42653177	5.731325e-10	9.24
T56	lmm	SL4.0ch06	42653177	5.731325e-10	9.24
T56	lmm	SL4.0ch06	42653177	5.731325e-10	9.24
T56	lmm	SL4.0ch06	42653177	5.731325e-10	9.24
T56	lmm	SL4.0ch06	42653177	5.731325e-10	9.24
T56	lmm	SL4.0ch06	42653177	5.731325e-10	9.24
T56	lmm	SL4.0ch06	42653177	5.731325e-10	9.24
T56	lmm	SL4.0ch06	42653177	5.731325e-10	9.24
T56	lmm	SL4.0ch06	42653177	5.731325e-10	9.24
T56	lmm	SL4.0ch06	42653177	5.731325e-10	9.24
T56	lmm	SL4.0ch06	42653177	5.731325e-10	9.24
T56	lmm	SL4.0ch06	42653177	5.731325e-10	9.24
T56	lmm	SL4.0ch06	42653177	5.731325e-10	9.24
T56	lmm	SL4.0ch06	42653177	5.731325e-10	9.24
T56	lmm	SL4.0ch06	42653177	5.731325e-10	9.24
T56	lmm	SL4.0ch06	42653177	5.731325e-10	9.24
T56	lmm	SL4.0ch06	42653177	5.731325e-10	9.24
T56	lmm	SL4.0ch06	42653177	5.731325e-10	9.24
T56	lmm	SL4.0ch06	42653177	5.731325e-10	9.24
T56	lmm	SL4.0ch06	42653177	5.731325e-10	9.24
T56	lmm	SL4.0ch06	42653177	5.731325e-10	9.24
T56	lmm	SL4.0ch06	42653177	5.731325e-10	9.24
T56	lmm	SL4.0ch06	42653177	5.731325e-10	9.24
T56	lmm	SL4.0ch06	42653177	5.731325e-10	9.24
T56	lmm	SL4.0ch06	42653177	5.731325e-10	9.24
T56	lmm	SL4.0ch06	42653177	5.731325e-10	9.24
T56	lmm	SL4.0ch06	42653177	5.731325e-10	9.24
T56	lmm	SL4.0ch06	42653177	5.731325e-10	9.24
T56	lmm	SL4.0ch06	42653177	5.731325e-10	9.24
T56	lmm	SL4.0ch06	42653177	5.731325e-10	9.24
T56	lmm	SL4.0ch06	42653177	5.731325e-10	9.24
T56	lmm	SL4.0ch06	42656605	1.167274e-14	13.93
T56	lmm	SL4.0ch06	42656605	1.167274e-14	13.93
T56	lmm	SL4.0ch06	42656605	1.167274e-14	13.93
T56	lmm	SL4.0ch06	42656605	1.167274e-14	13.93
T56	lmm	SL4.0ch06	42656605	1.167274e-14	13.93
T56	lmm	SL4.0ch06	42656605	1.167274e-14	13.93
T56	lmm	SL4.0ch06	42656605	1.167274e-14	13.93
T56	lmm	SL4.0ch06	42656605	1.167274e-14	13.93
T56	lmm	SL4.0ch06	42656605	1.167274e-14	13.93
T56	lmm	SL4.0ch06	42656605	1.167274e-14	13.93
T56	lmm	SL4.0ch06	42656605	1.167274e-14	13.93
T56	lmm	SL4.0ch06	42656605	1.167274e-14	13.93
T56	lmm	SL4.0ch06	42656605	1.167274e-14	13.93
T56	lmm	SL4.0ch06	42656605	1.167274e-14	13.93
T56	lmm	SL4.0ch06	42656605	1.167274e-14	13.93
T56	lmm	SL4.0ch06	42656605	1.167274e-14	13.93
T56	lmm	SL4.0ch06	42656605	1.167274e-14	13.93
T56	lmm	SL4.0ch06	42656605	1.167274e-14	13.93
T56	lmm	SL4.0ch06	42656605	1.167274e-14	13.93
T56	lmm	SL4.0ch06	42656605	1.167274e-14	13.93
T56	lmm	SL4.0ch06	42656605	1.167274e-14	13.93
T56	lmm	SL4.0ch06	42656605	1.167274e-14	13.93
T56	lmm	SL4.0ch06	42656605	1.167274e-14	13.93
T56	lmm	SL4.0ch06	42656605	1.167274e-14	13.93
T56	lmm	SL4.0ch06	42656605	1.167274e-14	13.93
T56	lmm	SL4.0ch06	42656605	1.167274e-14	13.93
T56	lmm	SL4.0ch06	42656605	1.167274e-14	13.93
T56	lmm	SL4.0ch06	42656605	1.167274e-14	13.93
T56	lmm	SL4.0ch06	42656605	1.167274e-14	13.93
T56	lmm	SL4.0ch06	42656605	1.167274e-14	13.93
T56	lmm	SL4.0ch06	42656605	1.167274e-14	13.93
T56	lmm	SL4.0ch06	42656605	1.167274e-14	13.93
T56	lmm	SL4.0ch06	42656605	1.167274e-14	13.93
T56	lmm	SL4.0ch06	42656605	1.167274e-14	13.93
T56	lmm	SL4.0ch06	42656605	1.167274e-14	13.93
T56	lmm	SL4.0ch06	42656605	1.167274e-14	13.93
T56	lmm	SL4.0ch06	42656605	1.167274e-14	13.93
T56	lmm	SL4.0ch06	42656605	1.167274e-14	13.93
T56	lmm	SL4.0ch06	42656605	1.167274e-14	13.93
T56	lmm	SL4.0ch06	42656605	1.167274e-14	13.93
T56	lmm	SL4.0ch06	42656605	1.167274e-14	13.93
T56	lmm	SL4.0ch06	42657794	1.470612e-15	14.83
T56	lmm	SL4.0ch06	42657794	1.470612e-15	14.83
T56	lmm	SL4.0ch06	42657794	1.470612e-15	14.83
T56	lmm	SL4.0ch06	42657794	1.470612e-15	14.83
T56	lmm	SL4.0ch06	42657794	1.470612e-15	14.83
T56	lmm	SL4.0ch06	42657794	1.470612e-15	14.83
T56	lmm	SL4.0ch06	42657794	1.470612e-15	14.83
T56	lmm	SL4.0ch06	42657794	1.470612e-15	14.83
T56	lmm	SL4.0ch06	42657794	1.470612e-15	14.83
T56	lmm	SL4.0ch06	42657794	1.470612e-15	14.83
T56	lmm	SL4.0ch06	42657794	1.470612e-15	14.83
T56	lmm	SL4.0ch06	42657794	1.470612e-15	14.83
T56	lmm	SL4.0ch06	42657794	1.470612e-15	14.83
T56	lmm	SL4.0ch06	42657794	1.470612e-15	14.83
T56	lmm	SL4.0ch06	42657794	1.470612e-15	14.83
T56	lmm	SL4.0ch06	42657794	1.470612e-15	14.83
T56	lmm	SL4.0ch06	42657794	1.470612e-15	14.83
T56	lmm	SL4.0ch06	42657794	1.470612e-15	14.83
T56	lmm	SL4.0ch06	42657794	1.470612e-15	14.83
T56	lmm	SL4.0ch06	42657794	1.470612e-15	14.83
T56	lmm	SL4.0ch06	42657794	1.470612e-15	14.83
T56	lmm	SL4.0ch06	42657794	1.470612e-15	14.83
T56	lmm	SL4.0ch06	42657794	1.470612e-15	14.83
T56	lmm	SL4.0ch06	42657794	1.470612e-15	14.83
T56	lmm	SL4.0ch06	42657794	1.470612e-15	14.83
T56	lmm	SL4.0ch06	42657794	1.470612e-15	14.83
T56	lmm	SL4.0ch06	42657794	1.470612e-15	14.83
T56	lmm	SL4.0ch06	42657794	1.470612e-15	14.83
T56	lmm	SL4.0ch06	42657794	1.470612e-15	14.83
T56	lmm	SL4.0ch06	42657794	1.470612e-15	14.83
T56	lmm	SL4.0ch06	42657794	1.470612e-15	14.83
T56	lmm	SL4.0ch06	42657794	1.470612e-15	14.83
T56	lmm	SL4.0ch06	42657794	1.470612e-15	14.83
T56	lmm	SL4.0ch06	42657794	1.470612e-15	14.83
T56	lmm	SL4.0ch06	42657794	1.470612e-15	14.83
T56	lmm	SL4.0ch06	42657794	1.470612e-15	14.83
T56	lmm	SL4.0ch06	42657794	1.470612e-15	14.83
T56	lmm	SL4.0ch06	42657794	1.470612e-15	14.83
T56	lmm	SL4.0ch06	42657794	1.470612e-15	14.83
T56	lmm	SL4.0ch06	42657794	1.470612e-15	14.83
T56	lmm	SL4.0ch06	42657794	1.470612e-15	14.83
T56	lmm	SL4.0ch06	42658935	5.467122e-16	15.26
T56	lmm	SL4.0ch06	42658935	5.467122e-16	15.26
T56	lmm	SL4.0ch06	42658935	5.467122e-16	15.26
T56	lmm	SL4.0ch06	42658935	5.467122e-16	15.26
T56	lmm	SL4.0ch06	42658935	5.467122e-16	15.26
T56	lmm	SL4.0ch06	42658935	5.467122e-16	15.26
T56	lmm	SL4.0ch06	42658935	5.467122e-16	15.26
T56	lmm	SL4.0ch06	42658935	5.467122e-16	15.26
T56	lmm	SL4.0ch06	42658935	5.467122e-16	15.26
T56	lmm	SL4.0ch06	42658935	5.467122e-16	15.26
T56	lmm	SL4.0ch06	42658935	5.467122e-16	15.26
T56	lmm	SL4.0ch06	42658935	5.467122e-16	15.26
T56	lmm	SL4.0ch06	42658935	5.467122e-16	15.26
T56	lmm	SL4.0ch06	42658935	5.467122e-16	15.26
T56	lmm	SL4.0ch06	42658935	5.467122e-16	15.26
T56	lmm	SL4.0ch06	42658935	5.467122e-16	15.26
T56	lmm	SL4.0ch06	42658935	5.467122e-16	15.26
T56	lmm	SL4.0ch06	42658935	5.467122e-16	15.26
T56	lmm	SL4.0ch06	42658935	5.467122e-16	15.26
T56	lmm	SL4.0ch06	42658935	5.467122e-16	15.26
T56	lmm	SL4.0ch06	42658935	5.467122e-16	15.26
T56	lmm	SL4.0ch06	42658935	5.467122e-16	15.26
T56	lmm	SL4.0ch06	42658935	5.467122e-16	15.26
T56	lmm	SL4.0ch06	42658935	5.467122e-16	15.26
T56	lmm	SL4.0ch06	42658935	5.467122e-16	15.26
T56	lmm	SL4.0ch06	42658935	5.467122e-16	15.26
T56	lmm	SL4.0ch06	42658935	5.467122e-16	15.26
T56	lmm	SL4.0ch06	42658935	5.467122e-16	15.26
T56	lmm	SL4.0ch06	42658935	5.467122e-16	15.26
T56	lmm	SL4.0ch06	42658935	5.467122e-16	15.26
T56	lmm	SL4.0ch06	42658935	5.467122e-16	15.26
T56	lmm	SL4.0ch06	42658935	5.467122e-16	15.26
T56	lmm	SL4.0ch06	42658935	5.467122e-16	15.26
T56	lmm	SL4.0ch06	42658935	5.467122e-16	15.26
T56	lmm	SL4.0ch06	42658935	5.467122e-16	15.26
T56	lmm	SL4.0ch06	42658935	5.467122e-16	15.26
T56	lmm	SL4.0ch06	42658935	5.467122e-16	15.26
T56	lmm	SL4.0ch06	42658935	5.467122e-16	15.26
T56	lmm	SL4.0ch06	42658935	5.467122e-16	15.26
T56	lmm	SL4.0ch06	42658935	5.467122e-16	15.26
T56	lmm	SL4.0ch06	42658935	5.467122e-16	15.26
T56	lmm	SL4.0ch06	42658935	5.467122e-16	15.26
T56	lmm	SL4.0ch06	42669696	1.144811e-10	9.94
T56	lmm	SL4.0ch06	42669696	1.144811e-10	9.94
T56	lmm	SL4.0ch06	42669696	1.144811e-10	9.94
T56	lmm	SL4.0ch06	42669696	1.144811e-10	9.94
T56	lmm	SL4.0ch06	42669696	1.144811e-10	9.94
T56	lmm	SL4.0ch06	42669696	1.144811e-10	9.94
T56	lmm	SL4.0ch06	42669696	1.144811e-10	9.94
T56	lmm	SL4.0ch06	42669696	1.144811e-10	9.94
T56	lmm	SL4.0ch06	42669696	1.144811e-10	9.94
T56	lmm	SL4.0ch06	42669696	1.144811e-10	9.94
T56	lmm	SL4.0ch06	42669696	1.144811e-10	9.94
T56	lmm	SL4.0ch06	42669696	1.144811e-10	9.94
T56	lmm	SL4.0ch06	42669696	1.144811e-10	9.94
T56	lmm	SL4.0ch06	42669696	1.144811e-10	9.94
T56	lmm	SL4.0ch06	42669696	1.144811e-10	9.94
T56	lmm	SL4.0ch06	42669696	1.144811e-10	9.94
T56	lmm	SL4.0ch06	42669696	1.144811e-10	9.94
T56	lmm	SL4.0ch06	42669696	1.144811e-10	9.94
T56	lmm	SL4.0ch06	42669696	1.144811e-10	9.94
T56	lmm	SL4.0ch06	42669696	1.144811e-10	9.94
T56	lmm	SL4.0ch06	42669696	1.144811e-10	9.94
T56	lmm	SL4.0ch06	42669696	1.144811e-10	9.94
T56	lmm	SL4.0ch06	42669696	1.144811e-10	9.94
T56	lmm	SL4.0ch06	42669696	1.144811e-10	9.94
T56	lmm	SL4.0ch06	42669696	1.144811e-10	9.94
T56	lmm	SL4.0ch06	42669696	1.144811e-10	9.94
T56	lmm	SL4.0ch06	42669696	1.144811e-10	9.94
T56	lmm	SL4.0ch06	42669696	1.144811e-10	9.94
T56	lmm	SL4.0ch06	42669696	1.144811e-10	9.94
T56	lmm	SL4.0ch06	42669696	1.144811e-10	9.94
T56	lmm	SL4.0ch06	42669696	1.144811e-10	9.94
T56	lmm	SL4.0ch06	42669696	1.144811e-10	9.94
T56	lmm	SL4.0ch06	42669696	1.144811e-10	9.94
T56	lmm	SL4.0ch06	42669696	1.144811e-10	9.94
T56	lmm	SL4.0ch06	42669696	1.144811e-10	9.94
T56	lmm	SL4.0ch06	42669696	1.144811e-10	9.94
T56	lmm	SL4.0ch06	42669696	1.144811e-10	9.94
T56	lmm	SL4.0ch06	42669696	1.144811e-10	9.94
T56	lmm	SL4.0ch06	42669696	1.144811e-10	9.94
T56	lmm	SL4.0ch06	42669696	1.144811e-10	9.94
T56	lmm	SL4.0ch06	42672179	8.839459e-16	15.05
T56	lmm	SL4.0ch06	42672179	8.839459e-16	15.05
T56	lmm	SL4.0ch06	42672179	8.839459e-16	15.05
T56	lmm	SL4.0ch06	42672179	8.839459e-16	15.05
T56	lmm	SL4.0ch06	42672179	8.839459e-16	15.05
T56	lmm	SL4.0ch06	42672179	8.839459e-16	15.05
T56	lmm	SL4.0ch06	42672179	8.839459e-16	15.05
T56	lmm	SL4.0ch06	42672179	8.839459e-16	15.05
T56	lmm	SL4.0ch06	42672179	8.839459e-16	15.05
T56	lmm	SL4.0ch06	42672179	8.839459e-16	15.05
T56	lmm	SL4.0ch06	42672179	8.839459e-16	15.05
T56	lmm	SL4.0ch06	42672179	8.839459e-16	15.05
T56	lmm	SL4.0ch06	42672179	8.839459e-16	15.05
T56	lmm	SL4.0ch06	42672179	8.839459e-16	15.05
T56	lmm	SL4.0ch06	42672179	8.839459e-16	15.05
T56	lmm	SL4.0ch06	42672179	8.839459e-16	15.05
T56	lmm	SL4.0ch06	42672179	8.839459e-16	15.05
T56	lmm	SL4.0ch06	42672179	8.839459e-16	15.05
T56	lmm	SL4.0ch06	42672179	8.839459e-16	15.05
T56	lmm	SL4.0ch06	42672179	8.839459e-16	15.05
T56	lmm	SL4.0ch06	42672179	8.839459e-16	15.05
T56	lmm	SL4.0ch06	42672179	8.839459e-16	15.05
T56	lmm	SL4.0ch06	42672179	8.839459e-16	15.05
T56	lmm	SL4.0ch06	42672179	8.839459e-16	15.05
T56	lmm	SL4.0ch06	42672179	8.839459e-16	15.05
T56	lmm	SL4.0ch06	42672179	8.839459e-16	15.05
T56	lmm	SL4.0ch06	42672179	8.839459e-16	15.05
T56	lmm	SL4.0ch06	42672179	8.839459e-16	15.05
T56	lmm	SL4.0ch06	42672179	8.839459e-16	15.05
T56	lmm	SL4.0ch06	42672179	8.839459e-16	15.05
T56	lmm	SL4.0ch06	42672179	8.839459e-16	15.05
T56	lmm	SL4.0ch06	42672179	8.839459e-16	15.05
T56	lmm	SL4.0ch06	42672179	8.839459e-16	15.05
T56	lmm	SL4.0ch06	42672179	8.839459e-16	15.05
T56	lmm	SL4.0ch06	42672179	8.839459e-16	15.05
T56	lmm	SL4.0ch06	42672179	8.839459e-16	15.05
T56	lmm	SL4.0ch06	42672179	8.839459e-16	15.05
T56	lmm	SL4.0ch06	42672179	8.839459e-16	15.05
T56	lmm	SL4.0ch06	42672179	8.839459e-16	15.05
T56	lmm	SL4.0ch06	42672179	8.839459e-16	15.05
T56	lmm	SL4.0ch06	42825631	3.533888e-11	10.45
T56	lmm	SL4.0ch06	42825631	3.533888e-11	10.45
T56	lmm	SL4.0ch06	42825631	3.533888e-11	10.45
T56	lmm	SL4.0ch06	42825631	3.533888e-11	10.45
T56	lmm	SL4.0ch06	42825631	3.533888e-11	10.45
T56	lmm	SL4.0ch06	42825631	3.533888e-11	10.45
T56	lmm	SL4.0ch06	42825631	3.533888e-11	10.45
T56	lmm	SL4.0ch06	42825631	3.533888e-11	10.45
T56	lmm	SL4.0ch06	42825631	3.533888e-11	10.45
T56	lmm	SL4.0ch06	42825631	3.533888e-11	10.45
T56	lmm	SL4.0ch06	42825631	3.533888e-11	10.45
T56	lmm	SL4.0ch06	42825631	3.533888e-11	10.45
T56	lmm	SL4.0ch06	42825631	3.533888e-11	10.45
T56	lmm	SL4.0ch06	42825631	3.533888e-11	10.45
T56	lmm	SL4.0ch06	42825631	3.533888e-11	10.45
T56	lmm	SL4.0ch06	42825631	3.533888e-11	10.45
T56	lmm	SL4.0ch06	42825631	3.533888e-11	10.45
T56	lmm	SL4.0ch06	42825631	3.533888e-11	10.45
T56	lmm	SL4.0ch06	42825631	3.533888e-11	10.45
T56	lmm	SL4.0ch06	42825631	3.533888e-11	10.45
T56	lmm	SL4.0ch06	42825631	3.533888e-11	10.45
T56	lmm	SL4.0ch06	42825631	3.533888e-11	10.45
T56	lmm	SL4.0ch06	42825631	3.533888e-11	10.45
T56	lmm	SL4.0ch06	42825631	3.533888e-11	10.45
T56	lmm	SL4.0ch06	42825631	3.533888e-11	10.45
T56	lmm	SL4.0ch06	42825631	3.533888e-11	10.45
T56	lmm	SL4.0ch06	42825631	3.533888e-11	10.45
T56	lmm	SL4.0ch06	42825631	3.533888e-11	10.45
T56	lmm	SL4.0ch06	42825631	3.533888e-11	10.45
T56	lmm	SL4.0ch06	42825631	3.533888e-11	10.45
T56	lmm	SL4.0ch06	42825631	3.533888e-11	10.45
T56	lmm	SL4.0ch06	42870193	5.084720e-15	14.29
T56	lmm	SL4.0ch06	42870193	5.084720e-15	14.29
T56	lmm	SL4.0ch06	42870193	5.084720e-15	14.29
T56	lmm	SL4.0ch06	42870193	5.084720e-15	14.29
T56	lmm	SL4.0ch06	42870193	5.084720e-15	14.29
T56	lmm	SL4.0ch06	42870193	5.084720e-15	14.29
T56	lmm	SL4.0ch06	42870193	5.084720e-15	14.29
T56	lmm	SL4.0ch06	42870193	5.084720e-15	14.29
T56	lmm	SL4.0ch06	42870193	5.084720e-15	14.29
T56	lmm	SL4.0ch06	42870193	5.084720e-15	14.29
T56	lmm	SL4.0ch06	42870193	5.084720e-15	14.29
T56	lmm	SL4.0ch06	42870193	5.084720e-15	14.29
T56	lmm	SL4.0ch06	42870193	5.084720e-15	14.29
T56	lmm	SL4.0ch06	42870193	5.084720e-15	14.29
T56	lmm	SL4.0ch06	42870193	5.084720e-15	14.29
T56	lmm	SL4.0ch06	42870193	5.084720e-15	14.29
T56	lmm	SL4.0ch06	42870193	5.084720e-15	14.29
T56	lmm	SL4.0ch06	42870193	5.084720e-15	14.29
T56	lmm	SL4.0ch06	42870193	5.084720e-15	14.29
T56	lmm	SL4.0ch06	42870193	5.084720e-15	14.29
T56	lmm	SL4.0ch06	42870193	5.084720e-15	14.29
T56	lmm	SL4.0ch06	42870193	5.084720e-15	14.29
T56	lmm	SL4.0ch06	42870193	5.084720e-15	14.29
T56	lmm	SL4.0ch06	42870193	5.084720e-15	14.29
T56	lmm	SL4.0ch06	42870193	5.084720e-15	14.29
T56	lmm	SL4.0ch06	42870193	5.084720e-15	14.29
T56	lmm	SL4.0ch06	42870193	5.084720e-15	14.29
T56	lmm	SL4.0ch06	42870193	5.084720e-15	14.29
T56	lmm	SL4.0ch06	42870193	5.084720e-15	14.29
T56	lmm	SL4.0ch06	42870193	5.084720e-15	14.29
T56	lmm	SL4.0ch06	42874022	3.430125e-13	12.46
T56	lmm	SL4.0ch06	42874022	3.430125e-13	12.46
T56	lmm	SL4.0ch06	42874022	3.430125e-13	12.46
T56	lmm	SL4.0ch06	42874022	3.430125e-13	12.46
T56	lmm	SL4.0ch06	42874022	3.430125e-13	12.46
T56	lmm	SL4.0ch06	42874022	3.430125e-13	12.46
T56	lmm	SL4.0ch06	42874022	3.430125e-13	12.46
T56	lmm	SL4.0ch06	42874022	3.430125e-13	12.46
T56	lmm	SL4.0ch06	42874022	3.430125e-13	12.46
T56	lmm	SL4.0ch06	42874022	3.430125e-13	12.46
T56	lmm	SL4.0ch06	42874022	3.430125e-13	12.46
T56	lmm	SL4.0ch06	42874022	3.430125e-13	12.46
T56	lmm	SL4.0ch06	42874022	3.430125e-13	12.46
T56	lmm	SL4.0ch06	42874022	3.430125e-13	12.46
T56	lmm	SL4.0ch06	42874022	3.430125e-13	12.46
T56	lmm	SL4.0ch06	42874022	3.430125e-13	12.46
T56	lmm	SL4.0ch06	42874022	3.430125e-13	12.46
T56	lmm	SL4.0ch06	42874022	3.430125e-13	12.46
T56	lmm	SL4.0ch06	42874022	3.430125e-13	12.46
T56	lmm	SL4.0ch06	42874022	3.430125e-13	12.46
T56	lmm	SL4.0ch06	42874022	3.430125e-13	12.46
T56	lmm	SL4.0ch06	42874022	3.430125e-13	12.46
T56	lmm	SL4.0ch06	42874022	3.430125e-13	12.46
T56	lmm	SL4.0ch06	42874022	3.430125e-13	12.46
T56	lmm	SL4.0ch06	42874022	3.430125e-13	12.46
T56	lmm	SL4.0ch06	42874022	3.430125e-13	12.46
T56	lmm	SL4.0ch06	42874022	3.430125e-13	12.46
T56	lmm	SL4.0ch06	42874022	3.430125e-13	12.46
T56	lmm	SL4.0ch06	42874022	3.430125e-13	12.46
T56	lmm	SL4.0ch06	42874022	3.430125e-13	12.46
T56	lmm	SL4.0ch06	42877292	1.530770e-11	10.82
T56	lmm	SL4.0ch06	42877292	1.530770e-11	10.82
T56	lmm	SL4.0ch06	42877292	1.530770e-11	10.82
T56	lmm	SL4.0ch06	42877292	1.530770e-11	10.82
T56	lmm	SL4.0ch06	42877292	1.530770e-11	10.82
T56	lmm	SL4.0ch06	42877292	1.530770e-11	10.82
T56	lmm	SL4.0ch06	42877292	1.530770e-11	10.82
T56	lmm	SL4.0ch06	42877292	1.530770e-11	10.82
T56	lmm	SL4.0ch06	42877292	1.530770e-11	10.82
T56	lmm	SL4.0ch06	42877292	1.530770e-11	10.82
T56	lmm	SL4.0ch06	42877292	1.530770e-11	10.82
T56	lmm	SL4.0ch06	42877292	1.530770e-11	10.82
T56	lmm	SL4.0ch06	42877292	1.530770e-11	10.82
T56	lmm	SL4.0ch06	42877292	1.530770e-11	10.82
T56	lmm	SL4.0ch06	42877292	1.530770e-11	10.82
T56	lmm	SL4.0ch06	42877292	1.530770e-11	10.82
T56	lmm	SL4.0ch06	42877292	1.530770e-11	10.82
T56	lmm	SL4.0ch06	42877292	1.530770e-11	10.82
T56	lmm	SL4.0ch06	42877292	1.530770e-11	10.82
T56	lmm	SL4.0ch06	42877292	1.530770e-11	10.82
T56	lmm	SL4.0ch06	42877292	1.530770e-11	10.82
T56	lmm	SL4.0ch06	42877292	1.530770e-11	10.82
T56	lmm	SL4.0ch06	42877292	1.530770e-11	10.82
T56	lmm	SL4.0ch06	42877292	1.530770e-11	10.82
T56	lmm	SL4.0ch06	42877292	1.530770e-11	10.82
T56	lmm	SL4.0ch06	42877292	1.530770e-11	10.82
T56	lmm	SL4.0ch06	42877292	1.530770e-11	10.82
T56	lmm	SL4.0ch06	42877292	1.530770e-11	10.82
T56	lmm	SL4.0ch06	42877292	1.530770e-11	10.82
T56	lmm	SL4.0ch06	42877292	1.530770e-11	10.82
T56	lmm	SL4.0ch06	42883643	3.430125e-13	12.46
T56	lmm	SL4.0ch06	42883643	3.430125e-13	12.46
T56	lmm	SL4.0ch06	42883643	3.430125e-13	12.46
T56	lmm	SL4.0ch06	42883643	3.430125e-13	12.46
T56	lmm	SL4.0ch06	42883643	3.430125e-13	12.46
T56	lmm	SL4.0ch06	42883643	3.430125e-13	12.46
T56	lmm	SL4.0ch06	42883643	3.430125e-13	12.46
T56	lmm	SL4.0ch06	42883643	3.430125e-13	12.46
T56	lmm	SL4.0ch06	42883643	3.430125e-13	12.46
T56	lmm	SL4.0ch06	42883643	3.430125e-13	12.46
T56	lmm	SL4.0ch06	42883643	3.430125e-13	12.46
T56	lmm	SL4.0ch06	42883643	3.430125e-13	12.46
T56	lmm	SL4.0ch06	42883643	3.430125e-13	12.46
T56	lmm	SL4.0ch06	42883643	3.430125e-13	12.46
T56	lmm	SL4.0ch06	42883643	3.430125e-13	12.46
T56	lmm	SL4.0ch06	42883643	3.430125e-13	12.46
T56	lmm	SL4.0ch06	42883643	3.430125e-13	12.46
T56	lmm	SL4.0ch06	42883643	3.430125e-13	12.46
T56	lmm	SL4.0ch06	42883643	3.430125e-13	12.46
T56	lmm	SL4.0ch06	42883643	3.430125e-13	12.46
T56	lmm	SL4.0ch06	42883643	3.430125e-13	12.46
T56	lmm	SL4.0ch06	42883643	3.430125e-13	12.46
T56	lmm	SL4.0ch06	42883643	3.430125e-13	12.46
T56	lmm	SL4.0ch06	42883643	3.430125e-13	12.46
T56	lmm	SL4.0ch06	42883643	3.430125e-13	12.46
T56	lmm	SL4.0ch06	42883643	3.430125e-13	12.46
T56	lmm	SL4.0ch06	42883643	3.430125e-13	12.46
T56	lmm	SL4.0ch06	42883643	3.430125e-13	12.46
T56	lmm	SL4.0ch06	42883643	3.430125e-13	12.46
T56	lmm	SL4.0ch06	42892158	3.042474e-14	13.52
T56	lmm	SL4.0ch06	42892158	3.042474e-14	13.52
T56	lmm	SL4.0ch06	42892158	3.042474e-14	13.52
T56	lmm	SL4.0ch06	42892158	3.042474e-14	13.52
T56	lmm	SL4.0ch06	42892158	3.042474e-14	13.52
T56	lmm	SL4.0ch06	42892158	3.042474e-14	13.52
T56	lmm	SL4.0ch06	42892158	3.042474e-14	13.52
T56	lmm	SL4.0ch06	42892158	3.042474e-14	13.52
T56	lmm	SL4.0ch06	42892158	3.042474e-14	13.52
T56	lmm	SL4.0ch06	42892158	3.042474e-14	13.52
T56	lmm	SL4.0ch06	42892158	3.042474e-14	13.52
T56	lmm	SL4.0ch06	42892158	3.042474e-14	13.52
T56	lmm	SL4.0ch06	42892158	3.042474e-14	13.52
T56	lmm	SL4.0ch06	42892158	3.042474e-14	13.52
T56	lmm	SL4.0ch06	42892158	3.042474e-14	13.52
T56	lmm	SL4.0ch06	42892158	3.042474e-14	13.52
T56	lmm	SL4.0ch06	42892158	3.042474e-14	13.52
T56	lmm	SL4.0ch06	42892158	3.042474e-14	13.52
T56	lmm	SL4.0ch06	42892158	3.042474e-14	13.52
T56	lmm	SL4.0ch06	42892158	3.042474e-14	13.52
T56	lmm	SL4.0ch06	42892158	3.042474e-14	13.52
T56	lmm	SL4.0ch06	42892158	3.042474e-14	13.52
T56	lmm	SL4.0ch06	42892158	3.042474e-14	13.52
T56	lmm	SL4.0ch06	42892158	3.042474e-14	13.52
T56	lmm	SL4.0ch06	42892158	3.042474e-14	13.52
T56	lmm	SL4.0ch06	42892158	3.042474e-14	13.52
T56	lmm	SL4.0ch06	42892158	3.042474e-14	13.52
T56	lmm	SL4.0ch06	42892158	3.042474e-14	13.52
T56	lmm	SL4.0ch06	42892158	3.042474e-14	13.52
T56	lmm	SL4.0ch06	42892158	3.042474e-14	13.52
T56	lmm	SL4.0ch06	42899594	8.414161e-14	13.07
T56	lmm	SL4.0ch06	42899594	8.414161e-14	13.07
T56	lmm	SL4.0ch06	42899594	8.414161e-14	13.07
T56	lmm	SL4.0ch06	42899594	8.414161e-14	13.07
T56	lmm	SL4.0ch06	42899594	8.414161e-14	13.07
T56	lmm	SL4.0ch06	42899594	8.414161e-14	13.07
T56	lmm	SL4.0ch06	42899594	8.414161e-14	13.07
T56	lmm	SL4.0ch06	42899594	8.414161e-14	13.07
T56	lmm	SL4.0ch06	42899594	8.414161e-14	13.07
T56	lmm	SL4.0ch06	42899594	8.414161e-14	13.07
T56	lmm	SL4.0ch06	42899594	8.414161e-14	13.07
T56	lmm	SL4.0ch06	42899594	8.414161e-14	13.07
T56	lmm	SL4.0ch06	42899594	8.414161e-14	13.07
T56	lmm	SL4.0ch06	42899594	8.414161e-14	13.07
T56	lmm	SL4.0ch06	42899594	8.414161e-14	13.07
T56	lmm	SL4.0ch06	42899594	8.414161e-14	13.07
T56	lmm	SL4.0ch06	42899594	8.414161e-14	13.07
T56	lmm	SL4.0ch06	42899594	8.414161e-14	13.07
T56	lmm	SL4.0ch06	42899594	8.414161e-14	13.07
T56	lmm	SL4.0ch06	42899594	8.414161e-14	13.07
T56	lmm	SL4.0ch06	42899594	8.414161e-14	13.07
T56	lmm	SL4.0ch06	42899594	8.414161e-14	13.07
T56	lmm	SL4.0ch06	42899594	8.414161e-14	13.07
T56	lmm	SL4.0ch06	42899594	8.414161e-14	13.07
T56	lmm	SL4.0ch06	42899594	8.414161e-14	13.07
T56	lmm	SL4.0ch06	42899594	8.414161e-14	13.07
T56	lmm	SL4.0ch06	42899594	8.414161e-14	13.07
T56	lmm	SL4.0ch06	42899594	8.414161e-14	13.07
T56	lmm	SL4.0ch06	42899594	8.414161e-14	13.07
T56	lmm	SL4.0ch06	42902835	3.042474e-14	13.52
T56	lmm	SL4.0ch06	42902835	3.042474e-14	13.52
T56	lmm	SL4.0ch06	42902835	3.042474e-14	13.52
T56	lmm	SL4.0ch06	42902835	3.042474e-14	13.52
T56	lmm	SL4.0ch06	42902835	3.042474e-14	13.52
T56	lmm	SL4.0ch06	42902835	3.042474e-14	13.52
T56	lmm	SL4.0ch06	42902835	3.042474e-14	13.52
T56	lmm	SL4.0ch06	42902835	3.042474e-14	13.52
T56	lmm	SL4.0ch06	42902835	3.042474e-14	13.52
T56	lmm	SL4.0ch06	42902835	3.042474e-14	13.52
T56	lmm	SL4.0ch06	42902835	3.042474e-14	13.52
T56	lmm	SL4.0ch06	42902835	3.042474e-14	13.52
T56	lmm	SL4.0ch06	42902835	3.042474e-14	13.52
T56	lmm	SL4.0ch06	42902835	3.042474e-14	13.52
T56	lmm	SL4.0ch06	42902835	3.042474e-14	13.52
T56	lmm	SL4.0ch06	42902835	3.042474e-14	13.52
T56	lmm	SL4.0ch06	42902835	3.042474e-14	13.52
T56	lmm	SL4.0ch06	42902835	3.042474e-14	13.52
T56	lmm	SL4.0ch06	42902835	3.042474e-14	13.52
T56	lmm	SL4.0ch06	42902835	3.042474e-14	13.52
T56	lmm	SL4.0ch06	42902835	3.042474e-14	13.52
T56	lmm	SL4.0ch06	42902835	3.042474e-14	13.52
T56	lmm	SL4.0ch06	42902835	3.042474e-14	13.52
T56	lmm	SL4.0ch06	42902835	3.042474e-14	13.52
T56	lmm	SL4.0ch06	42902835	3.042474e-14	13.52
T56	lmm	SL4.0ch06	42902835	3.042474e-14	13.52
T56	lmm	SL4.0ch06	42902835	3.042474e-14	13.52
T56	lmm	SL4.0ch06	42903466	3.042474e-14	13.52
T56	lmm	SL4.0ch06	42903466	3.042474e-14	13.52
T56	lmm	SL4.0ch06	42903466	3.042474e-14	13.52
T56	lmm	SL4.0ch06	42903466	3.042474e-14	13.52
T56	lmm	SL4.0ch06	42903466	3.042474e-14	13.52
T56	lmm	SL4.0ch06	42903466	3.042474e-14	13.52
T56	lmm	SL4.0ch06	42903466	3.042474e-14	13.52
T56	lmm	SL4.0ch06	42903466	3.042474e-14	13.52
T56	lmm	SL4.0ch06	42903466	3.042474e-14	13.52
T56	lmm	SL4.0ch06	42903466	3.042474e-14	13.52
T56	lmm	SL4.0ch06	42903466	3.042474e-14	13.52
T56	lmm	SL4.0ch06	42903466	3.042474e-14	13.52
T56	lmm	SL4.0ch06	42903466	3.042474e-14	13.52
T56	lmm	SL4.0ch06	42903466	3.042474e-14	13.52
T56	lmm	SL4.0ch06	42903466	3.042474e-14	13.52
T56	lmm	SL4.0ch06	42903466	3.042474e-14	13.52
T56	lmm	SL4.0ch06	42903466	3.042474e-14	13.52
T56	lmm	SL4.0ch06	42903466	3.042474e-14	13.52
T56	lmm	SL4.0ch06	42903466	3.042474e-14	13.52
T56	lmm	SL4.0ch06	42903466	3.042474e-14	13.52
T56	lmm	SL4.0ch06	42903466	3.042474e-14	13.52
T56	lmm	SL4.0ch06	42903466	3.042474e-14	13.52
T56	lmm	SL4.0ch06	42903466	3.042474e-14	13.52
T56	lmm	SL4.0ch06	42903466	3.042474e-14	13.52
T56	lmm	SL4.0ch06	42903466	3.042474e-14	13.52
T56	lmm	SL4.0ch06	42903466	3.042474e-14	13.52
T56	lmm	SL4.0ch06	42903466	3.042474e-14	13.52
T56	lmm	SL4.0ch06	42920672	3.042474e-14	13.52
T56	lmm	SL4.0ch06	42920672	3.042474e-14	13.52
T56	lmm	SL4.0ch06	42920672	3.042474e-14	13.52
T56	lmm	SL4.0ch06	42920672	3.042474e-14	13.52
T56	lmm	SL4.0ch06	42920672	3.042474e-14	13.52
T56	lmm	SL4.0ch06	42920672	3.042474e-14	13.52
T56	lmm	SL4.0ch06	42920672	3.042474e-14	13.52
T56	lmm	SL4.0ch06	42920672	3.042474e-14	13.52
T56	lmm	SL4.0ch06	42920672	3.042474e-14	13.52
T56	lmm	SL4.0ch06	42920672	3.042474e-14	13.52
T56	lmm	SL4.0ch06	42920672	3.042474e-14	13.52
T56	lmm	SL4.0ch06	42920672	3.042474e-14	13.52
T56	lmm	SL4.0ch06	42920672	3.042474e-14	13.52
T56	lmm	SL4.0ch06	42920672	3.042474e-14	13.52
T56	lmm	SL4.0ch06	42920672	3.042474e-14	13.52
T56	lmm	SL4.0ch06	42920672	3.042474e-14	13.52
T56	lmm	SL4.0ch06	42920672	3.042474e-14	13.52
T56	lmm	SL4.0ch06	42920672	3.042474e-14	13.52
T56	lmm	SL4.0ch06	42920672	3.042474e-14	13.52
T56	lmm	SL4.0ch06	42920672	3.042474e-14	13.52
T56	lmm	SL4.0ch06	42920672	3.042474e-14	13.52
T56	lmm	SL4.0ch06	42920672	3.042474e-14	13.52
T56	lmm	SL4.0ch06	42920672	3.042474e-14	13.52
T56	lmm	SL4.0ch06	42920672	3.042474e-14	13.52
T56	lmm	SL4.0ch06	42920672	3.042474e-14	13.52
T56	lmm	SL4.0ch06	42920672	3.042474e-14	13.52
T56	lmm	SL4.0ch06	42921290	3.287872e-14	13.48
T56	lmm	SL4.0ch06	42921290	3.287872e-14	13.48
T56	lmm	SL4.0ch06	42921290	3.287872e-14	13.48
T56	lmm	SL4.0ch06	42921290	3.287872e-14	13.48
T56	lmm	SL4.0ch06	42921290	3.287872e-14	13.48
T56	lmm	SL4.0ch06	42921290	3.287872e-14	13.48
T56	lmm	SL4.0ch06	42921290	3.287872e-14	13.48
T56	lmm	SL4.0ch06	42921290	3.287872e-14	13.48
T56	lmm	SL4.0ch06	42921290	3.287872e-14	13.48
T56	lmm	SL4.0ch06	42921290	3.287872e-14	13.48
T56	lmm	SL4.0ch06	42921290	3.287872e-14	13.48
T56	lmm	SL4.0ch06	42921290	3.287872e-14	13.48
T56	lmm	SL4.0ch06	42921290	3.287872e-14	13.48
T56	lmm	SL4.0ch06	42921290	3.287872e-14	13.48
T56	lmm	SL4.0ch06	42921290	3.287872e-14	13.48
T56	lmm	SL4.0ch06	42921290	3.287872e-14	13.48
T56	lmm	SL4.0ch06	42921290	3.287872e-14	13.48
T56	lmm	SL4.0ch06	42921290	3.287872e-14	13.48
T56	lmm	SL4.0ch06	42921290	3.287872e-14	13.48
T56	lmm	SL4.0ch06	42921290	3.287872e-14	13.48
T56	lmm	SL4.0ch06	42921290	3.287872e-14	13.48
T56	lmm	SL4.0ch06	42921290	3.287872e-14	13.48
T56	lmm	SL4.0ch06	42921290	3.287872e-14	13.48
T56	lmm	SL4.0ch06	42921290	3.287872e-14	13.48
T56	lmm	SL4.0ch06	42921290	3.287872e-14	13.48
T56	lmm	SL4.0ch06	42921290	3.287872e-14	13.48
T56	lmm	SL4.0ch06	42921307	3.287872e-14	13.48
T56	lmm	SL4.0ch06	42921307	3.287872e-14	13.48
T56	lmm	SL4.0ch06	42921307	3.287872e-14	13.48
T56	lmm	SL4.0ch06	42921307	3.287872e-14	13.48
T56	lmm	SL4.0ch06	42921307	3.287872e-14	13.48
T56	lmm	SL4.0ch06	42921307	3.287872e-14	13.48
T56	lmm	SL4.0ch06	42921307	3.287872e-14	13.48
T56	lmm	SL4.0ch06	42921307	3.287872e-14	13.48
T56	lmm	SL4.0ch06	42921307	3.287872e-14	13.48
T56	lmm	SL4.0ch06	42921307	3.287872e-14	13.48
T56	lmm	SL4.0ch06	42921307	3.287872e-14	13.48
T56	lmm	SL4.0ch06	42921307	3.287872e-14	13.48
T56	lmm	SL4.0ch06	42921307	3.287872e-14	13.48
T56	lmm	SL4.0ch06	42921307	3.287872e-14	13.48
T56	lmm	SL4.0ch06	42921307	3.287872e-14	13.48
T56	lmm	SL4.0ch06	42921307	3.287872e-14	13.48
T56	lmm	SL4.0ch06	42921307	3.287872e-14	13.48
T56	lmm	SL4.0ch06	42921307	3.287872e-14	13.48
T56	lmm	SL4.0ch06	42921307	3.287872e-14	13.48
T56	lmm	SL4.0ch06	42921307	3.287872e-14	13.48
T56	lmm	SL4.0ch06	42921307	3.287872e-14	13.48
T56	lmm	SL4.0ch06	42921307	3.287872e-14	13.48
T56	lmm	SL4.0ch06	42921307	3.287872e-14	13.48
T56	lmm	SL4.0ch06	42921307	3.287872e-14	13.48
T56	lmm	SL4.0ch06	42921307	3.287872e-14	13.48
T56	lmm	SL4.0ch06	42921307	3.287872e-14	13.48
T56	lmm	SL4.0ch06	42921370	1.230265e-14	13.91
T56	lmm	SL4.0ch06	42921370	1.230265e-14	13.91
T56	lmm	SL4.0ch06	42921370	1.230265e-14	13.91
T56	lmm	SL4.0ch06	42921370	1.230265e-14	13.91
T56	lmm	SL4.0ch06	42921370	1.230265e-14	13.91
T56	lmm	SL4.0ch06	42921370	1.230265e-14	13.91
T56	lmm	SL4.0ch06	42921370	1.230265e-14	13.91
T56	lmm	SL4.0ch06	42921370	1.230265e-14	13.91
T56	lmm	SL4.0ch06	42921370	1.230265e-14	13.91
T56	lmm	SL4.0ch06	42921370	1.230265e-14	13.91
T56	lmm	SL4.0ch06	42921370	1.230265e-14	13.91
T56	lmm	SL4.0ch06	42921370	1.230265e-14	13.91
T56	lmm	SL4.0ch06	42921370	1.230265e-14	13.91
T56	lmm	SL4.0ch06	42921370	1.230265e-14	13.91
T56	lmm	SL4.0ch06	42921370	1.230265e-14	13.91
T56	lmm	SL4.0ch06	42921370	1.230265e-14	13.91
T56	lmm	SL4.0ch06	42921370	1.230265e-14	13.91
T56	lmm	SL4.0ch06	42921370	1.230265e-14	13.91
T56	lmm	SL4.0ch06	42921370	1.230265e-14	13.91
T56	lmm	SL4.0ch06	42921370	1.230265e-14	13.91
T56	lmm	SL4.0ch06	42921370	1.230265e-14	13.91
T56	lmm	SL4.0ch06	42921370	1.230265e-14	13.91
T56	lmm	SL4.0ch06	42921370	1.230265e-14	13.91
T56	lmm	SL4.0ch06	42921370	1.230265e-14	13.91
T56	lmm	SL4.0ch06	42921370	1.230265e-14	13.91
T56	lmm	SL4.0ch06	42921370	1.230265e-14	13.91
T56	lmm	SL4.0ch06	42922418	1.227493e-14	13.91
T56	lmm	SL4.0ch06	42922418	1.227493e-14	13.91
T56	lmm	SL4.0ch06	42922418	1.227493e-14	13.91
T56	lmm	SL4.0ch06	42922418	1.227493e-14	13.91
T56	lmm	SL4.0ch06	42922418	1.227493e-14	13.91
T56	lmm	SL4.0ch06	42922418	1.227493e-14	13.91
T56	lmm	SL4.0ch06	42922418	1.227493e-14	13.91
T56	lmm	SL4.0ch06	42922418	1.227493e-14	13.91
T56	lmm	SL4.0ch06	42922418	1.227493e-14	13.91
T56	lmm	SL4.0ch06	42922418	1.227493e-14	13.91
T56	lmm	SL4.0ch06	42922418	1.227493e-14	13.91
T56	lmm	SL4.0ch06	42922418	1.227493e-14	13.91
T56	lmm	SL4.0ch06	42922418	1.227493e-14	13.91
T56	lmm	SL4.0ch06	42922418	1.227493e-14	13.91
T56	lmm	SL4.0ch06	42922418	1.227493e-14	13.91
T56	lmm	SL4.0ch06	42922418	1.227493e-14	13.91
T56	lmm	SL4.0ch06	42922418	1.227493e-14	13.91
T56	lmm	SL4.0ch06	42922418	1.227493e-14	13.91
T56	lmm	SL4.0ch06	42922418	1.227493e-14	13.91
T56	lmm	SL4.0ch06	42922418	1.227493e-14	13.91
T56	lmm	SL4.0ch06	42922418	1.227493e-14	13.91
T56	lmm	SL4.0ch06	42922418	1.227493e-14	13.91
T56	lmm	SL4.0ch06	42922418	1.227493e-14	13.91
T56	lmm	SL4.0ch06	42922418	1.227493e-14	13.91
T56	lmm	SL4.0ch06	42922418	1.227493e-14	13.91
T56	lmm	SL4.0ch06	42922765	3.042474e-14	13.52
T56	lmm	SL4.0ch06	42922765	3.042474e-14	13.52
T56	lmm	SL4.0ch06	42922765	3.042474e-14	13.52
T56	lmm	SL4.0ch06	42922765	3.042474e-14	13.52
T56	lmm	SL4.0ch06	42922765	3.042474e-14	13.52
T56	lmm	SL4.0ch06	42922765	3.042474e-14	13.52
T56	lmm	SL4.0ch06	42922765	3.042474e-14	13.52
T56	lmm	SL4.0ch06	42922765	3.042474e-14	13.52
T56	lmm	SL4.0ch06	42922765	3.042474e-14	13.52
T56	lmm	SL4.0ch06	42922765	3.042474e-14	13.52
T56	lmm	SL4.0ch06	42922765	3.042474e-14	13.52
T56	lmm	SL4.0ch06	42922765	3.042474e-14	13.52
T56	lmm	SL4.0ch06	42922765	3.042474e-14	13.52
T56	lmm	SL4.0ch06	42922765	3.042474e-14	13.52
T56	lmm	SL4.0ch06	42922765	3.042474e-14	13.52
T56	lmm	SL4.0ch06	42922765	3.042474e-14	13.52
T56	lmm	SL4.0ch06	42922765	3.042474e-14	13.52
T56	lmm	SL4.0ch06	42922765	3.042474e-14	13.52
T56	lmm	SL4.0ch06	42922765	3.042474e-14	13.52
T56	lmm	SL4.0ch06	42922765	3.042474e-14	13.52
T56	lmm	SL4.0ch06	42922765	3.042474e-14	13.52
T56	lmm	SL4.0ch06	42922765	3.042474e-14	13.52
T56	lmm	SL4.0ch06	42922765	3.042474e-14	13.52
T56	lmm	SL4.0ch06	42922765	3.042474e-14	13.52
T56	lmm	SL4.0ch06	42922765	3.042474e-14	13.52
T56	lmm	SL4.0ch06	42923126	1.649407e-14	13.78
T56	lmm	SL4.0ch06	42923126	1.649407e-14	13.78
T56	lmm	SL4.0ch06	42923126	1.649407e-14	13.78
T56	lmm	SL4.0ch06	42923126	1.649407e-14	13.78
T56	lmm	SL4.0ch06	42923126	1.649407e-14	13.78
T56	lmm	SL4.0ch06	42923126	1.649407e-14	13.78
T56	lmm	SL4.0ch06	42923126	1.649407e-14	13.78
T56	lmm	SL4.0ch06	42923126	1.649407e-14	13.78
T56	lmm	SL4.0ch06	42923126	1.649407e-14	13.78
T56	lmm	SL4.0ch06	42923126	1.649407e-14	13.78
T56	lmm	SL4.0ch06	42923126	1.649407e-14	13.78
T56	lmm	SL4.0ch06	42923126	1.649407e-14	13.78
T56	lmm	SL4.0ch06	42923126	1.649407e-14	13.78
T56	lmm	SL4.0ch06	42923126	1.649407e-14	13.78
T56	lmm	SL4.0ch06	42923126	1.649407e-14	13.78
T56	lmm	SL4.0ch06	42923126	1.649407e-14	13.78
T56	lmm	SL4.0ch06	42923126	1.649407e-14	13.78
T56	lmm	SL4.0ch06	42923126	1.649407e-14	13.78
T56	lmm	SL4.0ch06	42923126	1.649407e-14	13.78
T56	lmm	SL4.0ch06	42923126	1.649407e-14	13.78
T56	lmm	SL4.0ch06	42923126	1.649407e-14	13.78
T56	lmm	SL4.0ch06	42923126	1.649407e-14	13.78
T56	lmm	SL4.0ch06	42923126	1.649407e-14	13.78
T56	lmm	SL4.0ch06	42923126	1.649407e-14	13.78
T56	lmm	SL4.0ch06	42923126	1.649407e-14	13.78
T56	lmm	SL4.0ch06	42923183	1.168546e-14	13.93
T56	lmm	SL4.0ch06	42923183	1.168546e-14	13.93
T56	lmm	SL4.0ch06	42923183	1.168546e-14	13.93
T56	lmm	SL4.0ch06	42923183	1.168546e-14	13.93
T56	lmm	SL4.0ch06	42923183	1.168546e-14	13.93
T56	lmm	SL4.0ch06	42923183	1.168546e-14	13.93
T56	lmm	SL4.0ch06	42923183	1.168546e-14	13.93
T56	lmm	SL4.0ch06	42923183	1.168546e-14	13.93
T56	lmm	SL4.0ch06	42923183	1.168546e-14	13.93
T56	lmm	SL4.0ch06	42923183	1.168546e-14	13.93
T56	lmm	SL4.0ch06	42923183	1.168546e-14	13.93
T56	lmm	SL4.0ch06	42923183	1.168546e-14	13.93
T56	lmm	SL4.0ch06	42923183	1.168546e-14	13.93
T56	lmm	SL4.0ch06	42923183	1.168546e-14	13.93
T56	lmm	SL4.0ch06	42923183	1.168546e-14	13.93
T56	lmm	SL4.0ch06	42923183	1.168546e-14	13.93
T56	lmm	SL4.0ch06	42923183	1.168546e-14	13.93
T56	lmm	SL4.0ch06	42923183	1.168546e-14	13.93
T56	lmm	SL4.0ch06	42923183	1.168546e-14	13.93
T56	lmm	SL4.0ch06	42923183	1.168546e-14	13.93
T56	lmm	SL4.0ch06	42923183	1.168546e-14	13.93
T56	lmm	SL4.0ch06	42923183	1.168546e-14	13.93
T56	lmm	SL4.0ch06	42923183	1.168546e-14	13.93
T56	lmm	SL4.0ch06	42923183	1.168546e-14	13.93
T56	lmm	SL4.0ch06	42923183	1.168546e-14	13.93
T56	lmm	SL4.0ch06	42923278	3.287872e-14	13.48
T56	lmm	SL4.0ch06	42923278	3.287872e-14	13.48
T56	lmm	SL4.0ch06	42923278	3.287872e-14	13.48
T56	lmm	SL4.0ch06	42923278	3.287872e-14	13.48
T56	lmm	SL4.0ch06	42923278	3.287872e-14	13.48
T56	lmm	SL4.0ch06	42923278	3.287872e-14	13.48
T56	lmm	SL4.0ch06	42923278	3.287872e-14	13.48
T56	lmm	SL4.0ch06	42923278	3.287872e-14	13.48
T56	lmm	SL4.0ch06	42923278	3.287872e-14	13.48
T56	lmm	SL4.0ch06	42923278	3.287872e-14	13.48
T56	lmm	SL4.0ch06	42923278	3.287872e-14	13.48
T56	lmm	SL4.0ch06	42923278	3.287872e-14	13.48
T56	lmm	SL4.0ch06	42923278	3.287872e-14	13.48
T56	lmm	SL4.0ch06	42923278	3.287872e-14	13.48
T56	lmm	SL4.0ch06	42923278	3.287872e-14	13.48
T56	lmm	SL4.0ch06	42923278	3.287872e-14	13.48
T56	lmm	SL4.0ch06	42923278	3.287872e-14	13.48
T56	lmm	SL4.0ch06	42923278	3.287872e-14	13.48
T56	lmm	SL4.0ch06	42923278	3.287872e-14	13.48
T56	lmm	SL4.0ch06	42923278	3.287872e-14	13.48
T56	lmm	SL4.0ch06	42923278	3.287872e-14	13.48
T56	lmm	SL4.0ch06	42923278	3.287872e-14	13.48
T56	lmm	SL4.0ch06	42923278	3.287872e-14	13.48
T56	lmm	SL4.0ch06	42923278	3.287872e-14	13.48
T56	lmm	SL4.0ch06	42923278	3.287872e-14	13.48
T56	lmm	SL4.0ch06	42923385	1.322832e-14	13.88
T56	lmm	SL4.0ch06	42923385	1.322832e-14	13.88
T56	lmm	SL4.0ch06	42923385	1.322832e-14	13.88
T56	lmm	SL4.0ch06	42923385	1.322832e-14	13.88
T56	lmm	SL4.0ch06	42923385	1.322832e-14	13.88
T56	lmm	SL4.0ch06	42923385	1.322832e-14	13.88
T56	lmm	SL4.0ch06	42923385	1.322832e-14	13.88
T56	lmm	SL4.0ch06	42923385	1.322832e-14	13.88
T56	lmm	SL4.0ch06	42923385	1.322832e-14	13.88
T56	lmm	SL4.0ch06	42923385	1.322832e-14	13.88
T56	lmm	SL4.0ch06	42923385	1.322832e-14	13.88
T56	lmm	SL4.0ch06	42923385	1.322832e-14	13.88
T56	lmm	SL4.0ch06	42923385	1.322832e-14	13.88
T56	lmm	SL4.0ch06	42923385	1.322832e-14	13.88
T56	lmm	SL4.0ch06	42923385	1.322832e-14	13.88
T56	lmm	SL4.0ch06	42923385	1.322832e-14	13.88
T56	lmm	SL4.0ch06	42923385	1.322832e-14	13.88
T56	lmm	SL4.0ch06	42923385	1.322832e-14	13.88
T56	lmm	SL4.0ch06	42923385	1.322832e-14	13.88
T56	lmm	SL4.0ch06	42923385	1.322832e-14	13.88
T56	lmm	SL4.0ch06	42923385	1.322832e-14	13.88
T56	lmm	SL4.0ch06	42923385	1.322832e-14	13.88
T56	lmm	SL4.0ch06	42923385	1.322832e-14	13.88
T56	lmm	SL4.0ch06	42923385	1.322832e-14	13.88
T56	lmm	SL4.0ch06	42923385	1.322832e-14	13.88
T56	lmm	SL4.0ch06	42923441	3.287872e-14	13.48
T56	lmm	SL4.0ch06	42923441	3.287872e-14	13.48
T56	lmm	SL4.0ch06	42923441	3.287872e-14	13.48
T56	lmm	SL4.0ch06	42923441	3.287872e-14	13.48
T56	lmm	SL4.0ch06	42923441	3.287872e-14	13.48
T56	lmm	SL4.0ch06	42923441	3.287872e-14	13.48
T56	lmm	SL4.0ch06	42923441	3.287872e-14	13.48
T56	lmm	SL4.0ch06	42923441	3.287872e-14	13.48
T56	lmm	SL4.0ch06	42923441	3.287872e-14	13.48
T56	lmm	SL4.0ch06	42923441	3.287872e-14	13.48
T56	lmm	SL4.0ch06	42923441	3.287872e-14	13.48
T56	lmm	SL4.0ch06	42923441	3.287872e-14	13.48
T56	lmm	SL4.0ch06	42923441	3.287872e-14	13.48
T56	lmm	SL4.0ch06	42923441	3.287872e-14	13.48
T56	lmm	SL4.0ch06	42923441	3.287872e-14	13.48
T56	lmm	SL4.0ch06	42923441	3.287872e-14	13.48
T56	lmm	SL4.0ch06	42923441	3.287872e-14	13.48
T56	lmm	SL4.0ch06	42923441	3.287872e-14	13.48
T56	lmm	SL4.0ch06	42923441	3.287872e-14	13.48
T56	lmm	SL4.0ch06	42923441	3.287872e-14	13.48
T56	lmm	SL4.0ch06	42923441	3.287872e-14	13.48
T56	lmm	SL4.0ch06	42923441	3.287872e-14	13.48
T56	lmm	SL4.0ch06	42923441	3.287872e-14	13.48
T56	lmm	SL4.0ch06	42923441	3.287872e-14	13.48
T56	lmm	SL4.0ch06	42923441	3.287872e-14	13.48
T56	lmm	SL4.0ch06	42923661	3.430125e-13	12.46
T56	lmm	SL4.0ch06	42923661	3.430125e-13	12.46
T56	lmm	SL4.0ch06	42923661	3.430125e-13	12.46
T56	lmm	SL4.0ch06	42923661	3.430125e-13	12.46
T56	lmm	SL4.0ch06	42923661	3.430125e-13	12.46
T56	lmm	SL4.0ch06	42923661	3.430125e-13	12.46
T56	lmm	SL4.0ch06	42923661	3.430125e-13	12.46
T56	lmm	SL4.0ch06	42923661	3.430125e-13	12.46
T56	lmm	SL4.0ch06	42923661	3.430125e-13	12.46
T56	lmm	SL4.0ch06	42923661	3.430125e-13	12.46
T56	lmm	SL4.0ch06	42923661	3.430125e-13	12.46
T56	lmm	SL4.0ch06	42923661	3.430125e-13	12.46
T56	lmm	SL4.0ch06	42923661	3.430125e-13	12.46
T56	lmm	SL4.0ch06	42923661	3.430125e-13	12.46
T56	lmm	SL4.0ch06	42923661	3.430125e-13	12.46
T56	lmm	SL4.0ch06	42923661	3.430125e-13	12.46
T56	lmm	SL4.0ch06	42923661	3.430125e-13	12.46
T56	lmm	SL4.0ch06	42923661	3.430125e-13	12.46
T56	lmm	SL4.0ch06	42923661	3.430125e-13	12.46
T56	lmm	SL4.0ch06	42923661	3.430125e-13	12.46
T56	lmm	SL4.0ch06	42923661	3.430125e-13	12.46
T56	lmm	SL4.0ch06	42923661	3.430125e-13	12.46
T56	lmm	SL4.0ch06	42923661	3.430125e-13	12.46
T56	lmm	SL4.0ch06	42923661	3.430125e-13	12.46
T56	lmm	SL4.0ch06	42923661	3.430125e-13	12.46
T56	lmm	SL4.0ch06	42923669	3.042474e-14	13.52
T56	lmm	SL4.0ch06	42923669	3.042474e-14	13.52
T56	lmm	SL4.0ch06	42923669	3.042474e-14	13.52
T56	lmm	SL4.0ch06	42923669	3.042474e-14	13.52
T56	lmm	SL4.0ch06	42923669	3.042474e-14	13.52
T56	lmm	SL4.0ch06	42923669	3.042474e-14	13.52
T56	lmm	SL4.0ch06	42923669	3.042474e-14	13.52
T56	lmm	SL4.0ch06	42923669	3.042474e-14	13.52
T56	lmm	SL4.0ch06	42923669	3.042474e-14	13.52
T56	lmm	SL4.0ch06	42923669	3.042474e-14	13.52
T56	lmm	SL4.0ch06	42923669	3.042474e-14	13.52
T56	lmm	SL4.0ch06	42923669	3.042474e-14	13.52
T56	lmm	SL4.0ch06	42923669	3.042474e-14	13.52
T56	lmm	SL4.0ch06	42923669	3.042474e-14	13.52
T56	lmm	SL4.0ch06	42923669	3.042474e-14	13.52
T56	lmm	SL4.0ch06	42923669	3.042474e-14	13.52
T56	lmm	SL4.0ch06	42923669	3.042474e-14	13.52
T56	lmm	SL4.0ch06	42923669	3.042474e-14	13.52
T56	lmm	SL4.0ch06	42923669	3.042474e-14	13.52
T56	lmm	SL4.0ch06	42923669	3.042474e-14	13.52
T56	lmm	SL4.0ch06	42923669	3.042474e-14	13.52
T56	lmm	SL4.0ch06	42923669	3.042474e-14	13.52
T56	lmm	SL4.0ch06	42923669	3.042474e-14	13.52
T56	lmm	SL4.0ch06	42923669	3.042474e-14	13.52
T56	lmm	SL4.0ch06	42923669	3.042474e-14	13.52
T56	lmm	SL4.0ch06	42924084	3.042474e-14	13.52
T56	lmm	SL4.0ch06	42924084	3.042474e-14	13.52
T56	lmm	SL4.0ch06	42924084	3.042474e-14	13.52
T56	lmm	SL4.0ch06	42924084	3.042474e-14	13.52
T56	lmm	SL4.0ch06	42924084	3.042474e-14	13.52
T56	lmm	SL4.0ch06	42924084	3.042474e-14	13.52
T56	lmm	SL4.0ch06	42924084	3.042474e-14	13.52
T56	lmm	SL4.0ch06	42924084	3.042474e-14	13.52
T56	lmm	SL4.0ch06	42924084	3.042474e-14	13.52
T56	lmm	SL4.0ch06	42924084	3.042474e-14	13.52
T56	lmm	SL4.0ch06	42924084	3.042474e-14	13.52
T56	lmm	SL4.0ch06	42924084	3.042474e-14	13.52
T56	lmm	SL4.0ch06	42924084	3.042474e-14	13.52
T56	lmm	SL4.0ch06	42924084	3.042474e-14	13.52
T56	lmm	SL4.0ch06	42924084	3.042474e-14	13.52
T56	lmm	SL4.0ch06	42924084	3.042474e-14	13.52
T56	lmm	SL4.0ch06	42924084	3.042474e-14	13.52
T56	lmm	SL4.0ch06	42924084	3.042474e-14	13.52
T56	lmm	SL4.0ch06	42924084	3.042474e-14	13.52
T56	lmm	SL4.0ch06	42924084	3.042474e-14	13.52
T56	lmm	SL4.0ch06	42924084	3.042474e-14	13.52
T56	lmm	SL4.0ch06	42924084	3.042474e-14	13.52
T56	lmm	SL4.0ch06	42924084	3.042474e-14	13.52
T56	lmm	SL4.0ch06	42924084	3.042474e-14	13.52
T56	lmm	SL4.0ch06	42924084	3.042474e-14	13.52
T56	lmm	SL4.0ch06	42924486	3.042474e-14	13.52
T56	lmm	SL4.0ch06	42924486	3.042474e-14	13.52
T56	lmm	SL4.0ch06	42924486	3.042474e-14	13.52
T56	lmm	SL4.0ch06	42924486	3.042474e-14	13.52
T56	lmm	SL4.0ch06	42924486	3.042474e-14	13.52
T56	lmm	SL4.0ch06	42924486	3.042474e-14	13.52
T56	lmm	SL4.0ch06	42924486	3.042474e-14	13.52
T56	lmm	SL4.0ch06	42924486	3.042474e-14	13.52
T56	lmm	SL4.0ch06	42924486	3.042474e-14	13.52
T56	lmm	SL4.0ch06	42924486	3.042474e-14	13.52
T56	lmm	SL4.0ch06	42924486	3.042474e-14	13.52
T56	lmm	SL4.0ch06	42924486	3.042474e-14	13.52
T56	lmm	SL4.0ch06	42924486	3.042474e-14	13.52
T56	lmm	SL4.0ch06	42924486	3.042474e-14	13.52
T56	lmm	SL4.0ch06	42924486	3.042474e-14	13.52
T56	lmm	SL4.0ch06	42924486	3.042474e-14	13.52
T56	lmm	SL4.0ch06	42924486	3.042474e-14	13.52
T56	lmm	SL4.0ch06	42924486	3.042474e-14	13.52
T56	lmm	SL4.0ch06	42924486	3.042474e-14	13.52
T56	lmm	SL4.0ch06	42924486	3.042474e-14	13.52
T56	lmm	SL4.0ch06	42924486	3.042474e-14	13.52
T56	lmm	SL4.0ch06	42924486	3.042474e-14	13.52
T56	lmm	SL4.0ch06	42924486	3.042474e-14	13.52
T56	lmm	SL4.0ch06	42924486	3.042474e-14	13.52
T56	lmm	SL4.0ch06	42924486	3.042474e-14	13.52
T56	lmm	SL4.0ch06	42924620	1.392776e-12	11.86
T56	lmm	SL4.0ch06	42924620	1.392776e-12	11.86
T56	lmm	SL4.0ch06	42924620	1.392776e-12	11.86
T56	lmm	SL4.0ch06	42924620	1.392776e-12	11.86
T56	lmm	SL4.0ch06	42924620	1.392776e-12	11.86
T56	lmm	SL4.0ch06	42924620	1.392776e-12	11.86
T56	lmm	SL4.0ch06	42924620	1.392776e-12	11.86
T56	lmm	SL4.0ch06	42924620	1.392776e-12	11.86
T56	lmm	SL4.0ch06	42924620	1.392776e-12	11.86
T56	lmm	SL4.0ch06	42924620	1.392776e-12	11.86
T56	lmm	SL4.0ch06	42924620	1.392776e-12	11.86
T56	lmm	SL4.0ch06	42924620	1.392776e-12	11.86
T56	lmm	SL4.0ch06	42924620	1.392776e-12	11.86
T56	lmm	SL4.0ch06	42924620	1.392776e-12	11.86
T56	lmm	SL4.0ch06	42924620	1.392776e-12	11.86
T56	lmm	SL4.0ch06	42924620	1.392776e-12	11.86
T56	lmm	SL4.0ch06	42924620	1.392776e-12	11.86
T56	lmm	SL4.0ch06	42924620	1.392776e-12	11.86
T56	lmm	SL4.0ch06	42924620	1.392776e-12	11.86
T56	lmm	SL4.0ch06	42924620	1.392776e-12	11.86
T56	lmm	SL4.0ch06	42924620	1.392776e-12	11.86
T56	lmm	SL4.0ch06	42924620	1.392776e-12	11.86
T56	lmm	SL4.0ch06	42924620	1.392776e-12	11.86
T56	lmm	SL4.0ch06	42924620	1.392776e-12	11.86
T56	lmm	SL4.0ch06	42924620	1.392776e-12	11.86
T56	lmm	SL4.0ch06	42924994	2.034899e-09	8.69
T56	lmm	SL4.0ch06	42924994	2.034899e-09	8.69
T56	lmm	SL4.0ch06	42924994	2.034899e-09	8.69
T56	lmm	SL4.0ch06	42924994	2.034899e-09	8.69
T56	lmm	SL4.0ch06	42924994	2.034899e-09	8.69
T56	lmm	SL4.0ch06	42924994	2.034899e-09	8.69
T56	lmm	SL4.0ch06	42924994	2.034899e-09	8.69
T56	lmm	SL4.0ch06	42924994	2.034899e-09	8.69
T56	lmm	SL4.0ch06	42924994	2.034899e-09	8.69
T56	lmm	SL4.0ch06	42924994	2.034899e-09	8.69
T56	lmm	SL4.0ch06	42924994	2.034899e-09	8.69
T56	lmm	SL4.0ch06	42924994	2.034899e-09	8.69
T56	lmm	SL4.0ch06	42924994	2.034899e-09	8.69
T56	lmm	SL4.0ch06	42924994	2.034899e-09	8.69
T56	lmm	SL4.0ch06	42924994	2.034899e-09	8.69
T56	lmm	SL4.0ch06	42924994	2.034899e-09	8.69
T56	lmm	SL4.0ch06	42924994	2.034899e-09	8.69
T56	lmm	SL4.0ch06	42924994	2.034899e-09	8.69
T56	lmm	SL4.0ch06	42924994	2.034899e-09	8.69
T56	lmm	SL4.0ch06	42924994	2.034899e-09	8.69
T56	lmm	SL4.0ch06	42924994	2.034899e-09	8.69
T56	lmm	SL4.0ch06	42924994	2.034899e-09	8.69
T56	lmm	SL4.0ch06	42924994	2.034899e-09	8.69
T56	lmm	SL4.0ch06	42924994	2.034899e-09	8.69
T56	lmm	SL4.0ch06	42924994	2.034899e-09	8.69
T56	lmm	SL4.0ch06	42925133	1.417199e-11	10.85
T56	lmm	SL4.0ch06	42925133	1.417199e-11	10.85
T56	lmm	SL4.0ch06	42925133	1.417199e-11	10.85
T56	lmm	SL4.0ch06	42925133	1.417199e-11	10.85
T56	lmm	SL4.0ch06	42925133	1.417199e-11	10.85
T56	lmm	SL4.0ch06	42925133	1.417199e-11	10.85
T56	lmm	SL4.0ch06	42925133	1.417199e-11	10.85
T56	lmm	SL4.0ch06	42925133	1.417199e-11	10.85
T56	lmm	SL4.0ch06	42925133	1.417199e-11	10.85
T56	lmm	SL4.0ch06	42925133	1.417199e-11	10.85
T56	lmm	SL4.0ch06	42925133	1.417199e-11	10.85
T56	lmm	SL4.0ch06	42925133	1.417199e-11	10.85
T56	lmm	SL4.0ch06	42925133	1.417199e-11	10.85
T56	lmm	SL4.0ch06	42925133	1.417199e-11	10.85
T56	lmm	SL4.0ch06	42925133	1.417199e-11	10.85
T56	lmm	SL4.0ch06	42925133	1.417199e-11	10.85
T56	lmm	SL4.0ch06	42925133	1.417199e-11	10.85
T56	lmm	SL4.0ch06	42925133	1.417199e-11	10.85
T56	lmm	SL4.0ch06	42925133	1.417199e-11	10.85
T56	lmm	SL4.0ch06	42925133	1.417199e-11	10.85
T56	lmm	SL4.0ch06	42925133	1.417199e-11	10.85
T56	lmm	SL4.0ch06	42925133	1.417199e-11	10.85
T56	lmm	SL4.0ch06	42925133	1.417199e-11	10.85
[truncated: 560 more rows]

## Sheet: Table S6-LD
CHROM	POS	Pvalue	#NAME?
SL4.0ch06	42349977	3.9084e-08	7.4080009953875
SL4.0ch06	42356763	5.7635e-08	7.23931370250408
SL4.0ch06	42418727	1.0896e-10	9.96273290543129
SL4.0ch06	42479166	1.302e-13	12.8853890157678
SL4.0ch06	42542882	9.8871e-14	13.0049310732851
SL4.0ch06	42565906	2.0663e-13	12.6848066243043
SL4.0ch06	42580107	1.1348e-15	14.9450806728762
SL4.0ch06	42584580	2.0663e-13	12.6848066243043
SL4.0ch06	42613870	3.1639e-18	17.4997772515127
SL4.0ch06	42614975	3.9168e-10	9.40706860387055
SL4.0ch06	42615353	2.0491e-10	9.68843684668009
SL4.0ch06	42616354	1.3694e-09	8.8634696764687
SL4.0ch06	42620647	3.6855e-13	12.4335035844642
SL4.0ch06	42620669	3.6855e-13	12.4335035844642
SL4.0ch06	42621045	9.3743e-12	11.0280611521322
SL4.0ch06	42621149	2.0755e-11	10.6828772622855
SL4.0ch06	42621713	2.9329e-11	10.5327027444482
SL4.0ch06	42621843	2.9329e-11	10.5327027444482
SL4.0ch06	42622258	9.3743e-12	11.0280611521322
SL4.0ch06	42622351	9.3743e-12	11.0280611521322
SL4.0ch06	42622664	1.3652e-11	10.8648037203934
SL4.0ch06	42623118	1.1852e-11	10.926208357192
SL4.0ch06	42629731	9.3743e-12	11.0280611521322
SL4.0ch06	42630813	1.5405e-12	11.812338297347
SL4.0ch06	42632043	1.6466e-11	10.7834118889245
SL4.0ch06	42648700	8.0265e-14	13.0954737899701
SL4.0ch06	42652602	8.7726e-11	10.0568716725055
SL4.0ch06	42653177	8.8792e-09	8.05162616161292
SL4.0ch06	42656605	5.3005e-12	11.2756831611542
SL4.0ch06	42657794	2.8801e-13	12.5405924328331
SL4.0ch06	42658935	2.9132e-13	12.5356296987178
SL4.0ch06	42669696	2.6886e-10	9.57047380570331
SL4.0ch06	42672179	1.2503e-12	11.902985768822
SL4.0ch06	42825631	2.4699e-11	10.6073206298688
SL4.0ch06	42870193	2.501e-15	14.6018863082695
SL4.0ch06	42874022	1.837e-13	12.7358908436942
SL4.0ch06	42877292	1.5178e-11	10.8187854515096
SL4.0ch06	42883643	1.837e-13	12.7358908436942
SL4.0ch06	42892158	1.4266e-14	13.8456977803153
SL4.0ch06	42899594	3.7405e-14	13.4270703409206
SL4.0ch06	42902835	1.4266e-14	13.8456977803153
SL4.0ch06	42903466	1.4266e-14	13.8456977803153
SL4.0ch06	42920672	1.4266e-14	13.8456977803153
SL4.0ch06	42921290	1.5614e-14	13.8064858249713
SL4.0ch06	42921307	1.5614e-14	13.8064858249713
SL4.0ch06	42921370	8.265e-15	14.0827571420925
SL4.0ch06	42922418	7.3458e-15	14.1339609001234
SL4.0ch06	42922765	1.4266e-14	13.8456977803153
SL4.0ch06	42923126	1.0151e-14	13.9934911722247
SL4.0ch06	42923183	7.1947e-15	14.1429873102834
SL4.0ch06	42923278	1.5614e-14	13.8064858249713
SL4.0ch06	42923385	8.0257e-15	14.0955170781905
SL4.0ch06	42923441	1.5614e-14	13.8064858249713
SL4.0ch06	42923661	1.837e-13	12.7358908436942
SL4.0ch06	42923669	1.4266e-14	13.8456977803153
SL4.0ch06	42924084	1.4266e-14	13.8456977803153
SL4.0ch06	42924486	1.4266e-14	13.8456977803153
SL4.0ch06	42924620	7.0104e-13	12.1542572013148
SL4.0ch06	42924994	1.1748e-09	8.93003606214924
SL4.0ch06	42925133	7.1916e-12	11.1431744762559
SL4.0ch06	42925262	1.0161e-14	13.9930635486357
SL4.0ch06	42925429	1.5614e-14	13.8064858249713
SL4.0ch06	42925460	1.5614e-14	13.8064858249713
SL4.0ch06	42925541	1.5614e-14	13.8064858249713
SL4.0ch06	42925549	1.5614e-14	13.8064858249713
SL4.0ch06	42925590	1.5614e-14	13.8064858249713
SL4.0ch06	42925940	1.7724e-15	14.7514382586404
SL4.0ch06	42925962	1.7724e-15	14.7514382586404
SL4.0ch06	42928838	1.7881e-13	12.7476081968188
SL4.0ch06	42931599	1.3991e-12	11.8541512434095
SL4.0ch06	42932319	1.8006e-11	10.7445827541915
SL4.0ch06	42932570	2.5967e-14	13.5855782220574
SL4.0ch06	42932648	1.1118e-14	13.9539733302975
SL4.0ch06	42933294	5.4332e-15	14.2649443079798
SL4.0ch06	42933616	9.1868e-12	11.0368357382717
SL4.0ch06	42933973	1.4266e-14	13.8456977803153
SL4.0ch06	42934209	1.6413e-14	13.7848120305029
SL4.0ch06	42934270	1.3598e-14	13.8665249631619
SL4.0ch06	42943041	1.345e-15	14.8712777156616
SL4.0ch06	42951798	5.1907e-09	8.28477407073771
SL4.0ch06	42962493	2.1361e-08	7.67037841998074
SL4.0ch06	42984704	6.4225e-09	8.19229588706161
SL4.0ch06	42991117	7.1379e-09	8.14642954068302
SL4.0ch06	43021370	2.4831e-08	7.60500579008149
SL4.0ch06	43022231	7.9473e-09	8.09978039263487
SL4.0ch06	43022248	4.4344e-08	7.35316513441559
SL4.0ch06	43028064	2.4831e-08	7.60500579008149
SL4.0ch06	43030988	3.0153e-09	8.52066947229232
SL4.0ch06	43030998	3.0153e-09	8.52066947229232
SL4.0ch06	43031911	1.6135e-08	7.79223103026008

## Sheet: Table S7
Trait	Model	Chr	Pos	Pvalue	'-log10P	MAF	Strand	Distance	COG_class	COG_class_annotation
T56	emmax	SL4.0ch06	42349977	3.91E-08	7.41	0.15	-	5'_91992	--	--
T56	emmax	SL4.0ch06	42349977	3.91E-08	7.41	0.15	-	5'_79382	[IQ]	--
T56	emmax	SL4.0ch06	42349977	3.91E-08	7.41	0.15	+	3'_76435	[K]	Transcription
T56	emmax	SL4.0ch06	42349977	3.91E-08	7.41	0.15	-	5'_64972	[T]	Signal transduction mechanisms
T56	emmax	SL4.0ch06	42349977	3.91E-08	7.41	0.15	+	3'_59056	--	--
T56	emmax	SL4.0ch06	42349977	3.91E-08	7.41	0.15	-	5'_46636	--	--
T56	emmax	SL4.0ch06	42349977	3.91E-08	7.41	0.15	-	5'_39106	--	--
T56	emmax	SL4.0ch06	42349977	3.91E-08	7.41	0.15	-	5'_27373	[G]	Carbohydrate transport and metabolism
T56	emmax	SL4.0ch06	42349977	3.91E-08	7.41	0.15	-	5'_20484	--	--
T56	emmax	SL4.0ch06	42349977	3.91E-08	7.41	0.15	-	5'_18020	--	--
T56	emmax	SL4.0ch06	42349977	3.91E-08	7.41	0.15	-	5'_5517	--	--
T56	emmax	SL4.0ch06	42349977	3.91E-08	7.41	0.15	-	5'_3152	[T]	Signal transduction mechanisms
T56	emmax	SL4.0ch06	42349977	3.91E-08	7.41	0.15	+	3'_388	--	--
T56	emmax	SL4.0ch06	42349977	3.91E-08	7.41	0.15	-	--	--	--
T56	emmax	SL4.0ch06	42349977	3.91E-08	7.41	0.15	-	3'_5371	--	--
T56	emmax	SL4.0ch06	42349977	3.91E-08	7.41	0.15	+	5'_10681	--	--
T56	emmax	SL4.0ch06	42349977	3.91E-08	7.41	0.15	-	3'_12142	--	--
T56	emmax	SL4.0ch06	42349977	3.91E-08	7.41	0.15	-	3'_17687	--	--
T56	emmax	SL4.0ch06	42349977	3.91E-08	7.41	0.15	+	5'_24945	[J]	Translation, ribosomal structure and biogenesis
T56	emmax	SL4.0ch06	42349977	3.91E-08	7.41	0.15	+	5'_28511	--	--
T56	emmax	SL4.0ch06	42349977	3.91E-08	7.41	0.15	+	5'_32753	--	--
T56	emmax	SL4.0ch06	42349977	3.91E-08	7.41	0.15	+	5'_44632	--	--
T56	emmax	SL4.0ch06	42349977	3.91E-08	7.41	0.15	-	3'_57386	--	--
T56	emmax	SL4.0ch06	42349977	3.91E-08	7.41	0.15	+	5'_59313	[C]	Energy production and conversion
T56	emmax	SL4.0ch06	42349977	3.91E-08	7.41	0.15	-	3'_61430	--	--
T56	emmax	SL4.0ch06	42349977	3.91E-08	7.41	0.15	+	5'_66591	--	--
T56	emmax	SL4.0ch06	42349977	3.91E-08	7.41	0.15	+	5'_70699	[O]	Posttranslational modification, protein turnover, chaperones
T56	emmax	SL4.0ch06	42349977	3.91E-08	7.41	0.15	-	3'_75772	[C]	Energy production and conversion
T56	emmax	SL4.0ch06	42349977	3.91E-08	7.41	0.15	-	3'_84850	--	--
T56	emmax	SL4.0ch06	42349977	3.91E-08	7.41	0.15	+	5'_87270	--	--
T56	emmax	SL4.0ch06	42349977	3.91E-08	7.41	0.15	-	3'_89579	--	--
T56	emmax	SL4.0ch06	42356763	5.76E-08	7.24	0.15	-	5'_98778	--	--
T56	emmax	SL4.0ch06	42356763	5.76E-08	7.24	0.15	-	5'_86168	[IQ]	--
T56	emmax	SL4.0ch06	42356763	5.76E-08	7.24	0.15	+	3'_83221	[K]	Transcription
T56	emmax	SL4.0ch06	42356763	5.76E-08	7.24	0.15	-	5'_71758	[T]	Signal transduction mechanisms
T56	emmax	SL4.0ch06	42356763	5.76E-08	7.24	0.15	+	3'_65842	--	--
T56	emmax	SL4.0ch06	42356763	5.76E-08	7.24	0.15	-	5'_53422	--	--
T56	emmax	SL4.0ch06	42356763	5.76E-08	7.24	0.15	-	5'_45892	--	--
T56	emmax	SL4.0ch06	42356763	5.76E-08	7.24	0.15	-	5'_34159	[G]	Carbohydrate transport and metabolism
T56	emmax	SL4.0ch06	42356763	5.76E-08	7.24	0.15	-	5'_27270	--	--
T56	emmax	SL4.0ch06	42356763	5.76E-08	7.24	0.15	-	5'_24806	--	--
T56	emmax	SL4.0ch06	42356763	5.76E-08	7.24	0.15	-	5'_12303	--	--
T56	emmax	SL4.0ch06	42356763	5.76E-08	7.24	0.15	-	5'_9938	[T]	Signal transduction mechanisms
T56	emmax	SL4.0ch06	42356763	5.76E-08	7.24	0.15	+	3'_7174	--	--
T56	emmax	SL4.0ch06	42356763	5.76E-08	7.24	0.15	-	5'_4575	--	--
T56	emmax	SL4.0ch06	42356763	5.76E-08	7.24	0.15	-	5'_891	--	--
T56	emmax	SL4.0ch06	42356763	5.76E-08	7.24	0.15	+	5'_3895	--	--
T56	emmax	SL4.0ch06	42356763	5.76E-08	7.24	0.15	-	3'_5356	--	--
T56	emmax	SL4.0ch06	42356763	5.76E-08	7.24	0.15	-	3'_10901	--	--
T56	emmax	SL4.0ch06	42356763	5.76E-08	7.24	0.15	+	5'_18159	[J]	Translation, ribosomal structure and biogenesis
T56	emmax	SL4.0ch06	42356763	5.76E-08	7.24	0.15	+	5'_21725	--	--
T56	emmax	SL4.0ch06	42356763	5.76E-08	7.24	0.15	+	5'_25967	--	--
T56	emmax	SL4.0ch06	42356763	5.76E-08	7.24	0.15	+	5'_37846	--	--
T56	emmax	SL4.0ch06	42356763	5.76E-08	7.24	0.15	-	3'_50600	--	--
T56	emmax	SL4.0ch06	42356763	5.76E-08	7.24	0.15	+	5'_52527	[C]	Energy production and conversion
T56	emmax	SL4.0ch06	42356763	5.76E-08	7.24	0.15	-	3'_54644	--	--
T56	emmax	SL4.0ch06	42356763	5.76E-08	7.24	0.15	+	5'_59805	--	--
T56	emmax	SL4.0ch06	42356763	5.76E-08	7.24	0.15	+	5'_63913	[O]	Posttranslational modification, protein turnover, chaperones
T56	emmax	SL4.0ch06	42356763	5.76E-08	7.24	0.15	-	3'_68986	[C]	Energy production and conversion
T56	emmax	SL4.0ch06	42356763	5.76E-08	7.24	0.15	-	3'_78064	--	--
T56	emmax	SL4.0ch06	42356763	5.76E-08	7.24	0.15	+	5'_80484	--	--
T56	emmax	SL4.0ch06	42356763	5.76E-08	7.24	0.15	-	3'_82793	--	--
T56	emmax	SL4.0ch06	42356763	5.76E-08	7.24	0.15	+	5'_94294	--	--
T56	emmax	SL4.0ch06	42356763	5.76E-08	7.24	0.15	+	5'_99711	--	--
T56	emmax	SL4.0ch06	42418727	1.09E-10	9.96	0.19	-	5'_96123	[G]	Carbohydrate transport and metabolism
T56	emmax	SL4.0ch06	42418727	1.09E-10	9.96	0.19	-	5'_89234	--	--
T56	emmax	SL4.0ch06	42418727	1.09E-10	9.96	0.19	-	5'_86770	--	--
T56	emmax	SL4.0ch06	42418727	1.09E-10	9.96	0.19	-	5'_74267	--	--
T56	emmax	SL4.0ch06	42418727	1.09E-10	9.96	0.19	-	5'_71902	[T]	Signal transduction mechanisms
T56	emmax	SL4.0ch06	42418727	1.09E-10	9.96	0.19	+	3'_69138	--	--
T56	emmax	SL4.0ch06	42418727	1.09E-10	9.96	0.19	-	5'_66539	--	--
T56	emmax	SL4.0ch06	42418727	1.09E-10	9.96	0.19	-	5'_62855	--	--
T56	emmax	SL4.0ch06	42418727	1.09E-10	9.96	0.19	+	3'_56957	--	--
T56	emmax	SL4.0ch06	42418727	1.09E-10	9.96	0.19	-	5'_55009	--	--
T56	emmax	SL4.0ch06	42418727	1.09E-10	9.96	0.19	-	5'_49395	--	--
T56	emmax	SL4.0ch06	42418727	1.09E-10	9.96	0.19	+	3'_40872	[J]	Translation, ribosomal structure and biogenesis
T56	emmax	SL4.0ch06	42418727	1.09E-10	9.96	0.19	+	3'_36747	--	--
T56	emmax	SL4.0ch06	42418727	1.09E-10	9.96	0.19	+	3'_33793	--	--
T56	emmax	SL4.0ch06	42418727	1.09E-10	9.96	0.19	+	3'_21134	--	--
T56	emmax	SL4.0ch06	42418727	1.09E-10	9.96	0.19	-	5'_10249	--	--
T56	emmax	SL4.0ch06	42418727	1.09E-10	9.96	0.19	+	3'_9112	[C]	Energy production and conversion
T56	emmax	SL4.0ch06	42418727	1.09E-10	9.96	0.19	-	5'_4879	--	--
T56	emmax	SL4.0ch06	42418727	1.09E-10	9.96	0.19	+	3'_1749	--	--
T56	emmax	SL4.0ch06	42418727	1.09E-10	9.96	0.19	+	5'_1949	[O]	Posttranslational modification, protein turnover, chaperones
T56	emmax	SL4.0ch06	42418727	1.09E-10	9.96	0.19	-	3'_7022	[C]	Energy production and conversion
T56	emmax	SL4.0ch06	42418727	1.09E-10	9.96	0.19	-	3'_16100	--	--
T56	emmax	SL4.0ch06	42418727	1.09E-10	9.96	0.19	+	5'_18520	--	--
T56	emmax	SL4.0ch06	42418727	1.09E-10	9.96	0.19	-	3'_20829	--	--
T56	emmax	SL4.0ch06	42418727	1.09E-10	9.96	0.19	+	5'_32330	--	--
T56	emmax	SL4.0ch06	42418727	1.09E-10	9.96	0.19	+	5'_37747	--	--
T56	emmax	SL4.0ch06	42418727	1.09E-10	9.96	0.19	+	5'_44667	--	--
T56	emmax	SL4.0ch06	42418727	1.09E-10	9.96	0.19	+	5'_52472	--	--
T56	emmax	SL4.0ch06	42418727	1.09E-10	9.96	0.19	-	3'_53233	--	--
T56	emmax	SL4.0ch06	42418727	1.09E-10	9.96	0.19	-	3'_62042	[R]	General function prediction only
T56	emmax	SL4.0ch06	42418727	1.09E-10	9.96	0.19	-	3'_64996	--	--
T56	emmax	SL4.0ch06	42418727	1.09E-10	9.96	0.19	-	3'_68235	--	--
T56	emmax	SL4.0ch06	42418727	1.09E-10	9.96	0.19	-	3'_72245	--	--
T56	emmax	SL4.0ch06	42418727	1.09E-10	9.96	0.19	-	3'_78965	--	--
T56	emmax	SL4.0ch06	42418727	1.09E-10	9.96	0.19	+	5'_90257	[K]	Transcription
T56	emmax	SL4.0ch06	42418727	1.09E-10	9.96	0.19	-	3'_95466	--	--
T56	emmax	SL4.0ch06	42479166	1.30E-13	12.89	0.19	+	3'_97186	--	--
T56	emmax	SL4.0ch06	42479166	1.30E-13	12.89	0.19	+	3'_94232	--	--
T56	emmax	SL4.0ch06	42479166	1.30E-13	12.89	0.19	+	3'_81573	--	--
T56	emmax	SL4.0ch06	42479166	1.30E-13	12.89	0.19	-	5'_70688	--	--
T56	emmax	SL4.0ch06	42479166	1.30E-13	12.89	0.19	+	3'_69551	[C]	Energy production and conversion
T56	emmax	SL4.0ch06	42479166	1.30E-13	12.89	0.19	-	5'_65318	--	--
T56	emmax	SL4.0ch06	42479166	1.30E-13	12.89	0.19	+	3'_62188	--	--
T56	emmax	SL4.0ch06	42479166	1.30E-13	12.89	0.19	+	3'_54352	[O]	Posttranslational modification, protein turnover, chaperones
T56	emmax	SL4.0ch06	42479166	1.30E-13	12.89	0.19	-	5'_45766	[C]	Energy production and conversion
T56	emmax	SL4.0ch06	42479166	1.30E-13	12.89	0.19	-	5'_42656	--	--
T56	emmax	SL4.0ch06	42479166	1.30E-13	12.89	0.19	+	3'_39991	--	--
T56	emmax	SL4.0ch06	42479166	1.30E-13	12.89	0.19	-	5'_33040	--	--
T56	emmax	SL4.0ch06	42479166	1.30E-13	12.89	0.19	+	3'_26199	--	--
T56	emmax	SL4.0ch06	42479166	1.30E-13	12.89	0.19	+	3'_20966	--	--
T56	emmax	SL4.0ch06	42479166	1.30E-13	12.89	0.19	+	3'_14312	--	--
T56	emmax	SL4.0ch06	42479166	1.30E-13	12.89	0.19	+	3'_7455	--	--
T56	emmax	SL4.0ch06	42479166	1.30E-13	12.89	0.19	-	5'_1851	--	--
T56	emmax	SL4.0ch06	42479166	1.30E-13	12.89	0.19	-	3'_1603	[R]	General function prediction only
T56	emmax	SL4.0ch06	42479166	1.30E-13	12.89	0.19	-	3'_4557	--	--
T56	emmax	SL4.0ch06	42479166	1.30E-13	12.89	0.19	-	3'_7796	--	--
T56	emmax	SL4.0ch06	42479166	1.30E-13	12.89	0.19	-	3'_11806	--	--
T56	emmax	SL4.0ch06	42479166	1.30E-13	12.89	0.19	-	3'_18526	--	--
T56	emmax	SL4.0ch06	42479166	1.30E-13	12.89	0.19	+	5'_29818	[K]	Transcription
T56	emmax	SL4.0ch06	42479166	1.30E-13	12.89	0.19	-	3'_35027	--	--
T56	emmax	SL4.0ch06	42479166	1.30E-13	12.89	0.19	-	3'_39899	--	--
T56	emmax	SL4.0ch06	42479166	1.30E-13	12.89	0.19	+	5'_43366	--	--
T56	emmax	SL4.0ch06	42479166	1.30E-13	12.89	0.19	+	5'_48123	--	--
T56	emmax	SL4.0ch06	42479166	1.30E-13	12.89	0.19	+	5'_51380	--	--
T56	emmax	SL4.0ch06	42479166	1.30E-13	12.89	0.19	-	3'_56665	--	--
T56	emmax	SL4.0ch06	42479166	1.30E-13	12.89	0.19	+	5'_59081	--	--
T56	emmax	SL4.0ch06	42479166	1.30E-13	12.89	0.19	-	3'_64252	--	--
T56	emmax	SL4.0ch06	42479166	1.30E-13	12.89	0.19	+	5'_71978	--	--
T56	emmax	SL4.0ch06	42479166	1.30E-13	12.89	0.19	+	5'_81810	--	--
T56	emmax	SL4.0ch06	42479166	1.30E-13	12.89	0.19	-	3'_87835	--	--
T56	emmax	SL4.0ch06	42479166	1.30E-13	12.89	0.19	+	5'_93537	--	--
T56	emmax	SL4.0ch06	42542882	9.89E-14	13	0.17	-	5'_96756	--	--
T56	emmax	SL4.0ch06	42542882	9.89E-14	13	0.17	+	3'_89915	--	--
T56	emmax	SL4.0ch06	42542882	9.89E-14	13	0.17	+	3'_84682	--	--
T56	emmax	SL4.0ch06	42542882	9.89E-14	13	0.17	+	3'_78028	--	--
T56	emmax	SL4.0ch06	42542882	9.89E-14	13	0.17	+	3'_71171	--	--
T56	emmax	SL4.0ch06	42542882	9.89E-14	13	0.17	-	5'_65567	--	--
T56	emmax	SL4.0ch06	42542882	9.89E-14	13	0.17	-	5'_59740	[R]	General function prediction only
T56	emmax	SL4.0ch06	42542882	9.89E-14	13	0.17	-	5'_55982	--	--
T56	emmax	SL4.0ch06	42542882	9.89E-14	13	0.17	-	5'_55753	--	--
T56	emmax	SL4.0ch06	42542882	9.89E-14	13	0.17	-	5'_51075	--	--
T56	emmax	SL4.0ch06	42542882	9.89E-14	13	0.17	-	5'_42857	--	--
T56	emmax	SL4.0ch06	42542882	9.89E-14	13	0.17	+	3'_28844	[K]	Transcription
T56	emmax	SL4.0ch06	42542882	9.89E-14	13	0.17	-	5'_24742	--	--
T56	emmax	SL4.0ch06	42542882	9.89E-14	13	0.17	-	5'_23627	--	--
T56	emmax	SL4.0ch06	42542882	9.89E-14	13	0.17	+	3'_17580	--	--
T56	emmax	SL4.0ch06	42542882	9.89E-14	13	0.17	+	3'_14640	--	--
T56	emmax	SL4.0ch06	42542882	9.89E-14	13	0.17	+	3'_9341	--	--
T56	emmax	SL4.0ch06	42542882	9.89E-14	13	0.17	-	5'_5246	--	--
T56	emmax	SL4.0ch06	42542882	9.89E-14	13	0.17	+	3'_693	--	--
T56	emmax	SL4.0ch06	42542882	9.89E-14	13	0.17	-	3'_536	--	--
T56	emmax	SL4.0ch06	42542882	9.89E-14	13	0.17	+	5'_8262	--	--
T56	emmax	SL4.0ch06	42542882	9.89E-14	13	0.17	+	5'_18094	--	--
T56	emmax	SL4.0ch06	42542882	9.89E-14	13	0.17	-	3'_24119	--	--
T56	emmax	SL4.0ch06	42542882	9.89E-14	13	0.17	+	5'_29821	--	--
T56	emmax	SL4.0ch06	42542882	9.89E-14	13	0.17	+	5'_37838	--	--
T56	emmax	SL4.0ch06	42542882	9.89E-14	13	0.17	-	3'_40629	--	--
T56	emmax	SL4.0ch06	42542882	9.89E-14	13	0.17	+	5'_50076	--	--
T56	emmax	SL4.0ch06	42542882	9.89E-14	13	0.17	+	5'_52217	--	--
T56	emmax	SL4.0ch06	42542882	9.89E-14	13	0.17	-	3'_59555	--	--
T56	emmax	SL4.0ch06	42542882	9.89E-14	13	0.17	-	3'_61650	--	--
T56	emmax	SL4.0ch06	42542882	9.89E-14	13	0.17	+	5'_66373	--	--
T56	emmax	SL4.0ch06	42542882	9.89E-14	13	0.17	+	5'_67871	--	--
T56	emmax	SL4.0ch06	42542882	9.89E-14	13	0.17	+	5'_69934	--	--
T56	emmax	SL4.0ch06	42542882	9.89E-14	13	0.17	+	5'_74727	--	--
T56	emmax	SL4.0ch06	42542882	9.89E-14	13	0.17	+	5'_77210	--	--
T56	emmax	SL4.0ch06	42542882	9.89E-14	13	0.17	+	5'_82869	--	--
T56	emmax	SL4.0ch06	42542882	9.89E-14	13	0.17	+	5'_87193	--	--
T56	emmax	SL4.0ch06	42542882	9.89E-14	13	0.17	+	5'_88550	[V]	Defense mechanisms
T56	emmax	SL4.0ch06	42542882	9.89E-14	13	0.17	-	3'_94697	--	--
T56	emmax	SL4.0ch06	42542882	9.89E-14	13	0.17	-	3'_98872	--	--
T56	emmax	SL4.0ch06	42565906	2.07E-13	12.68	0.17	+	3'_94195	--	--
T56	emmax	SL4.0ch06	42565906	2.07E-13	12.68	0.17	-	5'_88591	--	--
T56	emmax	SL4.0ch06	42565906	2.07E-13	12.68	0.17	-	5'_82764	[R]	General function prediction only
T56	emmax	SL4.0ch06	42565906	2.07E-13	12.68	0.17	-	5'_79006	--	--
T56	emmax	SL4.0ch06	42565906	2.07E-13	12.68	0.17	-	5'_78777	--	--
T56	emmax	SL4.0ch06	42565906	2.07E-13	12.68	0.17	-	5'_74099	--	--
T56	emmax	SL4.0ch06	42565906	2.07E-13	12.68	0.17	-	5'_65881	--	--
T56	emmax	SL4.0ch06	42565906	2.07E-13	12.68	0.17	+	3'_51868	[K]	Transcription
T56	emmax	SL4.0ch06	42565906	2.07E-13	12.68	0.17	-	5'_47766	--	--
T56	emmax	SL4.0ch06	42565906	2.07E-13	12.68	0.17	-	5'_46651	--	--
T56	emmax	SL4.0ch06	42565906	2.07E-13	12.68	0.17	+	3'_40604	--	--
T56	emmax	SL4.0ch06	42565906	2.07E-13	12.68	0.17	+	3'_37664	--	--
T56	emmax	SL4.0ch06	42565906	2.07E-13	12.68	0.17	+	3'_32365	--	--
T56	emmax	SL4.0ch06	42565906	2.07E-13	12.68	0.17	-	5'_28270	--	--
T56	emmax	SL4.0ch06	42565906	2.07E-13	12.68	0.17	+	3'_23717	--	--
T56	emmax	SL4.0ch06	42565906	2.07E-13	12.68	0.17	-	5'_21116	--	--
T56	emmax	SL4.0ch06	42565906	2.07E-13	12.68	0.17	+	3'_6121	--	--
T56	emmax	SL4.0ch06	42565906	2.07E-13	12.68	0.17	+	--	--	--
T56	emmax	SL4.0ch06	42565906	2.07E-13	12.68	0.17	-	3'_1095	--	--
T56	emmax	SL4.0ch06	42565906	2.07E-13	12.68	0.17	+	5'_6797	--	--
T56	emmax	SL4.0ch06	42565906	2.07E-13	12.68	0.17	+	5'_14814	--	--
T56	emmax	SL4.0ch06	42565906	2.07E-13	12.68	0.17	-	3'_17605	--	--
T56	emmax	SL4.0ch06	42565906	2.07E-13	12.68	0.17	+	5'_27052	--	--
T56	emmax	SL4.0ch06	42565906	2.07E-13	12.68	0.17	+	5'_29193	--	--
T56	emmax	SL4.0ch06	42565906	2.07E-13	12.68	0.17	-	3'_36531	--	--
T56	emmax	SL4.0ch06	42565906	2.07E-13	12.68	0.17	-	3'_38626	--	--
T56	emmax	SL4.0ch06	42565906	2.07E-13	12.68	0.17	+	5'_43349	--	--
T56	emmax	SL4.0ch06	42565906	2.07E-13	12.68	0.17	+	5'_44847	--	--
T56	emmax	SL4.0ch06	42565906	2.07E-13	12.68	0.17	+	5'_46910	--	--
T56	emmax	SL4.0ch06	42565906	2.07E-13	12.68	0.17	+	5'_51703	--	--
T56	emmax	SL4.0ch06	42565906	2.07E-13	12.68	0.17	+	5'_54186	--	--
T56	emmax	SL4.0ch06	42565906	2.07E-13	12.68	0.17	+	5'_59845	--	--
T56	emmax	SL4.0ch06	42565906	2.07E-13	12.68	0.17	+	5'_64169	--	--
T56	emmax	SL4.0ch06	42565906	2.07E-13	12.68	0.17	+	5'_65526	[V]	Defense mechanisms
T56	emmax	SL4.0ch06	42565906	2.07E-13	12.68	0.17	-	3'_71673	--	--
T56	emmax	SL4.0ch06	42565906	2.07E-13	12.68	0.17	-	3'_75848	--	--
T56	emmax	SL4.0ch06	42565906	2.07E-13	12.68	0.17	+	5'_85683	--	--
T56	emmax	SL4.0ch06	42565906	2.07E-13	12.68	0.17	-	3'_88992	--	--
T56	emmax	SL4.0ch06	42565906	2.07E-13	12.68	0.17	-	3'_92106	--	--
T56	emmax	SL4.0ch06	42565906	2.07E-13	12.68	0.17	+	5'_95463	--	--
T56	emmax	SL4.0ch06	42565906	2.07E-13	12.68	0.17	-	3'_98185	[O]	Posttranslational modification, protein turnover, chaperones
T56	emmax	SL4.0ch06	42580107	1.13E-15	14.95	0.17	-	5'_96965	[R]	General function prediction only
T56	emmax	SL4.0ch06	42580107	1.13E-15	14.95	0.17	-	5'_93207	--	--
T56	emmax	SL4.0ch06	42580107	1.13E-15	14.95	0.17	-	5'_92978	--	--
T56	emmax	SL4.0ch06	42580107	1.13E-15	14.95	0.17	-	5'_88300	--	--
T56	emmax	SL4.0ch06	42580107	1.13E-15	14.95	0.17	-	5'_80082	--	--
T56	emmax	SL4.0ch06	42580107	1.13E-15	14.95	0.17	+	3'_66069	[K]	Transcription
T56	emmax	SL4.0ch06	42580107	1.13E-15	14.95	0.17	-	5'_61967	--	--
T56	emmax	SL4.0ch06	42580107	1.13E-15	14.95	0.17	-	5'_60852	--	--
T56	emmax	SL4.0ch06	42580107	1.13E-15	14.95	0.17	+	3'_54805	--	--
T56	emmax	SL4.0ch06	42580107	1.13E-15	14.95	0.17	+	3'_51865	--	--
T56	emmax	SL4.0ch06	42580107	1.13E-15	14.95	0.17	+	3'_46566	--	--
T56	emmax	SL4.0ch06	42580107	1.13E-15	14.95	0.17	-	5'_42471	--	--
T56	emmax	SL4.0ch06	42580107	1.13E-15	14.95	0.17	+	3'_37918	--	--
T56	emmax	SL4.0ch06	42580107	1.13E-15	14.95	0.17	-	5'_35317	--	--
T56	emmax	SL4.0ch06	42580107	1.13E-15	14.95	0.17	+	3'_20322	--	--
T56	emmax	SL4.0ch06	42580107	1.13E-15	14.95	0.17	+	3'_13392	--	--
T56	emmax	SL4.0ch06	42580107	1.13E-15	14.95	0.17	-	5'_9520	--	--
T56	emmax	SL4.0ch06	42580107	1.13E-15	14.95	0.17	+	3'_214	--	--
T56	emmax	SL4.0ch06	42580107	1.13E-15	14.95	0.17	+	5'_613	--	--
T56	emmax	SL4.0ch06	42580107	1.13E-15	14.95	0.17	-	3'_3404	--	--
T56	emmax	SL4.0ch06	42580107	1.13E-15	14.95	0.17	+	5'_12851	--	--
T56	emmax	SL4.0ch06	42580107	1.13E-15	14.95	0.17	+	5'_14992	--	--
T56	emmax	SL4.0ch06	42580107	1.13E-15	14.95	0.17	-	3'_22330	--	--
T56	emmax	SL4.0ch06	42580107	1.13E-15	14.95	0.17	-	3'_24425	--	--
T56	emmax	SL4.0ch06	42580107	1.13E-15	14.95	0.17	+	5'_29148	--	--
T56	emmax	SL4.0ch06	42580107	1.13E-15	14.95	0.17	+	5'_30646	--	--
T56	emmax	SL4.0ch06	42580107	1.13E-15	14.95	0.17	+	5'_32709	--	--
T56	emmax	SL4.0ch06	42580107	1.13E-15	14.95	0.17	+	5'_37502	--	--
T56	emmax	SL4.0ch06	42580107	1.13E-15	14.95	0.17	+	5'_39985	--	--
T56	emmax	SL4.0ch06	42580107	1.13E-15	14.95	0.17	+	5'_45644	--	--
T56	emmax	SL4.0ch06	42580107	1.13E-15	14.95	0.17	+	5'_49968	--	--
T56	emmax	SL4.0ch06	42580107	1.13E-15	14.95	0.17	+	5'_51325	[V]	Defense mechanisms
T56	emmax	SL4.0ch06	42580107	1.13E-15	14.95	0.17	-	3'_57472	--	--
T56	emmax	SL4.0ch06	42580107	1.13E-15	14.95	0.17	-	3'_61647	--	--
T56	emmax	SL4.0ch06	42580107	1.13E-15	14.95	0.17	+	5'_71482	--	--
T56	emmax	SL4.0ch06	42580107	1.13E-15	14.95	0.17	-	3'_74791	--	--
T56	emmax	SL4.0ch06	42580107	1.13E-15	14.95	0.17	-	3'_77905	--	--
T56	emmax	SL4.0ch06	42580107	1.13E-15	14.95	0.17	+	5'_81262	--	--
T56	emmax	SL4.0ch06	42580107	1.13E-15	14.95	0.17	-	3'_83984	[O]	Posttranslational modification, protein turnover, chaperones
T56	emmax	SL4.0ch06	42580107	1.13E-15	14.95	0.17	-	3'_86355	--	--
T56	emmax	SL4.0ch06	42580107	1.13E-15	14.95	0.17	+	5'_91058	--	--
T56	emmax	SL4.0ch06	42580107	1.13E-15	14.95	0.17	+	5'_96682	[R]	General function prediction only
T56	emmax	SL4.0ch06	42584580	2.07E-13	12.68	0.17	-	5'_97680	--	--
T56	emmax	SL4.0ch06	42584580	2.07E-13	12.68	0.17	-	5'_97451	--	--
T56	emmax	SL4.0ch06	42584580	2.07E-13	12.68	0.17	-	5'_92773	--	--
T56	emmax	SL4.0ch06	42584580	2.07E-13	12.68	0.17	-	5'_84555	--	--
T56	emmax	SL4.0ch06	42584580	2.07E-13	12.68	0.17	+	3'_70542	[K]	Transcription
T56	emmax	SL4.0ch06	42584580	2.07E-13	12.68	0.17	-	5'_66440	--	--
T56	emmax	SL4.0ch06	42584580	2.07E-13	12.68	0.17	-	5'_65325	--	--
T56	emmax	SL4.0ch06	42584580	2.07E-13	12.68	0.17	+	3'_59278	--	--
T56	emmax	SL4.0ch06	42584580	2.07E-13	12.68	0.17	+	3'_56338	--	--
T56	emmax	SL4.0ch06	42584580	2.07E-13	12.68	0.17	+	3'_51039	--	--
T56	emmax	SL4.0ch06	42584580	2.07E-13	12.68	0.17	-	5'_46944	--	--
T56	emmax	SL4.0ch06	42584580	2.07E-13	12.68	0.17	+	3'_42391	--	--
T56	emmax	SL4.0ch06	42584580	2.07E-13	12.68	0.17	-	5'_39790	--	--
T56	emmax	SL4.0ch06	42584580	2.07E-13	12.68	0.17	+	3'_24795	--	--
T56	emmax	SL4.0ch06	42584580	2.07E-13	12.68	0.17	+	3'_17865	--	--
T56	emmax	SL4.0ch06	42584580	2.07E-13	12.68	0.17	-	5'_13993	--	--
T56	emmax	SL4.0ch06	42584580	2.07E-13	12.68	0.17	+	3'_4687	--	--
T56	emmax	SL4.0ch06	42584580	2.07E-13	12.68	0.17	+	3'_1131	--	--
T56	emmax	SL4.0ch06	42584580	2.07E-13	12.68	0.17	-	--	--	--
T56	emmax	SL4.0ch06	42584580	2.07E-13	12.68	0.17	+	5'_8378	--	--
T56	emmax	SL4.0ch06	42584580	2.07E-13	12.68	0.17	+	5'_10519	--	--
T56	emmax	SL4.0ch06	42584580	2.07E-13	12.68	0.17	-	3'_17857	--	--
T56	emmax	SL4.0ch06	42584580	2.07E-13	12.68	0.17	-	3'_19952	--	--
T56	emmax	SL4.0ch06	42584580	2.07E-13	12.68	0.17	+	5'_24675	--	--
T56	emmax	SL4.0ch06	42584580	2.07E-13	12.68	0.17	+	5'_26173	--	--
T56	emmax	SL4.0ch06	42584580	2.07E-13	12.68	0.17	+	5'_28236	--	--
T56	emmax	SL4.0ch06	42584580	2.07E-13	12.68	0.17	+	5'_33029	--	--
T56	emmax	SL4.0ch06	42584580	2.07E-13	12.68	0.17	+	5'_35512	--	--
T56	emmax	SL4.0ch06	42584580	2.07E-13	12.68	0.17	+	5'_41171	--	--
T56	emmax	SL4.0ch06	42584580	2.07E-13	12.68	0.17	+	5'_45495	--	--
T56	emmax	SL4.0ch06	42584580	2.07E-13	12.68	0.17	+	5'_46852	[V]	Defense mechanisms
T56	emmax	SL4.0ch06	42584580	2.07E-13	12.68	0.17	-	3'_52999	--	--
T56	emmax	SL4.0ch06	42584580	2.07E-13	12.68	0.17	-	3'_57174	--	--
T56	emmax	SL4.0ch06	42584580	2.07E-13	12.68	0.17	+	5'_67009	--	--
T56	emmax	SL4.0ch06	42584580	2.07E-13	12.68	0.17	-	3'_70318	--	--
T56	emmax	SL4.0ch06	42584580	2.07E-13	12.68	0.17	-	3'_73432	--	--
T56	emmax	SL4.0ch06	42584580	2.07E-13	12.68	0.17	+	5'_76789	--	--
T56	emmax	SL4.0ch06	42584580	2.07E-13	12.68	0.17	-	3'_79511	[O]	Posttranslational modification, protein turnover, chaperones
T56	emmax	SL4.0ch06	42584580	2.07E-13	12.68	0.17	-	3'_81882	--	--
T56	emmax	SL4.0ch06	42584580	2.07E-13	12.68	0.17	+	5'_86585	--	--
T56	emmax	SL4.0ch06	42584580	2.07E-13	12.68	0.17	+	5'_92209	[R]	General function prediction only
T56	emmax	SL4.0ch06	42584580	2.07E-13	12.68	0.17	+	5'_97098	--	--
T56	emmax	SL4.0ch06	42584580	2.07E-13	12.68	0.17	-	3'_98459	[Q]	Secondary metabolites biosynthesis, transport and catabolism
T56	emmax	SL4.0ch06	42613870	3.16E-18	17.5	0.15	+	3'_99832	[K]	Transcription
T56	emmax	SL4.0ch06	42613870	3.16E-18	17.5	0.15	-	5'_95730	--	--
T56	emmax	SL4.0ch06	42613870	3.16E-18	17.5	0.15	-	5'_94615	--	--
T56	emmax	SL4.0ch06	42613870	3.16E-18	17.5	0.15	+	3'_88568	--	--
T56	emmax	SL4.0ch06	42613870	3.16E-18	17.5	0.15	+	3'_85628	--	--
T56	emmax	SL4.0ch06	42613870	3.16E-18	17.5	0.15	+	3'_80329	--	--
T56	emmax	SL4.0ch06	42613870	3.16E-18	17.5	0.15	-	5'_76234	--	--
T56	emmax	SL4.0ch06	42613870	3.16E-18	17.5	0.15	+	3'_71681	--	--
T56	emmax	SL4.0ch06	42613870	3.16E-18	17.5	0.15	-	5'_69080	--	--
T56	emmax	SL4.0ch06	42613870	3.16E-18	17.5	0.15	+	3'_54085	--	--
T56	emmax	SL4.0ch06	42613870	3.16E-18	17.5	0.15	+	3'_47155	--	--
T56	emmax	SL4.0ch06	42613870	3.16E-18	17.5	0.15	-	5'_43283	--	--
T56	emmax	SL4.0ch06	42613870	3.16E-18	17.5	0.15	+	3'_33977	--	--
T56	emmax	SL4.0ch06	42613870	3.16E-18	17.5	0.15	+	3'_30421	--	--
T56	emmax	SL4.0ch06	42613870	3.16E-18	17.5	0.15	-	5'_29290	--	--
T56	emmax	SL4.0ch06	42613870	3.16E-18	17.5	0.15	+	3'_18942	--	--
T56	emmax	SL4.0ch06	42613870	3.16E-18	17.5	0.15	+	3'_18595	--	--
T56	emmax	SL4.0ch06	42613870	3.16E-18	17.5	0.15	-	5'_9961	--	--
T56	emmax	SL4.0ch06	42613870	3.16E-18	17.5	0.15	-	5'_7869	--	--
T56	emmax	SL4.0ch06	42613870	3.16E-18	17.5	0.15	+	3'_3159	--	--
T56	emmax	SL4.0ch06	42613870	3.16E-18	17.5	0.15	+	3'_2560	--	--
T56	emmax	SL4.0ch06	42613870	3.16E-18	17.5	0.15	+	--	--	--
T56	emmax	SL4.0ch06	42613870	3.16E-18	17.5	0.15	+	5'_3739	--	--
T56	emmax	SL4.0ch06	42613870	3.16E-18	17.5	0.15	+	5'_6222	--	--
T56	emmax	SL4.0ch06	42613870	3.16E-18	17.5	0.15	+	5'_11881	--	--
T56	emmax	SL4.0ch06	42613870	3.16E-18	17.5	0.15	+	5'_16205	--	--
T56	emmax	SL4.0ch06	42613870	3.16E-18	17.5	0.15	+	5'_17562	[V]	Defense mechanisms
T56	emmax	SL4.0ch06	42613870	3.16E-18	17.5	0.15	-	3'_23709	--	--
T56	emmax	SL4.0ch06	42613870	3.16E-18	17.5	0.15	-	3'_27884	--	--
T56	emmax	SL4.0ch06	42613870	3.16E-18	17.5	0.15	+	5'_37719	--	--
T56	emmax	SL4.0ch06	42613870	3.16E-18	17.5	0.15	-	3'_41028	--	--
T56	emmax	SL4.0ch06	42613870	3.16E-18	17.5	0.15	-	3'_44142	--	--
T56	emmax	SL4.0ch06	42613870	3.16E-18	17.5	0.15	+	5'_47499	--	--
T56	emmax	SL4.0ch06	42613870	3.16E-18	17.5	0.15	-	3'_50221	[O]	Posttranslational modification, protein turnover, chaperones
T56	emmax	SL4.0ch06	42613870	3.16E-18	17.5	0.15	-	3'_52592	--	--
T56	emmax	SL4.0ch06	42613870	3.16E-18	17.5	0.15	+	5'_57295	--	--
T56	emmax	SL4.0ch06	42613870	3.16E-18	17.5	0.15	+	5'_62919	[R]	General function prediction only
T56	emmax	SL4.0ch06	42613870	3.16E-18	17.5	0.15	+	5'_67808	--	--
T56	emmax	SL4.0ch06	42613870	3.16E-18	17.5	0.15	-	3'_69169	[Q]	Secondary metabolites biosynthesis, transport and catabolism
T56	emmax	SL4.0ch06	42613870	3.16E-18	17.5	0.15	+	5'_78797	[J]	Translation, ribosomal structure and biogenesis
T56	emmax	SL4.0ch06	42613870	3.16E-18	17.5	0.15	+	5'_83075	--	--
T56	emmax	SL4.0ch06	42613870	3.16E-18	17.5	0.15	-	3'_85469	--	--
T56	emmax	SL4.0ch06	42614975	3.92E-10	9.41	0.28	-	5'_96835	--	--
T56	emmax	SL4.0ch06	42614975	3.92E-10	9.41	0.28	-	5'_95720	--	--
T56	emmax	SL4.0ch06	42614975	3.92E-10	9.41	0.28	+	3'_89673	--	--
T56	emmax	SL4.0ch06	42614975	3.92E-10	9.41	0.28	+	3'_86733	--	--
T56	emmax	SL4.0ch06	42614975	3.92E-10	9.41	0.28	+	3'_81434	--	--
T56	emmax	SL4.0ch06	42614975	3.92E-10	9.41	0.28	-	5'_77339	--	--
T56	emmax	SL4.0ch06	42614975	3.92E-10	9.41	0.28	+	3'_72786	--	--
T56	emmax	SL4.0ch06	42614975	3.92E-10	9.41	0.28	-	5'_70185	--	--
T56	emmax	SL4.0ch06	42614975	3.92E-10	9.41	0.28	+	3'_55190	--	--
T56	emmax	SL4.0ch06	42614975	3.92E-10	9.41	0.28	+	3'_48260	--	--
T56	emmax	SL4.0ch06	42614975	3.92E-10	9.41	0.28	-	5'_44388	--	--
T56	emmax	SL4.0ch06	42614975	3.92E-10	9.41	0.28	+	3'_35082	--	--
T56	emmax	SL4.0ch06	42614975	3.92E-10	9.41	0.28	+	3'_31526	--	--
T56	emmax	SL4.0ch06	42614975	3.92E-10	9.41	0.28	-	5'_30395	--	--
T56	emmax	SL4.0ch06	42614975	3.92E-10	9.41	0.28	+	3'_20047	--	--
T56	emmax	SL4.0ch06	42614975	3.92E-10	9.41	0.28	+	3'_19700	--	--
T56	emmax	SL4.0ch06	42614975	3.92E-10	9.41	0.28	-	5'_11066	--	--
T56	emmax	SL4.0ch06	42614975	3.92E-10	9.41	0.28	-	5'_8974	--	--
T56	emmax	SL4.0ch06	42614975	3.92E-10	9.41	0.28	+	3'_4264	--	--
T56	emmax	SL4.0ch06	42614975	3.92E-10	9.41	0.28	+	3'_3665	--	--
T56	emmax	SL4.0ch06	42614975	3.92E-10	9.41	0.28	+	3'_1099	--	--
T56	emmax	SL4.0ch06	42614975	3.92E-10	9.41	0.28	+	5'_2634	--	--
T56	emmax	SL4.0ch06	42614975	3.92E-10	9.41	0.28	+	5'_5117	--	--
T56	emmax	SL4.0ch06	42614975	3.92E-10	9.41	0.28	+	5'_10776	--	--
T56	emmax	SL4.0ch06	42614975	3.92E-10	9.41	0.28	+	5'_15100	--	--
T56	emmax	SL4.0ch06	42614975	3.92E-10	9.41	0.28	+	5'_16457	[V]	Defense mechanisms
T56	emmax	SL4.0ch06	42614975	3.92E-10	9.41	0.28	-	3'_22604	--	--
T56	emmax	SL4.0ch06	42614975	3.92E-10	9.41	0.28	-	3'_26779	--	--
T56	emmax	SL4.0ch06	42614975	3.92E-10	9.41	0.28	+	5'_36614	--	--
T56	emmax	SL4.0ch06	42614975	3.92E-10	9.41	0.28	-	3'_39923	--	--
T56	emmax	SL4.0ch06	42614975	3.92E-10	9.41	0.28	-	3'_43037	--	--
T56	emmax	SL4.0ch06	42614975	3.92E-10	9.41	0.28	+	5'_46394	--	--
T56	emmax	SL4.0ch06	42614975	3.92E-10	9.41	0.28	-	3'_49116	[O]	Posttranslational modification, protein turnover, chaperones
T56	emmax	SL4.0ch06	42614975	3.92E-10	9.41	0.28	-	3'_51487	--	--
T56	emmax	SL4.0ch06	42614975	3.92E-10	9.41	0.28	+	5'_56190	--	--
T56	emmax	SL4.0ch06	42614975	3.92E-10	9.41	0.28	+	5'_61814	[R]	General function prediction only
T56	emmax	SL4.0ch06	42614975	3.92E-10	9.41	0.28	+	5'_66703	--	--
T56	emmax	SL4.0ch06	42614975	3.92E-10	9.41	0.28	-	3'_68064	[Q]	Secondary metabolites biosynthesis, transport and catabolism
T56	emmax	SL4.0ch06	42614975	3.92E-10	9.41	0.28	+	5'_77692	[J]	Translation, ribosomal structure and biogenesis
T56	emmax	SL4.0ch06	42614975	3.92E-10	9.41	0.28	+	5'_81970	--	--
T56	emmax	SL4.0ch06	42614975	3.92E-10	9.41	0.28	-	3'_84364	--	--
T56	emmax	SL4.0ch06	42615353	2.05E-10	9.69	0.29	-	5'_97213	--	--
T56	emmax	SL4.0ch06	42615353	2.05E-10	9.69	0.29	-	5'_96098	--	--
T56	emmax	SL4.0ch06	42615353	2.05E-10	9.69	0.29	+	3'_90051	--	--
T56	emmax	SL4.0ch06	42615353	2.05E-10	9.69	0.29	+	3'_87111	--	--
T56	emmax	SL4.0ch06	42615353	2.05E-10	9.69	0.29	+	3'_81812	--	--
T56	emmax	SL4.0ch06	42615353	2.05E-10	9.69	0.29	-	5'_77717	--	--
T56	emmax	SL4.0ch06	42615353	2.05E-10	9.69	0.29	+	3'_73164	--	--
T56	emmax	SL4.0ch06	42615353	2.05E-10	9.69	0.29	-	5'_70563	--	--
T56	emmax	SL4.0ch06	42615353	2.05E-10	9.69	0.29	+	3'_55568	--	--
T56	emmax	SL4.0ch06	42615353	2.05E-10	9.69	0.29	+	3'_48638	--	--
T56	emmax	SL4.0ch06	42615353	2.05E-10	9.69	0.29	-	5'_44766	--	--
T56	emmax	SL4.0ch06	42615353	2.05E-10	9.69	0.29	+	3'_35460	--	--
T56	emmax	SL4.0ch06	42615353	2.05E-10	9.69	0.29	+	3'_31904	--	--
T56	emmax	SL4.0ch06	42615353	2.05E-10	9.69	0.29	-	5'_30773	--	--
T56	emmax	SL4.0ch06	42615353	2.05E-10	9.69	0.29	+	3'_20425	--	--
T56	emmax	SL4.0ch06	42615353	2.05E-10	9.69	0.29	+	3'_20078	--	--
T56	emmax	SL4.0ch06	42615353	2.05E-10	9.69	0.29	-	5'_11444	--	--
T56	emmax	SL4.0ch06	42615353	2.05E-10	9.69	0.29	-	5'_9352	--	--
T56	emmax	SL4.0ch06	42615353	2.05E-10	9.69	0.29	+	3'_4642	--	--
T56	emmax	SL4.0ch06	42615353	2.05E-10	9.69	0.29	+	3'_4043	--	--
T56	emmax	SL4.0ch06	42615353	2.05E-10	9.69	0.29	+	3'_1477	--	--
T56	emmax	SL4.0ch06	42615353	2.05E-10	9.69	0.29	+	5'_2256	--	--
T56	emmax	SL4.0ch06	42615353	2.05E-10	9.69	0.29	+	5'_4739	--	--
T56	emmax	SL4.0ch06	42615353	2.05E-10	9.69	0.29	+	5'_10398	--	--
T56	emmax	SL4.0ch06	42615353	2.05E-10	9.69	0.29	+	5'_14722	--	--
T56	emmax	SL4.0ch06	42615353	2.05E-10	9.69	0.29	+	5'_16079	[V]	Defense mechanisms
T56	emmax	SL4.0ch06	42615353	2.05E-10	9.69	0.29	-	3'_22226	--	--
T56	emmax	SL4.0ch06	42615353	2.05E-10	9.69	0.29	-	3'_26401	--	--
T56	emmax	SL4.0ch06	42615353	2.05E-10	9.69	0.29	+	5'_36236	--	--
T56	emmax	SL4.0ch06	42615353	2.05E-10	9.69	0.29	-	3'_39545	--	--
T56	emmax	SL4.0ch06	42615353	2.05E-10	9.69	0.29	-	3'_42659	--	--
T56	emmax	SL4.0ch06	42615353	2.05E-10	9.69	0.29	+	5'_46016	--	--
T56	emmax	SL4.0ch06	42615353	2.05E-10	9.69	0.29	-	3'_48738	[O]	Posttranslational modification, protein turnover, chaperones
T56	emmax	SL4.0ch06	42615353	2.05E-10	9.69	0.29	-	3'_51109	--	--
T56	emmax	SL4.0ch06	42615353	2.05E-10	9.69	0.29	+	5'_55812	--	--
T56	emmax	SL4.0ch06	42615353	2.05E-10	9.69	0.29	+	5'_61436	[R]	General function prediction only
T56	emmax	SL4.0ch06	42615353	2.05E-10	9.69	0.29	+	5'_66325	--	--
T56	emmax	SL4.0ch06	42615353	2.05E-10	9.69	0.29	-	3'_67686	[Q]	Secondary metabolites biosynthesis, transport and catabolism
T56	emmax	SL4.0ch06	42615353	2.05E-10	9.69	0.29	+	5'_77314	[J]	Translation, ribosomal structure and biogenesis
T56	emmax	SL4.0ch06	42615353	2.05E-10	9.69	0.29	+	5'_81592	--	--
T56	emmax	SL4.0ch06	42615353	2.05E-10	9.69	0.29	-	3'_83986	--	--
T56	emmax	SL4.0ch06	42616354	1.37E-09	8.86	0.29	-	5'_98214	--	--
T56	emmax	SL4.0ch06	42616354	1.37E-09	8.86	0.29	-	5'_97099	--	--
T56	emmax	SL4.0ch06	42616354	1.37E-09	8.86	0.29	+	3'_91052	--	--
T56	emmax	SL4.0ch06	42616354	1.37E-09	8.86	0.29	+	3'_88112	--	--
T56	emmax	SL4.0ch06	42616354	1.37E-09	8.86	0.29	+	3'_82813	--	--
T56	emmax	SL4.0ch06	42616354	1.37E-09	8.86	0.29	-	5'_78718	--	--
T56	emmax	SL4.0ch06	42616354	1.37E-09	8.86	0.29	+	3'_74165	--	--
T56	emmax	SL4.0ch06	42616354	1.37E-09	8.86	0.29	-	5'_71564	--	--
T56	emmax	SL4.0ch06	42616354	1.37E-09	8.86	0.29	+	3'_56569	--	--
T56	emmax	SL4.0ch06	42616354	1.37E-09	8.86	0.29	+	3'_49639	--	--
T56	emmax	SL4.0ch06	42616354	1.37E-09	8.86	0.29	-	5'_45767	--	--
T56	emmax	SL4.0ch06	42616354	1.37E-09	8.86	0.29	+	3'_36461	--	--
T56	emmax	SL4.0ch06	42616354	1.37E-09	8.86	0.29	+	3'_32905	--	--
T56	emmax	SL4.0ch06	42616354	1.37E-09	8.86	0.29	-	5'_31774	--	--
T56	emmax	SL4.0ch06	42616354	1.37E-09	8.86	0.29	+	3'_21426	--	--
T56	emmax	SL4.0ch06	42616354	1.37E-09	8.86	0.29	+	3'_21079	--	--
T56	emmax	SL4.0ch06	42616354	1.37E-09	8.86	0.29	-	5'_12445	--	--
T56	emmax	SL4.0ch06	42616354	1.37E-09	8.86	0.29	-	5'_10353	--	--
T56	emmax	SL4.0ch06	42616354	1.37E-09	8.86	0.29	+	3'_5643	--	--
T56	emmax	SL4.0ch06	42616354	1.37E-09	8.86	0.29	+	3'_5044	--	--
T56	emmax	SL4.0ch06	42616354	1.37E-09	8.86	0.29	+	3'_2478	--	--
T56	emmax	SL4.0ch06	42616354	1.37E-09	8.86	0.29	+	5'_1255	--	--
T56	emmax	SL4.0ch06	42616354	1.37E-09	8.86	0.29	+	5'_3738	--	--
T56	emmax	SL4.0ch06	42616354	1.37E-09	8.86	0.29	+	5'_9397	--	--
T56	emmax	SL4.0ch06	42616354	1.37E-09	8.86	0.29	+	5'_13721	--	--
T56	emmax	SL4.0ch06	42616354	1.37E-09	8.86	0.29	+	5'_15078	[V]	Defense mechanisms
T56	emmax	SL4.0ch06	42616354	1.37E-09	8.86	0.29	-	3'_21225	--	--
T56	emmax	SL4.0ch06	42616354	1.37E-09	8.86	0.29	-	3'_25400	--	--
T56	emmax	SL4.0ch06	42616354	1.37E-09	8.86	0.29	+	5'_35235	--	--
T56	emmax	SL4.0ch06	42616354	1.37E-09	8.86	0.29	-	3'_38544	--	--
T56	emmax	SL4.0ch06	42616354	1.37E-09	8.86	0.29	-	3'_41658	--	--
T56	emmax	SL4.0ch06	42616354	1.37E-09	8.86	0.29	+	5'_45015	--	--
T56	emmax	SL4.0ch06	42616354	1.37E-09	8.86	0.29	-	3'_47737	[O]	Posttranslational modification, protein turnover, chaperones
T56	emmax	SL4.0ch06	42616354	1.37E-09	8.86	0.29	-	3'_50108	--	--
T56	emmax	SL4.0ch06	42616354	1.37E-09	8.86	0.29	+	5'_54811	--	--
T56	emmax	SL4.0ch06	42616354	1.37E-09	8.86	0.29	+	5'_60435	[R]	General function prediction only
T56	emmax	SL4.0ch06	42616354	1.37E-09	8.86	0.29	+	5'_65324	--	--
T56	emmax	SL4.0ch06	42616354	1.37E-09	8.86	0.29	-	3'_66685	[Q]	Secondary metabolites biosynthesis, transport and catabolism
T56	emmax	SL4.0ch06	42616354	1.37E-09	8.86	0.29	+	5'_76313	[J]	Translation, ribosomal structure and biogenesis
T56	emmax	SL4.0ch06	42616354	1.37E-09	8.86	0.29	+	5'_80591	--	--
T56	emmax	SL4.0ch06	42616354	1.37E-09	8.86	0.29	-	3'_82985	--	--
T56	emmax	SL4.0ch06	42616354	1.37E-09	8.86	0.29	-	3'_99610	--	--
T56	emmax	SL4.0ch06	42620647	3.69E-13	12.43	0.23	+	3'_95345	--	--
T56	emmax	SL4.0ch06	42620647	3.69E-13	12.43	0.23	+	3'_92405	--	--
T56	emmax	SL4.0ch06	42620647	3.69E-13	12.43	0.23	+	3'_87106	--	--
T56	emmax	SL4.0ch06	42620647	3.69E-13	12.43	0.23	-	5'_83011	--	--
T56	emmax	SL4.0ch06	42620647	3.69E-13	12.43	0.23	+	3'_78458	--	--
T56	emmax	SL4.0ch06	42620647	3.69E-13	12.43	0.23	-	5'_75857	--	--
T56	emmax	SL4.0ch06	42620647	3.69E-13	12.43	0.23	+	3'_60862	--	--
T56	emmax	SL4.0ch06	42620647	3.69E-13	12.43	0.23	+	3'_53932	--	--
T56	emmax	SL4.0ch06	42620647	3.69E-13	12.43	0.23	-	5'_50060	--	--
T56	emmax	SL4.0ch06	42620647	3.69E-13	12.43	0.23	+	3'_40754	--	--
T56	emmax	SL4.0ch06	42620647	3.69E-13	12.43	0.23	+	3'_37198	--	--
T56	emmax	SL4.0ch06	42620647	3.69E-13	12.43	0.23	-	5'_36067	--	--
T56	emmax	SL4.0ch06	42620647	3.69E-13	12.43	0.23	+	3'_25719	--	--
T56	emmax	SL4.0ch06	42620647	3.69E-13	12.43	0.23	+	3'_25372	--	--
T56	emmax	SL4.0ch06	42620647	3.69E-13	12.43	0.23	-	5'_16738	--	--
T56	emmax	SL4.0ch06	42620647	3.69E-13	12.43	0.23	-	5'_14646	--	--
T56	emmax	SL4.0ch06	42620647	3.69E-13	12.43	0.23	+	3'_9936	--	--
T56	emmax	SL4.0ch06	42620647	3.69E-13	12.43	0.23	+	3'_9337	--	--
T56	emmax	SL4.0ch06	42620647	3.69E-13	12.43	0.23	+	3'_6771	--	--
T56	emmax	SL4.0ch06	42620647	3.69E-13	12.43	0.23	+	3'_1540	--	--
T56	emmax	SL4.0ch06	42620647	3.69E-13	12.43	0.23	+	--	--	--
T56	emmax	SL4.0ch06	42620647	3.69E-13	12.43	0.23	+	5'_5104	--	--
T56	emmax	SL4.0ch06	42620647	3.69E-13	12.43	0.23	+	5'_9428	--	--
T56	emmax	SL4.0ch06	42620647	3.69E-13	12.43	0.23	+	5'_10785	[V]	Defense mechanisms
T56	emmax	SL4.0ch06	42620647	3.69E-13	12.43	0.23	-	3'_16932	--	--
T56	emmax	SL4.0ch06	42620647	3.69E-13	12.43	0.23	-	3'_21107	--	--
T56	emmax	SL4.0ch06	42620647	3.69E-13	12.43	0.23	+	5'_30942	--	--
T56	emmax	SL4.0ch06	42620647	3.69E-13	12.43	0.23	-	3'_34251	--	--
T56	emmax	SL4.0ch06	42620647	3.69E-13	12.43	0.23	-	3'_37365	--	--
T56	emmax	SL4.0ch06	42620647	3.69E-13	12.43	0.23	+	5'_40722	--	--
T56	emmax	SL4.0ch06	42620647	3.69E-13	12.43	0.23	-	3'_43444	[O]	Posttranslational modification, protein turnover, chaperones
T56	emmax	SL4.0ch06	42620647	3.69E-13	12.43	0.23	-	3'_45815	--	--
T56	emmax	SL4.0ch06	42620647	3.69E-13	12.43	0.23	+	5'_50518	--	--
[truncated: 864 more rows]

## Sheet: Table S8
#Chr	Pos	Effect	Codon_change	COG_class	COG_class_annotation
[truncated: 33 more rows]
